# Supplementary material for: Identifying key genes associated with recurrence in non-small cell lung cancer through TCGA and single-cell analysis
Source: Front Med (Lausanne). 2025 Jun 11;12:1549969. doi: 10.3389/fmed.2025.1549969 (PMC12187672; doi:10.3389/fmed.2025.1549969)
Supplement: Supplementary file 1 [file Data_Sheet_1.csv]

	gene_id	baseMean	logFC	lfcSE	stat	P.Value	adj.P.Val	Change	gene	entrez
1	ENSG00000000003	3051.69782574894	0.250309261133481	0.0633821558583053	3.94919421905245	7.84147101175256e-05	0.00127702159828926	Normal	TSPAN6	7105
2	ENSG00000000005	6.47508461134614	1.73020346159489	0.1982538349742	1.46450977467537	0.143054714302791	0.3340602700007	Normal	TNMD	64102
3	ENSG00000000419	1524.26855826705	0.119034047346732	0.0453619584569028	2.62409644737758	0.00868791794856497	0.0489008419344394	Normal	DPM1	8813
4	ENSG00000000457	753.986463167021	-0.0166126422945603	0.0400953332582106	-0.414329047038845	0.678633143872048	0.827711201189644	Normal	SCYL3	57147
5	ENSG00000000460	372.943079669928	0.203544510511364	0.0661343679478871	3.07772553801854	0.00208586929793258	0.0169949182356729	Normal	FIRRM	55732
6	ENSG00000000938	1344.15849108406	-0.752306513746033	0.091796104494221	-8.19578853224703	2.48955679119431e-16	5.13665115676484e-14	Down	FGR	2268
7	ENSG00000000971	5238.78562341393	0.122812078386228	0.0859110919835636	1.42951703444133	0.152855682456715	0.348218430571649	Normal	CFH	3075
8	ENSG00000001036	2380.52190600413	0.019737838142154	0.0520925309566863	0.378899604600796	0.704762417832333	0.843986034988738	Normal	FUCA2	2519
9	ENSG00000001084	4312.32181886794	0.209096452572123	0.123490974165571	1.69312987428796	0.090430748974267	0.247169266510015	Normal	GCLC	2729
10	ENSG00000001167	1881.73335500648	0.0787536514018608	0.0475990783732586	1.65451853305026	0.098022200895332	0.260571353594136	Normal	NFYA	4800
11	ENSG00000001460	569.900310065776	-0.018826225397581	0.0501458085933863	-0.375429900188514	0.70734077128464	0.845652511303003	Normal	STPG1	90529
12	ENSG00000001461	2330.5044335475	-0.18154451346774	0.0537663040298414	-3.37655343902525	0.000734001121051165	0.00749615024707421	Normal	NIPAL3	57185
13	ENSG00000001497	1993.04092311797	0.0272701484696852	0.0358554853369869	0.760556769987161	0.446921848924112	0.661290456393209	Normal	LAS1L	81887
14	ENSG00000001561	2347.17808715112	-0.0417614613006871	0.0616043066739341	-0.677901073198894	0.497834419488408	0.703061292835228	Normal	ENPP4	22875
15	ENSG00000001617	1805.65019664491	-0.0397882466224851	0.0764974208106172	-0.520127187250526	0.602974930416513	0.777992622821471	Normal	SEMA3F	6405
16	ENSG00000001626	1070.91820995363	-0.385520180563469	0.135397171911447	-2.84774912753037	0.00440296177684169	0.029696229745633	Normal	CFTR	1080
17	ENSG00000001629	3190.2926887905	0.0565974982391713	0.0488322058895167	1.15902120157362	0.246447543069436	0.468601662789968	Normal	ANKIB1	54467
18	ENSG00000001630	135.819077777202	-0.301171319133446	0.0808944401534633	-3.72301784095616	0.000196855605604696	0.00269117713808156	Normal	CYP51A1	1595
19	ENSG00000001631	301.108157528128	0.0897210133575717	0.0485117178384901	1.84949337671097	0.0643866033049844	0.197382917943637	Normal	KRIT1	889
20	ENSG00000002016	390.351267323464	0.105854544003689	0.0522384928933797	2.02636892229218	0.0427269931910701	0.149693742383206	Normal	RAD52	5893
21	ENSG00000002079	35.2406963760833	0.181523747699055	0.133438509344388	1.36038041685625	0.173709572278064	0.377351221700795	Normal	MYH16	84176
22	ENSG00000002330	480.979547018021	-0.0170527473013138	0.0575824332023719	-0.296145215524221	0.767119184804051	0.881120805689922	Normal	BAD	572
23	ENSG00000002549	5933.57675217512	-0.0587189012757806	0.0501749993628996	-1.17028267892896	0.241887229995754	0.463485008893123	Normal	LAP3	51056
24	ENSG00000002586	8080.02130560881	0.0366590464711694	0.0583284579728996	0.628493635996497	0.529680614342291	0.725826849936792	Normal	CD99	4267
25	ENSG00000002587	1107.55953353357	0.382621251888852	0.0970130892523747	3.94388789732364	8.01711461119945e-05	0.00130145134711621	Normal	HS3ST1	9957
26	ENSG00000002726	1816.88660141618	0.243892709919985	0.161893625246424	1.50619131971831	0.132018067112738	0.316701510216019	Normal	AOC1	26
27	ENSG00000002745	32.071020013988	1.80601856835094	0.143221527529634	7.39363614136365	1.42867026827103e-13	1.93422905386987e-11	Up	WNT16	51384
28	ENSG00000002746	81.5996171261198	0.552450207649344	0.10870317039051	5.08189852597787	3.73681033219946e-07	1.37976625866012e-05	Up	HECW1	23072
29	ENSG00000002822	34.9426127108515	-0.13603988139307	0.0845904277813915	-1.60840491251388	0.107746526467458	0.277415715943092	Normal	MAD1L1	8379
30	ENSG00000002834	12482.9932636354	-0.00207730361401753	0.0495810598208013	-0.0418974562204228	0.966580444261144	0.985852828188203	Normal	LASP1	3927
31	ENSG00000002919	1312.81602390251	0.0725514750750042	0.0412588571725119	1.7584465304102	0.0786715618706302	0.225149672839453	Normal	SNX11	29916
32	ENSG00000002933	3497.29113659123	0.225511939124386	0.0950411167025957	2.3727443382001	0.0176564806112751	0.0812434141279653	Normal	TMEM176A	55365
33	ENSG00000003056	3371.03087377124	-0.0678648506857233	0.0492890674618152	-1.37687474713293	0.168550975923499	0.370924277418132	Normal	M6PR	4074
34	ENSG00000003096	162.718042124665	0.0811296535232484	0.115212076897743	0.704190783396158	0.481313969948319	0.690202598399715	Normal	KLHL13	90293
35	ENSG00000003137	296.326921362794	-0.19070957243224	0.101310165466924	-1.88244852104229	0.059775143218131	0.187985072934387	Normal	CYP26B1	56603
36	ENSG00000003147	2001.27972631327	0.126866235682173	0.0614421365172991	2.06480450108983	0.0389415018127315	0.140241890195593	Normal	ICA1	3382
37	ENSG00000003249	1423.8086489122	0.166272394368989	0.0802931697411681	2.0708002394639	0.0383774678554272	0.138863183466907	Normal	DBNDD1	79007
38	ENSG00000003393	1364.20934697232	0.000476757283338405	0.0354009492403741	0.0134671742345137	0.989255074393469	0.995184626283379	Normal	ALS2	57679
39	ENSG00000003400	1797.9996017329	0.0138602113828819	0.0517457875676206	0.267851847116545	0.788813360098362	0.89438084755807	Normal	CASP10	843
40	ENSG00000003402	7852.561357154	-0.214007792660552	0.0551860734517199	-3.87793918513551	0.000105345041185196	0.00162687992120834	Normal	CFLAR	8837
41	ENSG00000003436	9056.48696992194	-0.134739985825122	0.102286233333713	-1.31730323130571	0.187737002531155	0.395465336456208	Normal	TFPI	7035
42	ENSG00000003509	594.881467377104	0.10283065469463	0.0368878367858748	2.78766157346768	0.0053089972673491	0.0342215891145296	Normal	NDUFAF7	55471
43	ENSG00000003756	2740.86573668109	-0.0186957636480385	0.0477638547871129	-0.391421254752294	0.695485884038132	0.838929177349047	Normal	RBM5	10181
44	ENSG00000003987	194.725585227583	0.568162719381212	0.125868306887284	1.97564362623272	0.0481951539005123	0.162893764735226	Normal	MTMR7	9108
45	ENSG00000003989	5540.11483200322	0.0652519195689958	0.139996640404004	0.466098395060368	0.641145072032056	0.803964623962228	Normal	SLC7A2	6542
46	ENSG00000004059	3915.66997699457	0.128131540762541	0.055538177827292	2.30708734504131	0.0210499512973252	0.0917148546366726	Normal	ARF5	381
47	ENSG00000004139	261.309931943233	0.0378536480573117	0.058625898340593	0.64567925611285	0.518487097463493	0.718095613127506	Normal	SARM1	23098
48	ENSG00000004142	5201.12370938521	0.0928886142597244	0.0441404292136602	2.10438741539245	0.0353446662780348	0.131353185611553	Normal	POLDIP2	26073
49	ENSG00000004399	9812.52473258844	-0.138785564465653	0.0667709636748223	-2.07853659303435	0.0376599641518514	0.137208208108324	Normal	PLXND1	23129
50	ENSG00000004455	7166.35167439636	0.105530444370527	0.0465531264978695	2.26688098801086	0.0233974969322905	0.098744049813166	Normal	AK2	204
51	ENSG00000004468	1173.46913531684	-0.0513772226584157	0.0997728467654954	-0.51495032055821	0.606587735985709	0.780052162005939	Normal	CD38	952
52	ENSG00000004478	4048.95877838092	0.196924693117893	0.0722093827965124	2.72712055987514	0.00638896910826166	0.0392386160059218	Normal	FKBP4	2288
53	ENSG00000004487	3989.27459374361	0.137324521738765	0.0420866683031375	3.26289603148552	0.00110279969279939	0.0103779685641196	Normal	KDM1A	23028
54	ENSG00000004534	3251.772488267	-0.00553622037151403	0.05158334731057	-0.107326036527788	0.914530329674565	0.961370612052138	Normal	RBM6	10180
55	ENSG00000004660	547.846333173768	-0.175960297516666	0.0631247525446726	-2.78749605516083	0.00531171009806996	0.0342260961413208	Normal	CAMKK1	84254
56	ENSG00000004700	1009.80827624421	0.104900069901542	0.0619544758412808	1.69317735341689	0.0904217138986721	0.24716270674445	Normal	RECQL	5965
57	ENSG00000004766	1174.29329731779	0.0248198453908363	0.0414898170820756	0.598215466295014	0.549696172870448	0.740039663050169	Normal	VPS50	55610
58	ENSG00000004776	125.907396688308	-0.756054540902112	0.125041998841703	-6.0476339419722	1.46988454595623e-09	9.52166359147661e-08	Down	HSPB6	126393
59	ENSG00000004777	409.510695248583	0.181921066120175	0.0930930680595775	1.95413818405842	0.0506848774156236	0.16851808948207	Normal	ARHGAP33	115703
60	ENSG00000004779	2191.76043325963	0.104968319600075	0.0501317290146837	2.09385065424631	0.0362732861977732	0.133861147756565	Normal	NDUFAB1	4706
61	ENSG00000004799	3227.69290259634	-0.611658229336072	0.11894758048993	-5.1429144141215	2.70508875115124e-07	1.04637985444532e-05	Down	PDK4	5166
62	ENSG00000004809	11.9384115864564	0.0925073343476943	0.120470803242108	-0.0686135490286835	0.945297233719851	0.975986665923803	Normal	SLC22A16	85413
63	ENSG00000004838	448.261870856924	-0.27447050465014	0.139898800651384	-1.96215522773012	0.0497444147136439	0.166412910634162	Normal	ZMYND10	51364
64	ENSG00000004846	7.9825228258617	-0.543098237582699	0.148060727046502	-2.61628226469518	0.00888930387388025	0.0496832208809027	Down	ABCB5	340273
65	ENSG00000004848	175.157795797247	0.331035419518134	0.160897241246097	2.05689184417237	0.0396966306806856	0.14220482904628	Normal	ARX	170302
66	ENSG00000004864	1668.77858022286	0.137220229689627	0.0556705869412882	2.46485679501767	0.0137068021115673	0.0676940022572248	Normal	SLC25A13	10165
67	ENSG00000004866	1591.3109549603	-0.13938139699131	0.0496801435947391	-2.8055822758895	0.00502257570839214	0.0328233201885849	Normal	ST7	7982
68	ENSG00000004897	2800.09733281982	0.0233158664414716	0.0369945542701255	0.630251329217323	0.528530161100448	0.725180089968778	Normal	CDC27	996
69	ENSG00000004939	9.34407978589395	-1.17462249395931	0.149179156521703	-7.87234167373552	3.48064015402972e-15	6.1198995885745e-13	Down	SLC4A1	6521
70	ENSG00000004948	36.8535861492293	-0.275893601923523	0.136309546133521	0.738325938724752	0.460316407796736	0.673027194781399	Normal	CALCR	799
71	ENSG00000004961	1038.0279932325	0.0765055345345919	0.041625773802252	1.83793595269584	0.0660718435302409	0.200731094085142	Normal	HCCS	3052
72	ENSG00000004975	1499.32149212189	-0.00613123610930485	0.0433360125519416	-0.141481374413014	0.88748967309653	0.948162152786613	Normal	DVL2	1856
73	ENSG00000005001	1292.8347585483	0.0773984766795987	0.0970758226136507	0.7973065039781	0.425273043926391	0.642831780875113	Normal	PRSS22	64063
74	ENSG00000005007	5971.63334764105	-0.0375969193912935	0.0452837632960385	-0.830252383694722	0.406396103646651	0.626967909207748	Normal	UPF1	5976
75	ENSG00000005020	3152.26519833769	-0.0402120462036254	0.0586940060971341	-0.685115390311919	0.493271109246034	0.699145008833644	Normal	SKAP2	8935
76	ENSG00000005022	12449.689979251	0.106072874732633	0.0559963893168207	1.89427883318986	0.0581880090410746	0.184926774273262	Normal	SLC25A5	292
77	ENSG00000005059	902.462397223818	0.0686397500818941	0.0668133039083042	1.0273415741317	0.30425965248641	0.529582603187831	Normal	MCUB	55013
78	ENSG00000005073	20.3776457231586	0.656835131447654	0.198632125450232	3.29697641815276	0.000977317066161427	0.00941748753480724	Up	HOXA11	3207
79	ENSG00000005075	1591.8195505286	0.128771032423375	0.0618467905192547	2.08209527215725	0.0373337683123373	0.136349998540949	Normal	POLR2J	5439
80	ENSG00000005100	1059.21832955259	0.0125384580272222	0.042956693678686	0.291885638718116	0.770374064239169	0.882986595358903	Normal	DHX33	56919
81	ENSG00000005102	57.6633453327055	-0.231357463326088	0.11243825752758	-1.51137804864119	0.13069215885829	0.314858100966149	Normal	MEOX1	4222
82	ENSG00000005108	379.804832821807	0.152617480778259	0.10351884175239	1.47429306584566	0.140402701364527	0.329954065765297	Normal	THSD7A	221981
83	ENSG00000005156	1543.03878875245	0.168121958882402	0.0458321346390557	3.66820553912001	0.000244258792382979	0.00316857716749507	Normal	LIG3	3980
84	ENSG00000005175	1380.70064267105	0.100950726269394	0.0377512311272209	2.67410408776118	0.00749291911395352	0.0440295721545625	Normal	RPAP3	79657
85	ENSG00000005187	622.189413246238	-0.230595764337384	0.0914401849180144	-2.52186429268637	0.0116734733487641	0.0604816511882415	Normal	ACSM3	6296
86	ENSG00000005189	215.495877668868	0.180124482826968	0.0634327435151364	2.83960171917309	0.00451698914068932	0.0302443176620899	Normal	REXO5	81691
87	ENSG00000005194	2109.35253373575	0.08668459025542	0.0413545638593077	2.09613097273776	0.0360705741417767	0.133270484794178	Normal	CIAPIN1	57019
88	ENSG00000005206	1749.72773077703	0.121605620069931	0.0632485035324423	1.92265837136645	0.0545229680976765	0.176810474190757	Normal	SPPL2B	56928
89	ENSG00000005238	1258.4033782556	-0.056995030193898	0.0484910944573562	-1.1753706852642	0.239846446275924	0.460900987033636	Normal	ATOSB	80256
90	ENSG00000005243	487.559795446293	-0.0875344219896135	0.0762913767340328	-1.14737781654524	0.251225505409022	0.4736249130938	Normal	COPZ2	51226
91	ENSG00000005249	787.207825656923	-0.0263997620007827	0.0882735501832859	-0.299069893853409	0.764886716813065	0.879626221475719	Normal	PRKAR2B	5577
92	ENSG00000005302	1448.00662233386	0.0807241683414091	0.0325368154971035	2.4810111514753	0.0131010274374357	0.0654181620849384	Normal	MSL3	10943
93	ENSG00000005339	5353.57960126656	-0.0320155099225476	0.041977743883808	-0.762678803809294	0.445654974579663	0.660022000318366	Normal	CREBBP	1387
94	ENSG00000005379	838.311758544611	0.0941794108065189	0.0908826566848941	1.03628809988859	0.30006775619391	0.525302874254207	Normal	TSPOAP1	9256
95	ENSG00000005381	26.8797186013765	-0.0580897517850454	0.106440053843231	-0.545754294325633	0.585234844854493	0.765930864813111	Normal	MPO	4353
96	ENSG00000005421	87.7023060830063	-0.0185387750427265	0.133860962170295	-0.138491113431916	0.889852292395632	0.949462531076052	Normal	PON1	5444
97	ENSG00000005436	706.200496740492	0.0800365810958555	0.0433681287896426	1.84552221586712	0.0649616098591898	0.198576107928114	Normal	GCFC2	6936
98	ENSG00000005448	715.602780274097	0.166023565374282	0.068568653103619	2.42126751189584	0.0154664907821871	0.0738175075921637	Normal	WDR54	84058
99	ENSG00000005469	702.603925507734	0.0277298376677796	0.0541788486061218	0.511820770642535	0.608776452236091	0.781482599223479	Normal	CROT	54677
100	ENSG00000005471	96.8842940355288	0.335755025717178	0.108270817890151	1.44689855629366	0.147925337557396	0.341344126357505	Normal	ABCB4	5244
101	ENSG00000005483	3978.2204742491	-0.0748899974806694	0.0418409443882259	-1.78987518586781	0.0734739787861316	0.21518741868889	Normal	KMT2E	55904
102	ENSG00000005486	5702.71696046704	-0.17574486935421	0.0517962051420591	-3.39301036170946	0.000691290232621208	0.00714135520188553	Normal	RHBDD2	57414
103	ENSG00000005513	53.1153703573162	-0.235373600955195	0.120399173205308	0.525383526260669	0.599316603164474	0.775581249702831	Normal	SOX8	30812
104	ENSG00000005700	3259.55035555997	-0.0151283803490296	0.0434314508284537	-0.348328299960658	0.727593642765012	0.858120198459368	Normal	IBTK	25998
105	ENSG00000005801	1204.0006696929	0.121504661800421	0.0537356948956412	2.26115663579122	0.0237495593076877	0.0997736968184777	Normal	ZNF195	7748
106	ENSG00000005810	2502.61605741016	-0.043463926193834	0.0594570667656882	-0.731016902380887	0.4647688288838	0.676985036362947	Normal	MYCBP2	23077
107	ENSG00000005812	1957.75048521478	-0.0910663367095881	0.0471630374356793	-1.9308877433681	0.0534969362368257	0.17460750164901	Normal	FBXL3	26224
108	ENSG00000005844	1819.68655818951	-0.242501405353797	0.0832797173842479	-2.91192032853571	0.00359214244906977	0.0255693055926074	Normal	ITGAL	3683
109	ENSG00000005882	859.015610482514	-0.100536471607692	0.0554960580336116	-1.81159437275898	0.0700488950809468	0.208677271718332	Normal	PDK2	5164
110	ENSG00000005884	24730.2580517956	-0.149805332030507	0.0825180628203456	-1.81543635634238	0.0694568782076146	0.207553013925874	Normal	ITGA3	3675
111	ENSG00000005889	1620.79199025758	-0.0576808269863056	0.0478369326468976	-1.20578318679117	0.227901099965725	0.446600220316359	Normal	ZFX	7543
112	ENSG00000005893	11006.8449777183	-0.0369846543645608	0.0481188327470105	-0.768612185959371	0.442123569170568	0.657294688339377	Normal	LAMP2	3920
113	ENSG00000005961	95.758547211872	0.137406841113802	0.119281975794405	1.15200597642965	0.249318617469749	0.471693914996801	Normal	ITGA2B	3674
114	ENSG00000005981	60.1040059682607	-0.0802049534693723	0.126053474125014	-1.39076783772341	0.164295838928378	0.365168875676229	Normal	ASB4	51666
115	ENSG00000006007	4992.02805416785	0.0142495635746819	0.0492118147110348	0.289555491117725	0.772156321758806	0.884255525651826	Normal	GDE1	51573
116	ENSG00000006015	914.066584951346	0.019715679176624	0.0643327264283504	0.306464279974051	0.75925117269376	0.876699422487746	Normal	REX1BD	55049
117	ENSG00000006016	5802.66671096307	-0.045049421737823	0.172220863596547	-0.261603281858948	0.793627313557129	0.89748209620883	Normal	CRLF1	9244
118	ENSG00000006025	942.300370867903	-0.0724582948453871	0.0710062974826513	-1.02044785496636	0.307516107814162	0.53267119732941	Normal	OSBPL7	114881
119	ENSG00000006042	3608.42194235722	0.0348420562162649	0.0779689927688408	0.446870548112491	0.65496853006559	0.81257871027992	Normal	TMEM98	26022
120	ENSG00000006047	252.657370203792	0.383076968757692	0.151889665316602	2.52147226312752	0.011686488842478	0.0605277264506612	Normal	YBX2	51087
121	ENSG00000006059	0.558416513864272	-1.01527867353768	0.227158675101478	2.26835843634396	0.0233073689014723	0.0984557561416742	Normal	KRT33A	3883
122	ENSG00000006062	813.069514713457	-0.0791840082616666	0.0639504561319146	-1.23820838371375	0.215638803727369	0.431426316545532	Normal	MAP3K14	9020
123	ENSG00000006071	53.2945715436889	0.611897869056777	0.157567398505479	2.99733042812995	0.00272355331636473	0.0208127641575673	Up	ABCC8	6833
124	ENSG00000006116	0.719337848194733	0.586361531890224	0.199362301815408	2.92742117531409	0.00341785686193901	0.0246440039596156	Up	CACNG3	10368
125	ENSG00000006118	2429.188292421	0.212439469913387	0.0922929382139084	2.3017596399394	0.021348730781665	0.0926983161672123	Normal	TMEM132A	54972
126	ENSG00000006125	12995.4300038929	0.0372219676615198	0.043206574500627	0.86148866756205	0.388968959987538	0.610682770732658	Normal	AP2B1	163
127	ENSG00000006128	12.6820153956169	3.13383338699729	0.219335286090848	6.6742107257827	2.48566243844525e-11	2.28411008144553e-09	Up	TAC1	6863
128	ENSG00000006194	1441.28819850507	0.00766939155739872	0.0306332948232776	0.250360993198491	0.802308192116627	0.902424523151729	Normal	ZNF263	10127
129	ENSG00000006210	5077.08218551357	-0.0862572252339546	0.111248724134676	-0.775364958826807	0.438124034918146	0.653813638616873	Normal	CX3CL1	6376
130	ENSG00000006282	3216.77066024082	0.0492213202537712	0.0619502015330306	0.794530990418067	0.426886374949975	0.644311297100266	Normal	SPATA20	64847
131	ENSG00000006283	54.0391084082078	0.0395154060857893	0.126337759371669	2.20040568577168	0.0277781247933906	0.110992259381048	Normal	CACNA1G	8913
132	ENSG00000006327	4020.81554434933	0.0240889485238237	0.0884218727321134	0.272431448765676	0.785290294213776	0.892469659781057	Normal	TNFRSF12A	51330
133	ENSG00000006377	43.5210450444732	0.912286037431673	0.192131309495462	4.74099701032476	2.12669071535017e-06	6.23215512948504e-05	Up	DLX6	1750
134	ENSG00000006432	1298.19304044225	0.0733424044369059	0.0637637940715026	1.15021855873836	0.25005386424464	0.472468726747316	Normal	MAP3K9	4293
135	ENSG00000006451	3752.88370921521	-0.0781149965082815	0.0440282955371405	-1.7742010092378	0.0760299073440545	0.220258966953361	Normal	RALA	5898
136	ENSG00000006453	3194.88079276287	0.115928030438792	0.0650368924901653	1.78249253694342	0.0746689471789269	0.217573280624097	Normal	BAIAP2L1	55971
137	ENSG00000006459	1952.51756820469	0.0227237095261106	0.0536014335657717	0.423938927830695	0.671610353387151	0.823345096841816	Normal	KDM7A	80853
138	ENSG00000006468	2211.48076481278	-0.318572447829211	0.0931585749007771	-3.4197613665881	0.000626760907590609	0.00661723967317395	Normal	ETV1	2115
139	ENSG00000006530	1298.73969372664	0.0901999152187033	0.0371606664369729	2.42729637645885	0.0152118233426941	0.0730052483619124	Normal	AGK	55750
140	ENSG00000006534	6376.13355619003	-0.297552608763374	0.0950026706008322	-3.13211480436091	0.00173551996973424	0.0148087981283038	Normal	ALDH3B1	221
141	ENSG00000006555	875.318966854272	0.12230094133782	0.0723744851505707	1.6898278033035	0.09106090300549	0.248123550011471	Normal	TTC22	55001
142	ENSG00000006576	1651.52830472711	0.111346341276598	0.0535511821415479	2.07925220141383	0.0375941759300635	0.137029978423715	Normal	PHTF2	57157
143	ENSG00000006606	23.9019289610471	-0.0781923152129597	0.125669632235066	0.759688767258825	0.447440644632548	0.661759858072812	Normal	CCL26	10344
144	ENSG00000006607	1694.13231577602	0.0257737857606177	0.0453557067803998	0.568258869178681	0.569859203276015	0.754634716841923	Normal	FARP2	9855
145	ENSG00000006611	195.746010475207	0.421115642471033	0.178592459964298	1.00740914856922	0.313738196746517	0.539080742831734	Normal	USH1C	10083
146	ENSG00000006625	1232.13717087372	0.056706866374363	0.0710812994476524	0.797776651286134	0.425000113087164	0.642709606633935	Normal	GGCT	79017
147	ENSG00000006634	639.864814500423	0.276824459389314	0.0689834918453971	4.01289483544907	5.9978638794504e-05	0.00103751805505859	Normal	DBF4	10926
148	ENSG00000006638	139.378607687471	-0.185127455237408	0.0716742579260521	-2.5829175633602	0.00979687288320662	0.0532534514218844	Normal	TBXA2R	6915
149	ENSG00000006652	511.101600884869	0.081810723435612	0.0747112590134815	1.09503534227128	0.273501153266831	0.497493073630059	Normal	IFRD1	3475
150	ENSG00000006659	0.380777644985836	-1.66460519170157	0.216241775072091	0.830282684186711	0.406378975887182	NA	Normal	LGALS14	56891
151	ENSG00000006695	670.447744147492	-0.000813340167450798	0.0373554118520869	-0.0217731852293288	0.98262888420229	0.992112246188962	Normal	COX10	1352
152	ENSG00000006704	1531.82014470443	0.0737265955641851	0.0532495394400462	1.38454572939071	0.166191415924278	0.36762869937261	Normal	GTF2IRD1	9569
153	ENSG00000006712	3082.77964212686	0.00432578481355628	0.04471316955069	0.096744897933995	0.922928983640226	0.965180893846317	Normal	PAF1	54623
154	ENSG00000006715	3537.82189261956	0.0112336581070826	0.039124257137817	0.28712751810509	0.774014682484001	0.885260766607631	Normal	VPS41	27072
155	ENSG00000006740	1018.31953912266	-0.548338720800245	0.0914113041609525	-5.99878837287148	1.98795234320301e-09	1.24795475071922e-07	Down	ARHGAP44	9912
156	ENSG00000006744	2682.73937162314	-0.0435384410055319	0.0368547941415342	-1.18135059294161	0.23746347663627	0.458184118890733	Normal	ELAC2	60528
157	ENSG00000006747	2037.19893978554	0.02081227405451	0.123041378893168	0.169147391538272	0.865680708883403	0.936489217525857	Normal	SCIN	85477
158	ENSG00000006756	4584.61864915579	-0.00345000786138909	0.0689766577483906	-0.0500169070816899	0.960108915281342	0.983279597690322	Normal	ARSD	414
159	ENSG00000006757	827.178452395812	0.00671282163450097	0.0617939747106882	0.108632333131364	0.913494114377052	0.96087117092583	Normal	PNPLA4	8228
160	ENSG00000006788	7.81088066132893	0.498753120053062	0.141954558407004	2.19935314638523	0.0278528214317021	0.111192273960096	Normal	MYH13	8735
161	ENSG00000006831	4008.63807703693	-0.12438305161575	0.0522546408780209	-2.3803281004961	0.0172972292603945	0.0800065850438161	Normal	ADIPOR2	79602
162	ENSG00000006837	23.5291401570916	0.0259363820937429	0.0741957936509486	0.349638966101462	0.726609663733077	0.857403774658092	Normal	CDKL3	51265
163	ENSG00000007001	7.53688678451388	-0.0795986825388981	0.124530554107918	-0.639711304859449	0.522360304515276	0.720658496202189	Normal	UPP2	151531
164	ENSG00000007038	279.356417198296	0.126510284571754	0.156002953832856	0.810874620763867	0.417437676215986	0.636483544454858	Normal	PRSS21	10942
165	ENSG00000007047	1581.82083887739	0.0498153866035999	0.0449379470420842	1.10853753089693	0.267629739862784	0.491146282047119	Normal	MARK4	57787
166	ENSG00000007062	1504.30857266752	0.70342202781686	0.156674465355599	4.48768957939444	7.19997339518483e-06	0.000176705210517453	Up	PROM1	8842
167	ENSG00000007080	2163.81574590521	0.0323990998373886	0.0594775088171681	0.544728422027636	0.585940314044576	0.766291558325115	Normal	CCDC124	115098
168	ENSG00000007129	157.113690546839	-0.396441999636414	0.0962242243593302	-4.12016452843708	3.7860194730936e-05	0.000708304776228327	Normal	CEACAM21	90273
169	ENSG00000007168	5308.10806616693	-0.142300589801812	0.0355019190962275	-4.00825274555367	6.11696361610701e-05	0.00105444196031107	Normal	PAFAH1B1	5048
170	ENSG00000007171	105.307322995885	0.401891067488652	0.116207173227621	3.48221010509208	0.000497293342110717	0.00552010559802374	Normal	NOS2	4843
171	ENSG00000007174	390.031214928555	-0.0862197311977395	0.171322728200467	-1.33775645738983	0.180975840213333	0.386747065458526	Normal	DNAH9	1770
172	ENSG00000007202	6029.17938741361	-0.0194693909036494	0.0420622305482234	-0.46287133402816	0.643456596011203	0.80549484957012	Normal	BLTP2	9703
173	ENSG00000007216	136.038173849591	-0.19742690247933	0.193600070254325	0.703445225024418	0.481778330905176	0.690584531734989	Normal	SLC13A2	9058
174	ENSG00000007237	1772.05303735183	-0.227779964758084	0.0772271382047896	-2.94950419722538	0.00318284249690623	0.0233896021086201	Normal	GAS7	8522
175	ENSG00000007255	967.746959768137	0.145204429341406	0.0693634060602943	2.09338205280767	0.0363150632231619	0.133944829292653	Normal	TRAPPC6A	79090
176	ENSG00000007264	252.690346298673	-0.204878997915255	0.0905004657119813	-2.26385738138072	0.0235828879300214	0.0992994584455471	Normal	MATK	4145
177	ENSG00000007306	117.752880904153	-1.32452607255916	0.155267542140201	-0.964090124196937	0.335000743550722	0.559381277752677	Normal	CEACAM7	1087
178	ENSG00000007312	177.222609128957	0.360176293340411	0.10609586694946	3.39472825708949	0.000686967487261184	0.00710440892502618	Normal	CD79B	974
179	ENSG00000007314	78.3563378128799	0.637530510592064	0.153999135313843	2.45132235103742	0.0142332424869841	0.0695748437659582	Normal	SCN4A	6329
180	ENSG00000007341	440.488643247177	0.0390192812613252	0.0419266373174406	0.930659974697105	0.352029480139568	0.575883251383466	Normal	ST7L	54879
181	ENSG00000007350	26.350523110548	1.64899680266386	0.172224202632499	1.35285653232888	0.176101468263776	0.380595819454134	Normal	TKTL1	8277
182	ENSG00000007372	4.18334039371292	0.731519372253229	0.180489062069585	1.93640109848815	0.0528185950582294	0.173193107166275	Normal	PAX6	5080
183	ENSG00000007376	1097.43893601236	0.0742007558116378	0.0631837506190456	1.17436047387392	0.240250670196691	0.461284921088627	Normal	RPUSD1	113000
184	ENSG00000007384	2012.06387755569	0.0466430007216553	0.0586157628530782	0.795741438518554	0.426182335968427	0.643583497832155	Normal	RHBDF1	64285
185	ENSG00000007392	1878.82064092173	0.0493262677607418	0.0577487171032817	0.854154803761891	0.393019221656968	0.614696646412685	Normal	LUC7L	55692
186	ENSG00000007402	3322.45374752116	-0.712039198853819	0.140194704816867	-5.08062674338422	3.76191642412846e-07	1.3877747273606e-05	Down	CACNA2D2	9254
187	ENSG00000007516	829.899545091598	0.0726782404368398	0.101190287480462	0.718237190813849	0.472611050132761	0.683286598518927	Normal	BAIAP3	8938
188	ENSG00000007520	1307.26673026136	0.00834593140351994	0.0495443169412353	0.168453390043213	0.866226608964127	0.936847807414882	Normal	TSR3	115939
189	ENSG00000007541	1982.4295045885	-0.0225726505435612	0.0573901062560778	-0.393319715119824	0.69408335866954	0.838191350629502	Normal	PIGQ	9091
190	ENSG00000007545	737.201718348614	0.00789272421618522	0.0448363737827006	0.17603340439675	0.860267699290511	0.934251301308349	Normal	CRAMP1	57585
191	ENSG00000007866	2112.43226888176	0.0297468795876481	0.052744105039059	0.563984322753286	0.572764801495854	0.75687842196628	Normal	TEAD3	7005
192	ENSG00000007908	203.134284609295	-1.44208776903329	0.129157656095608	-9.75809198969782	1.70329503631114e-22	8.75709255630548e-20	Down	SELE	6401
193	ENSG00000007923	1288.69810131875	0.0390353468670496	0.0370349640621371	1.05401227278361	0.291877298276772	0.516642915837592	Normal	DNAJC11	55735
194	ENSG00000007933	601.533939195917	0.0639985960795638	0.0960824436399838	0.666088591393602	0.505354476235301	0.708723457375572	Normal	FMO3	2328
195	ENSG00000007944	1897.33340328603	-0.122402363583553	0.0563415782601625	-2.17250752211188	0.0298174028862007	0.116751531439885	Normal	MYLIP	29116
196	ENSG00000007952	84.5319826295682	-0.263803789454755	0.086369344159924	0.0742860955170273	0.940782740630778	0.973896566674135	Normal	NOX1	27035
197	ENSG00000007968	310.553020679922	0.262206146268918	0.0917271559826082	2.85846528801104	0.00425695680883953	0.0289421757194219	Normal	E2F2	1870
198	ENSG00000008018	5956.04991234266	0.0662838137301704	0.0494782711835323	1.3396547209809	0.180357624599144	0.385926685661265	Normal	PSMB1	5689
199	ENSG00000008056	63.3840859184297	0.0868263185965492	0.102202546235654	0.849590011756379	0.39555306703164	0.617131462780205	Normal	SYN1	6853
200	ENSG00000008083	1276.9788095247	0.0778027719164029	0.0496004878979001	1.56858667219836	0.116744279958027	0.293130914612713	Normal	JARID2	3720
201	ENSG00000008086	1083.56428575049	-0.20460189186816	0.0692321568989749	-2.95532491680005	0.00312339920064413	0.0230570668726575	Normal	CDKL5	6792
202	ENSG00000008118	50.8417035149635	0.00617718973969	0.0735832527334417	0.0839493630027032	0.933096692044983	0.97054099321619	Normal	CAMK1G	57172
203	ENSG00000008128	52.1400921937352	-0.0467650838472048	0.0662383939239166	-0.70600156649643	0.480187163280495	0.689404689548033	Normal	CDK11A	728642
204	ENSG00000008130	3755.00011315235	0.00406075598356234	0.0446110140750806	0.0910255487623417	0.927472290347569	0.96777949381251	Normal	NADK	65220
205	ENSG00000008196	11.7791606481194	-0.0145083609501601	0.200375330626924	-0.656766456075876	0.511331095930389	0.713031251590867	Normal	TFAP2B	7021
206	ENSG00000008197	58.4993816845829	-0.299279042760239	0.216156086273491	-0.707311243596735	0.479373079836602	0.688650550371147	Normal	TFAP2D	83741
207	ENSG00000008226	285.079461839909	0.0481173765795432	0.128445066290136	-0.961959559187654	0.33606991865213	0.560291265740699	Normal	DLEC1	9940
208	ENSG00000008256	2798.19132821965	0.169702559485767	0.0771834990444862	2.19867677254181	0.0279009136927166	0.111340490326525	Normal	CYTH3	9265
209	ENSG00000008277	255.527799316963	0.0930528926025943	0.0806487253141658	1.15381519865103	0.248575941676837	0.470823683072066	Normal	ADAM22	53616
210	ENSG00000008282	5909.00221273994	0.00946112796976599	0.0442754032407572	0.213687940071487	0.830790416557376	0.918331978452879	Normal	SYPL1	6856
211	ENSG00000008283	7117.69770336582	0.011159108380069	0.0521521064235356	0.213971959291333	0.830568924012418	0.918267344031585	Normal	CYB561	1534
212	ENSG00000008294	5804.04016977646	-0.113138088331752	0.0510685070779018	-2.21541997527667	0.0267312515159833	0.108139094778205	Normal	SPAG9	9043
213	ENSG00000008300	761.517821385439	0.209599447410532	0.10995184466777	1.90622147779677	0.0566214768019322	0.181537110425887	Normal	CELSR3	1951
214	ENSG00000008311	1316.63311338385	-0.342911925462065	0.0854435248436447	-4.01338574667097	5.98539800598686e-05	0.00103661927587163	Normal	AASS	10157
215	ENSG00000008323	610.355887440563	0.314893303150509	0.0917919371324576	3.43043473404034	0.000602614921661672	0.0064139957175604	Normal	PLEKHG6	55200
216	ENSG00000008324	644.858824982072	0.176329458895176	0.0461786525666879	3.81843611403957	0.000134300353065751	0.00198834281584744	Normal	SS18L2	51188
217	ENSG00000008382	474.513787366433	-0.0870153312466904	0.0508322693054005	-1.71180679510473	0.0869322794145763	0.240815813715894	Normal	MPND	84954
218	ENSG00000008394	13751.471792881	0.0645150994180248	0.0834463688145722	0.7731368314789	0.439441405568559	0.65493733041878	Normal	MGST1	4257
219	ENSG00000008405	1120.04758342703	-0.0726705610372442	0.0481962938636678	-1.50780547594686	0.131604320251789	0.31613680336803	Normal	CRY1	1407
220	ENSG00000008438	4.84957812963051	-0.271082008597144	0.130786178678406	-5.50080464035447	3.78061922206908e-08	1.78966935109042e-06	Normal	PGLYRP1	8993
221	ENSG00000008441	4271.07674077496	-0.395387780125118	0.0900139604975509	-4.39261861658613	1.11993490794358e-05	0.000256700204407655	Normal	NFIX	4784
222	ENSG00000008513	4832.03969254149	-0.287412515706763	0.0811848799088691	-3.5402613140767	0.000399731027953114	0.00465066612184007	Normal	ST3GAL1	6482
223	ENSG00000008516	147.39963760381	-0.245313978376513	0.084271523897442	-2.91100095856919	0.00360272912251119	0.0256042775222948	Normal	MMP25	64386
224	ENSG00000008517	3878.18991453621	-0.0857555935138645	0.0835644855336708	-1.02622489715496	0.304785588370891	0.529907600585254	Normal	IL32	9235
225	ENSG00000008710	1868.55677321479	-0.119089913881969	0.0636505339992665	-1.87099687531898	0.0613455141226433	0.191334634616287	Normal	PKD1	5310
226	ENSG00000008735	442.160460016629	0.360985254120244	0.1155186552929	3.12469269725807	0.00177990898673169	0.0151113677686234	Normal	MAPK8IP2	23542
227	ENSG00000008838	4043.47412823122	-0.0150366167841958	0.0466019881275627	-0.322660530909851	0.746952346366875	0.869489180902127	Normal	MED24	9862
228	ENSG00000008853	4527.65757862798	-0.427801794178513	0.0941429449139036	-4.54431124559494	5.51151695165455e-06	0.000142130649211683	Normal	RHOBTB2	23221
229	ENSG00000008869	1742.35029490595	-0.146473865121482	0.0398288346040723	-3.67758409756963	0.000235453459078407	0.00307230067620124	Normal	HEATR5B	54497
230	ENSG00000008952	9000.37182280537	0.00542271163567489	0.0412101992250576	0.131586397227324	0.895311445400596	0.952360203922966	Normal	SEC62	7095
231	ENSG00000008988	37885.4821338874	0.119674017388643	0.0580004947748596	2.06332498968091	0.0390817613426064	0.140620157713742	Normal	RPS20	6224
232	ENSG00000009307	23797.6146133392	-0.0675042051452182	0.0367481112489085	-1.83694400810671	0.0662181616497328	0.201055307884096	Normal	CSDE1	7812
233	ENSG00000009335	4696.64784147732	0.0269608517817662	0.0386156409465252	0.698184555043189	0.485061784182569	0.693111539978268	Normal	UBE3C	9690
234	ENSG00000009413	1265.25561397586	-0.11212704748802	0.0705565341186302	-1.58919043826534	0.112017404541073	0.284961725093338	Normal	REV3L	5980
235	ENSG00000009694	401.925449274534	0.148141321219975	0.160714090678344	0.3581293732596	0.720246498233025	0.853893335247163	Normal	TENM1	10178
236	ENSG00000009709	284.795681874458	-0.00160961908352861	0.217582241927087	0.087810443484595	0.930027337131011	0.96898623309938	Normal	PAX7	5081
237	ENSG00000009724	60.2384107896972	-0.108196955737641	0.09002613070148	-1.20191217596532	0.229397556459819	0.448503473244055	Normal	MASP2	10747
238	ENSG00000009765	622.554652658113	-0.12695987956479	0.146146472395702	-0.868783657015095	0.384965473769113	0.607096007866677	Normal	IYD	389434
239	ENSG00000009780	692.146448106276	-0.0170763334473114	0.0388307269589433	-0.4397657714011	0.660106760754018	0.816260616050209	Normal	FAM76A	199870
240	ENSG00000009790	407.848909700919	0.148439994982128	0.082027850406854	1.80962439533675	0.0703540541583285	0.20934067865895	Normal	TRAF3IP3	80342
241	ENSG00000009830	1081.89128836232	0.0745952235967052	0.0463682826084997	1.60875142518937	0.107670706157958	0.277273231125515	Normal	POMT2	29954
242	ENSG00000009844	1888.98099260274	0.0804209010671895	0.0408510558565567	1.96863778799984	0.0489946999956784	0.16469671734515	Normal	VTA1	51534
243	ENSG00000009950	154.594940553534	-0.164919584964854	0.117465337807536	-1.40397635683474	0.160325890152049	0.359529392359519	Normal	MLXIPL	51085
244	ENSG00000009954	5372.62955475198	0.0225197210374432	0.0406699062682128	0.55371926211391	0.579770990647867	0.761971866300601	Normal	BAZ1B	9031
245	ENSG00000010017	2252.25950161902	0.0400727170650189	0.041209630468257	0.97241155184416	0.330845847306398	0.555357165571982	Normal	RANBP9	10048
246	ENSG00000010030	550.403485436892	0.114896505224	0.0787786964331678	1.45846299392422	0.144712968192957	0.336674413800272	Normal	ETV7	51513
247	ENSG00000010072	643.151376583226	0.0923176254448838	0.0382968059412022	2.4105851783137	0.0159269517908704	0.0753072263024436	Normal	SPRTN	83932
248	ENSG00000010165	2116.9539508228	0.00781475025094084	0.0387653343572058	0.201590748463168	0.840236678401625	0.923656532581428	Normal	METTL13	51603
249	ENSG00000010219	568.832260421973	0.0170785071590917	0.0527315275650952	0.323877738081098	0.746030598765359	0.869070369961208	Normal	DYRK4	8798
250	ENSG00000010244	6530.56127909557	0.0687288325242813	0.0344759672447579	1.99352909537853	0.0462035408155925	0.158069660863048	Normal	ZNF207	7756
251	ENSG00000010256	6271.49367290867	0.0472303449362762	0.0503799732122364	0.937483366719826	0.348509975792416	0.572570297447982	Normal	UQCRC1	7384
252	ENSG00000010270	2300.80632526583	0.00741425981682914	0.0539831842424545	0.137343921830435	0.890758954756585	0.95003324106494	Normal	STARD3NL	83930
253	ENSG00000010278	17564.5371944371	-0.0525829038514879	0.0705377087159576	-0.745462173361963	0.455992370290641	0.669168844590262	Normal	CD9	928
254	ENSG00000010282	16.7303898192899	0.7643300926157	0.179251423371865	-0.34747413458203	0.728235147021326	0.858379291063242	Normal	HHATL	57467
255	ENSG00000010292	3955.78919936463	0.145937203942552	0.0679935462223789	2.14633200495718	0.0318464998984471	0.121830784579008	Normal	NCAPD2	9918
256	ENSG00000010295	562.580541182786	-0.048503753791604	0.0705265337424295	-0.687738780996303	0.491617293718649	0.697848111057094	Normal	IFFO1	25900
257	ENSG00000010310	254.776846161361	0.189972920736783	0.0997415338783112	1.90460528107956	0.0568313995975086	0.182039757575111	Normal	GIPR	2696
258	ENSG00000010318	163.322275266368	0.000539428825248088	0.0440212259418629	0.012253704704694	0.990223202873791	0.995705079053053	Normal	PHF7	51533
259	ENSG00000010319	706.939231333693	-1.23122064043772	0.109009154761223	-11.2965335647398	1.36500318218745e-29	1.73253028899142e-26	Down	SEMA3G	56920
260	ENSG00000010322	3844.05951143878	-0.104132811386114	0.0466239119752739	-2.23346374890642	0.0255183783280223	0.104908405630586	Normal	NISCH	11188
261	ENSG00000010327	3194.00710512125	-0.1549400963925	0.076084738132534	-2.03642290263967	0.0417079075961833	0.147036574509728	Normal	STAB1	23166
262	ENSG00000010361	503.788458817958	0.0700236878911172	0.0542820642262737	1.28999489169298	0.197052431732493	0.40786228238531	Normal	FUZ	80199
263	ENSG00000010379	21.0683565706838	-0.866830143825038	0.137114932758413	-6.32315586743569	2.56274561422018e-10	1.92623411065915e-08	Down	SLC6A13	6540
264	ENSG00000010404	493.704133706551	-0.0597814814560962	0.0678592208708475	-0.880963362043556	0.37833765064699	0.600843089684385	Normal	IDS	3423
265	ENSG00000010438	77.0418991162854	0.674361346061357	0.171817099422364	0.911734630867505	0.36190842904216	0.58530193334301	Normal	PRSS3	5646
266	ENSG00000010539	462.476133393001	0.105231423707348	0.0357872862502964	2.94046897526563	0.00327715818308697	0.0238555488401052	Normal	ZNF200	7752
267	ENSG00000010610	5600.65670130493	-0.190653295835857	0.0733917097971393	-2.59776248512501	0.00938333733846271	0.0516835276494029	Normal	CD4	920
268	ENSG00000010626	725.785229243933	-0.0767795391522893	0.0796675526525557	-0.963753663791979	0.335169442609966	0.559470790116366	Normal	LRRC23	10233
269	ENSG00000010671	755.827071669287	-0.305058029186306	0.081686697589219	-3.73453954124949	0.000188058944105929	0.00259891189990011	Normal	BTK	695
270	ENSG00000010704	967.87378372289	0.0204551986739426	0.0558741377511514	0.366094124732947	0.714294841449068	0.849963357463315	Normal	HFE	3077
271	ENSG00000010803	1616.6873527043	0.0086904241774187	0.0409397548527451	0.212273290116017	0.831893831998344	0.918981692290498	Normal	SCMH1	22955
272	ENSG00000010810	2180.5051950746	-0.0766606361634237	0.0627562409780002	-1.2215642206561	0.221872465932522	0.439246055581756	Normal	FYN	2534
273	ENSG00000010818	2000.70415666425	-0.166337977484582	0.054794898518377	-3.03565360899799	0.00240014929729596	0.018951101061231	Normal	HIVEP2	3097
274	ENSG00000010932	152.074003468373	0.281863057995446	0.10696647814476	2.63495148738996	0.00841493091292755	0.0477480908018253	Normal	FMO1	2326
275	ENSG00000011007	3277.3049142368	-0.0826269346966025	0.0380722494463096	-2.1702675309731	0.029986584828545	0.117267006489138	Normal	ELOA	6924
276	ENSG00000011009	3995.2146767635	0.0292438790163192	0.0555362441415731	0.526572573746952	0.5984904419048	0.775087296358822	Normal	LYPLA2	11313
277	ENSG00000011021	1018.25509254332	-0.190403848674399	0.0503570333563137	-3.78107345671899	0.000156153586746849	0.0022442795751274	Normal	CLCN6	1185
278	ENSG00000011028	6096.69808727644	-0.0995801363798515	0.0744271439145039	-1.33795838108539	0.180910004180962	0.386685820023034	Normal	MRC2	9902
279	ENSG00000011083	9.49007218903047	0.190634547216485	0.104926248481963	1.81665735289266	0.0692695956743323	0.207130523294462	Normal	SLC6A7	6534
280	ENSG00000011105	2513.79760349251	-0.117261439926986	0.0643775857462584	-1.82146864947738	0.0685356480568087	0.2057994885018	Normal	TSPAN9	10867
281	ENSG00000011114	1923.91678464523	-0.00910072077423806	0.0431890342478918	-0.210718728392883	0.833106759579635	0.919771239965383	Normal	BTBD7	55727
282	ENSG00000011132	614.769311577705	0.0656940394575024	0.0444397280206278	1.47827000311462	0.13933552330964	0.328300940639538	Normal	APBA3	9546
283	ENSG00000011143	755.882234680761	0.11738305576622	0.0406225287365479	2.88959735368135	0.00385735546776851	0.0268271146710421	Normal	MKS1	54903
284	ENSG00000011198	1531.05282750684	-0.203034578892858	0.0467616856634946	-4.34191132495032	1.41248543910687e-05	0.000311860791566354	Normal	ABHD5	51099
285	ENSG00000011201	2464.12472376933	-0.978338469248142	0.111868992243463	-8.74678046580683	2.1952620286078e-18	5.5727427966036e-16	Down	ANOS1	3730
286	ENSG00000011243	1097.65613424571	0.044650709497058	0.042719947567621	1.04519498058137	0.29593286284863	0.520757729624364	Normal	AKAP8L	26993
287	ENSG00000011258	1148.42228014295	0.0682882336136142	0.0469856432810301	1.45338602715598	0.146116603824327	0.338698321020938	Normal	MBTD1	54799
288	ENSG00000011260	1738.5217593912	0.095815336860261	0.0401688857253886	2.38531177474309	0.017064652398466	0.0791749967804542	Normal	UTP18	51096
289	ENSG00000011275	2823.22118418347	0.0363358977825826	0.0373154283273569	0.973749853959596	0.3301807571349	0.554708042347415	Normal	RNF216	54476
290	ENSG00000011295	2210.53240534662	-0.110006108625672	0.0444012824895339	-2.47754597477141	0.013228936432206	0.0658383141931724	Normal	TTC19	54902
291	ENSG00000011304	11648.4369025276	0.0389460338015689	0.0350380578890618	1.11153524128143	0.266338029584785	0.489749429989842	Normal	PTBP1	5725
292	ENSG00000011332	30.3247485054653	-0.067855728014734	0.103517861567508	1.49541727846868	0.134805573938796	0.321133176594419	Normal	DPF1	8193
293	ENSG00000011347	3105.95511609958	0.0675212508908768	0.121006583344602	0.558000904543088	0.576843766498972	0.759821190858513	Normal	SYT7	9066
294	ENSG00000011376	1012.73950310636	0.0280310962273831	0.0355876528899478	0.787662904458483	0.430893909315403	0.64749665251228	Normal	LARS2	23395
295	ENSG00000011405	3019.65440649528	-0.0921028069036537	0.0493144248662505	-1.86766782508792	0.0618083860531482	0.192088867391129	Normal	PIK3C2A	5286
296	ENSG00000011422	4187.49504974993	-0.173935817249551	0.083016280054356	-2.09521669454457	0.0361517338768785	0.133558197484382	Normal	PLAUR	5329
297	ENSG00000011426	2028.58933024044	0.276778679282664	0.11183969855089	2.47467760162904	0.0133356497441737	0.0662719625607926	Normal	ANLN	54443
298	ENSG00000011451	2126.70190206669	-0.0377668453920247	0.0464173445144046	-0.813636613621425	0.415853156387043	0.635259959373257	Normal	WIZ	58525
299	ENSG00000011454	2749.71254648497	-0.0583511274745346	0.0364956441586673	-1.59885228918479	0.109853427344488	0.281060545504751	Normal	RABGAP1	23637
300	ENSG00000011465	21703.2537422512	-0.216758248800627	0.0907406939820975	-2.38879908277394	0.0169035436492938	0.0786070905495438	Normal	DCN	1634
301	ENSG00000011478	706.335493237759	0.178261084214202	0.0592264518941618	3.00982037931004	0.00261402228758073	0.0201670677341284	Normal	QPCTL	54814
302	ENSG00000011485	2397.68207305215	0.0955133174659703	0.0401577239884292	2.37845339429904	0.0173854345026106	0.0803179450329077	Normal	PPP5C	5536
303	ENSG00000011523	1181.16412430097	-0.0520846327912801	0.0408341202412726	-1.27551864088146	0.20212573051837	0.414225675903633	Normal	CEP68	23177
304	ENSG00000011566	2051.41986405237	0.0449360626705477	0.0431865562749367	1.04051144633431	0.298102348952201	0.52337360616593	Normal	MAP4K3	8491
305	ENSG00000011590	50.8411245634916	0.108667857667436	0.0834310702271994	1.30246927479897	0.192756014640981	0.40177451968891	Normal	ZBTB32	27033
306	ENSG00000011600	4279.89726196797	-0.404578733733329	0.0923554869276927	-4.38078715832715	1.18251338124469e-05	0.000268691253848452	Normal	TYROBP	7305
307	ENSG00000011638	2868.02136623826	0.134111340545625	0.0706284880619441	1.89882221927616	0.0575878547471535	0.183637301437575	Normal	LDAF1	57146
308	ENSG00000011677	112.999885535502	0.52139515239228	0.208667748307639	2.49459077055213	0.0126102468998685	0.0637890404078269	Normal	GABRA3	2556
309	ENSG00000012048	760.481193846988	0.214137775133373	0.0796666168152845	2.68789839016066	0.00719032728433095	0.0427024905659286	Normal	BRCA1	672
310	ENSG00000012061	1803.80288626783	0.141881076656983	0.0441175920621752	3.21597386767565	0.00130002669549384	0.0117913988977619	Normal	ERCC1	2067
311	ENSG00000012124	453.00091069626	-0.0703783119209264	0.105953412117278	-0.664247209919737	0.506532102169266	0.709816031662535	Normal	CD22	933
312	ENSG00000012171	2135.03131196361	-0.500520799244034	0.115211403069146	-4.34475581695624	1.39430672462728e-05	0.000308616686253197	Down	SEMA3B	7869
313	ENSG00000012174	1272.6965369834	0.0431006366522828	0.044509776268211	0.968341222396704	0.332873983788276	0.557220811604311	Normal	MBTPS2	51360
314	ENSG00000012211	585.591538153782	0.186333393814293	0.0541473948846538	3.44120544200086	0.000579128638922117	0.00621943120001605	Normal	PRICKLE3	4007
315	ENSG00000012223	5127.62467654165	0.334581941260436	0.146173034901951	3.47916093636026	0.000502986422050854	0.00556201919902463	Normal	LTF	4057
316	ENSG00000012232	2332.01981466133	-0.0274679870120776	0.0530385090127342	-0.517888194082714	0.60453627956991	0.778893716882739	Normal	EXTL3	2137
317	ENSG00000012504	19.0863682624845	-0.163125362648625	0.186729553054518	-2.54092352871048	0.0110560098069156	0.0581295656074672	Normal	NR1H4	9971
318	ENSG00000012660	6232.79696387398	0.12522869023902	0.0483581647089475	2.58960644043579	0.00960857127637952	0.052554611347058	Normal	ELOVL5	60481
319	ENSG00000012779	2987.56696799527	-0.500852780533663	0.0908852115134352	-5.51099764408688	3.56805499752521e-08	1.69497218455537e-06	Down	ALOX5	240
320	ENSG00000012817	874.095743974189	-0.264868521099457	0.208625004357532	-1.27122471242888	0.203648717381889	0.416045284703123	Normal	KDM5D	8284
321	ENSG00000012822	3895.81364747316	-0.333413326171225	0.0564908558957444	-5.90209075703287	3.58923612597297e-09	2.14541408865091e-07	Normal	CALCOCO1	57658
322	ENSG00000012963	1586.52564622642	0.0823756567980892	0.0366305557601424	2.24882349636863	0.0245237278601511	0.102086269423788	Normal	UBR7	55148
323	ENSG00000012983	2068.40521772568	0.00479294120527655	0.0429256750361195	0.111656628874305	0.91109566935556	0.959711102482188	Normal	MAP4K5	11183
324	ENSG00000013016	713.487134790519	0.0624559510939903	0.0606567940680485	1.02966475696783	0.30316740505502	0.528440571605095	Normal	EHD3	30845
325	ENSG00000013275	4321.06321943937	0.163600533839499	0.0530034090089099	3.08660040716331	0.00202459557321788	0.0166392095916263	Normal	PSMC4	5704
326	ENSG00000013288	3933.19390151752	-0.0719070164909056	0.0471246336850201	-1.52589037952072	0.127037167001044	0.309262861119301	Normal	MAN2B2	23324
327	ENSG00000013293	2.39998445675265	-1.08833240157129	0.160638839109606	-2.06067633642685	0.0393339286573166	0.141291841014024	Normal	SLC7A14	57709
328	ENSG00000013297	213.110003273666	0.21161021476757	0.112054921521462	0.146696433632172	0.883371633699947	0.946015320000619	Normal	CLDN11	5010
329	ENSG00000013306	7914.16295385699	0.150965515273006	0.060607671715207	2.49085987344817	0.0127434367959374	0.064291477244774	Normal	SLC25A39	51629
330	ENSG00000013364	17043.9831606316	-0.109241926918557	0.0622938869344179	-1.75365664165283	0.0794893591810317	0.226652024535913	Normal	MVP	9961
331	ENSG00000013374	3686.66784517921	0.0205544815255643	0.0351151328588776	0.58534519278902	0.558315633029722	0.74562682180519	Normal	NUB1	51667
332	ENSG00000013375	1856.47905432886	0.0921840261622354	0.0492688464880731	1.87104142630707	0.0613393392599318	0.191334634616287	Normal	PGM3	5238
333	ENSG00000013392	400.419064527637	0.147553855074072	0.0459762417125455	3.20936007119913	0.00133030780984006	0.0120097314968801	Normal	RWDD2A	112611
334	ENSG00000013441	3234.34808665703	-0.0267771605742584	0.0524938000643846	-0.510102403280894	0.609979721593245	0.782234666968654	Normal	CLK1	1195
335	ENSG00000013503	532.890889527868	-0.0110052575730679	0.0390668808301828	-0.281703370344631	0.778170969952725	0.888163663114705	Normal	POLR3B	55703
336	ENSG00000013523	1256.73759753241	-0.0503846651816806	0.0427173845940031	-1.17948833060108	0.238203780694311	0.458938606170492	Normal	ANGEL1	23357
337	ENSG00000013561	2122.80119716671	-0.0228358811155816	0.0411217251160045	-0.555325053375035	0.578672345437355	0.761192990973334	Normal	RNF14	9604
338	ENSG00000013563	554.714753608416	-0.0754755222939497	0.050139429848173	-1.50531112769084	0.132244105629096	0.317114540230309	Normal	DNASE1L1	1774
339	ENSG00000013573	1155.03877546789	0.203462617823034	0.0764562198268592	2.66114101592112	0.00778763340955028	0.0452183729181264	Normal	DDX11	1663
340	ENSG00000013583	1830.12284511971	-0.110612289551042	0.0473649852409691	-2.33532049122891	0.019526684489532	0.0869431941708869	Normal	HEBP1	50865
341	ENSG00000013588	31955.9808286009	-0.472020598134824	0.0927569558995985	-5.08895427515731	3.60043405607912e-07	1.33304676045314e-05	Normal	GPRC5A	9052
342	ENSG00000013619	359.445320347382	0.0706707236833935	0.0906349139785866	-1.09184909417166	0.274899436004948	0.498651935723147	Normal	MAMLD1	10046
343	ENSG00000013725	727.250968543074	0.0690639417774404	0.0808577603724295	0.854146426388251	0.393023862780457	0.614696646412685	Normal	CD6	923
344	ENSG00000013810	2293.5265229282	0.186383869711974	0.0761280803641002	2.44827687816884	0.0143541303018796	0.0700019332455283	Normal	TACC3	10460
345	ENSG00000014123	2018.38942074729	0.0107193099256457	0.0355192684941129	0.301788642794747	0.762813189193249	0.878598242965467	Normal	UFL1	23376
346	ENSG00000014138	235.395474792362	0.0888606878091283	0.059425051824137	1.49534019100604	0.134825680989263	0.321158868046444	Normal	POLA2	23649
347	ENSG00000014164	1521.95903028291	-0.0162540229914547	0.0549157246924265	-0.295981177072045	0.767244456231537	0.881173451388091	Normal	ZC3H3	23144
348	ENSG00000014216	12956.7902013535	-0.0216999969281584	0.0501193782268993	-0.432966701266136	0.665038961069039	0.819099049948971	Normal	CAPN1	823
349	ENSG00000014257	361.149725417996	-0.105918597831867	0.0734949891191427	-1.44118139333215	0.14953344357116	0.343476343139621	Normal	ACP3	55
350	ENSG00000014641	5040.87260067128	0.122698018333853	0.0402286199858197	3.05001751896216	0.00228828017945553	0.0182675885855794	Normal	MDH1	4190
351	ENSG00000014824	3616.05982883295	-0.0412781538866884	0.0377358787031968	-1.09387227130705	0.274011001581782	0.497952162874527	Normal	SLC30A9	10463
352	ENSG00000014914	1223.9551763418	0.284735852268135	0.0846996144897202	3.36166635826968	0.000774736726079823	0.00781856769352385	Normal	MTMR11	10903
353	ENSG00000014919	1519.788197294	0.0769487451171715	0.0388966408225952	1.97828941035565	0.047896067067219	0.162244387303371	Normal	COX15	1355
354	ENSG00000015133	2727.64940830777	0.0109592589407308	0.0597478300582297	0.183424739396569	0.854464765920999	0.931002936835231	Normal	CCDC88C	440193
355	ENSG00000015153	722.226277323022	0.0998859823309219	0.0500822600142102	1.9944527918702	0.046102594145653	0.157857272282907	Normal	YAF2	10138
356	ENSG00000015171	3974.34922089589	-0.107065478658804	0.0391434673473942	-2.73520877390225	0.00623407228208604	0.0385803869890609	Normal	ZMYND11	10771
357	ENSG00000015285	837.165328097711	-0.19885192851243	0.073112161855665	-2.7198308618656	0.00653153157706268	0.0398162292935854	Normal	WAS	7454
358	ENSG00000015413	127.281481325831	0.202048524304698	0.126053048507908	2.0664646479398	0.0387846271333543	0.139912166120094	Normal	DPEP1	1800
359	ENSG00000015475	1479.30355103874	0.202486521654698	0.0612645512366105	3.3051130034913	0.000949381134435972	0.00920068340640693	Normal	BID	637
360	ENSG00000015479	117.138518581871	0.177142384067928	0.0832777355265059	2.08896725835243	0.0367106705903735	0.134886972742773	Normal	MATR3	9782
361	ENSG00000015520	160.537320904216	0.600410483255657	0.167092004156523	3.10468573784546	0.00190481290203823	0.0159090850975087	Up	NPC1L1	29881
362	ENSG00000015532	2148.40147543622	0.0988042978822953	0.0469655473856584	2.10375800583019	0.0353995616966457	0.131497036571334	Normal	XYLT2	64132
363	ENSG00000015568	2.62420402681004	0.371614400270434	0.156963267919379	-0.470959818347011	0.637669429479085	0.801792060781055	Normal	RGPD5	84220
364	ENSG00000015592	1.18567230886084	1.08259610218174	0.161609292671564	-2.39117431152439	0.0167945771404659	0.0782347224609661	Normal	STMN4	81551
365	ENSG00000015676	4846.29159485967	0.0143546393855025	0.0396971870435498	0.361603160322984	0.71764860267569	0.852131662464943	Normal	NUDCD3	23386
366	ENSG00000016082	47.2499348335386	1.42008655639405	0.198795731858846	8.82382913803066	1.10610951513743e-18	2.9950496044548e-16	Up	ISL1	3670
367	ENSG00000016391	769.046733970045	-0.100070629606491	0.0768383099554833	-1.30235415401538	0.192795347189399	0.40180481340118	Normal	CHDH	55349
368	ENSG00000016402	515.216240723657	-0.553342455438874	0.112994742391241	-4.89749534345747	9.70659337596276e-07	3.21306435662676e-05	Down	IL20RA	53832
369	ENSG00000016490	4.81615545945788	1.84554279009704	0.216441022861228	1.55364710606153	0.120268616415762	0.298766368461319	Normal	CLCA1	1179
370	ENSG00000016602	8.11051437626042	1.48584727453323	0.161931754390466	2.17752877048325	0.0294411375937744	0.115769100958401	Normal	CLCA4	22802
371	ENSG00000016864	2065.7562223812	0.0856589131625314	0.0283907417969683	3.01714334950163	0.00255169112400292	0.0198051958613763	Normal	GLT8D1	55830
372	ENSG00000017260	5921.40164557481	-0.0490584523494153	0.0478647576148026	-1.0249396015868	0.305391687262862	0.530575274611532	Normal	ATP2C1	27032
373	ENSG00000017427	109.341685958022	0.211069381459388	0.100930154524653	2.0913305457933	0.0364984434480789	0.134338086006993	Normal	IGF1	3479
374	ENSG00000017483	908.324979927996	0.0314989676016467	0.0899552748184118	0.350162302713709	0.726216896055662	0.857218328059425	Normal	SLC38A5	92745
375	ENSG00000017797	3938.78077532651	-0.0102403111861382	0.0424456535203022	-0.241257235814193	0.809355752908835	0.906060837908141	Normal	RALBP1	10928
376	ENSG00000018189	2198.85089513254	-0.0956874356499442	0.0533326359954495	-1.79416690719703	0.0727865324276074	0.213713424497918	Normal	RUFY3	22902
377	ENSG00000018236	532.948189324598	0.522472635611535	0.140431668999811	3.71973437405912	0.000199432408586873	0.00271670894337921	Up	CNTN1	1272
378	ENSG00000018280	1929.84253630984	-0.710613627697752	0.093540253329502	-7.59724066042256	3.0251164730939e-14	4.56758850078743e-12	Down	SLC11A1	6556
379	ENSG00000018408	4463.04452075264	-0.243258328042347	0.0608997371717918	-3.99442021872569	6.48527539101454e-05	0.00110303997186535	Normal	WWTR1	25937
380	ENSG00000018510	2870.48501073828	0.0190072840150789	0.0405576502633245	0.468648631168525	0.639320810287797	0.80280272161537	Normal	AGPS	8540
381	ENSG00000018607	0.997054938724423	-0.253774360841325	0.180029320973852	0.737196912834289	0.461002610560851	0.673576589342381	Normal	NA	NA
382	ENSG00000018610	1113.48535400516	0.03128512374541	0.0335656839782807	0.932056225410162	0.351307469018153	0.575235346404459	Normal	STEEP1	63932
383	ENSG00000018625	144.904621139802	-0.558713477800492	0.125058784502473	-4.46824661006809	7.88633573364419e-06	0.000191107481045919	Down	ATP1A2	477
384	ENSG00000018699	943.045506728213	0.043550881914071	0.0389576979325815	1.11790072826491	0.263609393988168	0.486538178052504	Normal	TTC27	55622
385	ENSG00000018869	66.8658133229929	0.0211381914632081	0.0667301295267866	0.316777755955312	0.751412243801671	0.872157275272414	Normal	ZNF582	147948
386	ENSG00000019102	1441.96812269295	-0.262075643229981	0.137233705731756	-1.90990634643658	0.0561452727934231	0.180366718071671	Normal	VSIG2	23584
387	ENSG00000019144	2721.50925111167	-0.0560314649216068	0.0545833303763709	-1.02653109262209	0.304641315501491	0.529815520699176	Normal	PHLDB1	23187
388	ENSG00000019169	4634.61185032688	-1.11326187240764	0.13674465345524	-8.14511125034055	3.78933353376824e-16	7.50768638085517e-14	Down	MARCO	8685
389	ENSG00000019186	3970.65008316351	-0.00468785095849278	0.169146410776687	0.655650808911126	0.51204882608235	0.713453111352629	Normal	CYP24A1	1591
390	ENSG00000019485	517.748244228129	-0.259922637627988	0.061673934807351	-4.21447319774231	2.50361880451323e-05	0.000504149634923696	Normal	PRDM11	56981
391	ENSG00000019505	735.97678112082	0.615810074019352	0.18979398800189	3.24117777445559	0.00119036924381834	0.0110182400198098	Up	SYT13	57586
392	ENSG00000019549	522.784791655237	0.419114564255344	0.0958148128589311	2.74103393277417	0.00612461820072882	0.0380537697477133	Normal	SNAI2	6591
393	ENSG00000019582	188681.029285696	-0.151968739565197	0.0853297756085749	-1.78097156056948	0.0749170968481535	0.217993379098598	Normal	CD74	972
394	ENSG00000019991	737.131749464848	0.0190534845459013	0.0992114171343341	0.192050090133051	0.847702969378363	0.927765455101495	Normal	HGF	3082
395	ENSG00000019995	581.23205246787	-0.0305765662224815	0.0439951207865645	-0.695000439986552	0.48705502582471	0.694732867690207	Normal	ZRANB1	54764
396	ENSG00000020129	1697.90255120969	-0.0012552317339029	0.047117560079187	-0.0266406549838759	0.97874634676815	0.99062821450648	Normal	NCDN	23154
397	ENSG00000020181	1227.23939050555	-0.113205284615984	0.0738303584436322	-1.53331964483217	0.125197116616532	0.306383705298886	Normal	ADGRA2	25960
398	ENSG00000020219	0.886364338932877	0.314710872840736	0.152737010702159	2.06264391666968	0.0391464719927114	0.140742950027084	Normal	CCT8L1P	155100
399	ENSG00000020256	874.233886039272	0.0843680926838627	0.0417301587680098	2.02174899470293	0.0432022894812209	0.150870736823905	Normal	ZFP64	55734
400	ENSG00000020426	574.128557375065	0.203521137668233	0.0453530234050072	4.4875025539372	7.20629485059465e-06	0.00017674569544188	Normal	MNAT1	4331
401	ENSG00000020577	1500.40906748767	-0.147702880563307	0.0815747280596631	-1.81065883997668	0.0701936779443088	0.209031924876167	Normal	SAMD4A	23034
402	ENSG00000020633	967.224331408473	-0.0187497409031227	0.0765263904942868	-0.245010679977212	0.806448161929315	0.904476129257223	Normal	RUNX3	864
403	ENSG00000020922	1280.1539612931	0.102890208379499	0.0398248066085099	2.58357183476521	0.00977831017897902	0.0531667799503898	Normal	MRE11	4361
404	ENSG00000021300	1764.80765231914	0.0727795294127366	0.0894023561984381	0.814073652481757	0.415602758632361	0.635044642587261	Normal	PLEKHB1	58473
405	ENSG00000021355	10436.7682272489	-0.160473523674507	0.0690306317415527	-2.32467854419586	0.0200891553943102	0.0887857601191842	Normal	SERPINB1	1992
406	ENSG00000021461	2.44461281435248	0.09932898941093	0.132851964152998	0.748344428715082	0.454252432569457	0.667717216247579	Normal	CYP3A43	64816
407	ENSG00000021488	36.8920948220165	0.184495474976959	0.146459250966117	1.39916907597965	0.161762287518286	0.361552777341114	Normal	SLC7A9	11136
408	ENSG00000021574	1410.41494043862	0.161131932901489	0.0426207045213744	3.78060447247288	0.000156448052170003	0.00224612728417704	Normal	SPAST	6683
409	ENSG00000021645	403.422635763866	-0.00223107345064831	0.109544538193551	-0.0203668789776188	0.983750705114133	0.992476790225518	Normal	NRXN3	9369
410	ENSG00000021762	1590.56094397594	-0.0952016068648254	0.0745377239182341	-1.27722856215966	0.201521565994737	0.413425594728874	Normal	OSBPL5	114879
411	ENSG00000021776	2369.63088984564	-0.00856256480654361	0.0385732462956803	-0.221982269467122	0.824327685928734	0.914728402686239	Normal	AQR	9716
412	ENSG00000021826	8768.8216732768	0.135548594570585	0.196132584499875	1.76790514108633	0.0770767631988441	0.2221035696406	Normal	CPS1	1373
413	ENSG00000021852	173.555730567105	-0.662191879681502	0.173043129669927	-5.53336831589615	3.14138849110471e-08	1.5189361304132e-06	Down	C8B	732
414	ENSG00000022267	3069.8166181864	-1.17890925922588	0.124143154942749	-9.49939021224863	2.11122948648679e-21	9.12230817267524e-19	Down	FHL1	2273
415	ENSG00000022277	2947.51673633033	-0.0192967055860611	0.0343784829024786	-0.56130210005775	0.574591610197443	0.758207044827139	Normal	RTF2	51507
416	ENSG00000022355	1.40924081844322	0.274492136078451	0.220070970560575	2.02868984492599	0.0424898908854045	0.149159748828352	Normal	GABRA1	2554
417	ENSG00000022556	1201.37610537373	0.448697009374803	0.146395110149126	3.06430043329487	0.00218179685592033	0.0176242652461138	Normal	NLRP2	55655
418	ENSG00000022567	2193.79668701446	-0.0531800042226913	0.0768308555346226	-0.692174421667364	0.488827799696693	0.695982868290766	Normal	SLC45A4	57210
419	ENSG00000022840	7508.29006826476	-0.0492046680404361	0.0326848963484161	-1.50542545613628	0.132214728477746	0.31707802384578	Normal	RNF10	9921
420	ENSG00000022976	368.606547244474	0.0563159388331196	0.0450754086284185	1.24936621072378	0.211531161115811	0.426676084618582	Normal	ZNF839	55778
421	ENSG00000023041	1836.89135959668	0.0982357421168054	0.0333961570306558	2.94152909320172	0.00326596162085889	0.0238023142280288	Normal	ZDHHC6	64429
422	ENSG00000023171	726.901430498837	0.614412797348726	0.127358903691569	4.82351929203657	1.41047117643956e-06	4.41013836045182e-05	Up	GRAMD1B	57476
423	ENSG00000023191	8196.39589784717	-0.228204652419446	0.0484392762755997	-4.71115335171051	2.46318793472916e-06	7.07030679554485e-05	Normal	RNH1	6050
424	ENSG00000023228	4096.97078259228	0.000473102413727476	0.0398505203814869	0.0118716895709063	0.990527984674177	0.995799917450782	Normal	NDUFS1	4719
425	ENSG00000023287	3376.40781474063	0.0312163949805221	0.0468581318096793	0.666189868491717	0.505289747954275	0.708723457375572	Normal	RB1CC1	9821
426	ENSG00000023318	3857.31839991946	0.00652057653505189	0.0355577867282351	0.183379571939079	0.85450020330586	0.931015082822866	Normal	ERP44	23071
427	ENSG00000023330	3551.55576138429	-0.132764099801605	0.0455508473151498	-2.91463690092998	0.00356102586205508	0.025439430711829	Normal	ALAS1	211
428	ENSG00000023445	4829.42676735985	0.0333064784898599	0.10069026951225	0.330781338099968	0.740809658158946	0.865987194582925	Normal	BIRC3	330
429	ENSG00000023516	2689.21271831779	-0.129167317467937	0.0522479669594649	-2.47220396697357	0.0134282877200177	0.0666507801584063	Normal	AKAP11	11215
430	ENSG00000023572	793.507170653971	0.0859892237891875	0.0383354929209982	2.24307706681301	0.0248918452466084	0.103121071063257	Normal	GLRX2	51022
431	ENSG00000023608	432.70607534447	0.0484269176883047	0.0522597921476571	0.926660670525434	0.354102743663049	0.577878376591868	Normal	SNAPC1	6617
432	ENSG00000023697	2152.87651505386	0.0651482597401629	0.0597013904613075	1.09123913682329	0.275167670990022	0.498871138906876	Normal	DERA	51071
433	ENSG00000023734	5148.35140650947	0.082364794730408	0.0558483282173107	1.47479317311818	0.140268157190784	0.329809625591114	Normal	STRAP	11171
434	ENSG00000023839	727.130469486304	0.172120322986357	0.174442098624265	0.169313561864922	0.865550009161146	0.936427213007439	Normal	ABCC2	1244
435	ENSG00000023892	1208.76380376983	0.0980707460854954	0.0542289646739043	1.80845299434164	0.0705360263751752	0.209643925728872	Normal	DEF6	50619
436	ENSG00000023902	2364.07213445376	-0.00239078016304844	0.0641023853381637	-0.0372965941899492	0.970248521047903	0.987419171596712	Normal	PLEKHO1	51177
437	ENSG00000023909	2520.13599505029	0.160530690562624	0.0903256447325319	1.77722757050034	0.0755308049831949	0.219250941623602	Normal	GCLM	2730
438	ENSG00000024048	2790.06368356565	-0.0323008457795887	0.0377861053133556	-0.85483506089307	0.392642465300863	0.614336699050805	Normal	UBR2	23304
439	ENSG00000024422	8017.42686010808	-0.350219418199494	0.0790906721702294	-4.42812957560904	9.5053794214548e-06	0.000223679310881697	Normal	EHD2	30846
440	ENSG00000024526	427.922420140634	0.465937624611328	0.112420297144909	4.14430777708464	3.40841719428256e-05	0.00064871730441884	Normal	DEPDC1	55635
441	ENSG00000024862	1144.00060993791	-0.0666100345640656	0.052359801498537	-1.27216248085888	0.20331539524171	0.415677946901102	Normal	CCDC28A	25901
442	ENSG00000025039	1401.19570183891	-0.0900617823291295	0.0787203278029061	-1.14407716857589	0.252591635305524	0.475273874713665	Normal	RRAGD	58528
443	ENSG00000025156	634.025038806265	0.064253900461964	0.0398231960538996	1.61348056091676	0.106640143186544	0.275387592552432	Normal	HSF2	3298
444	ENSG00000025293	2371.10501222052	-0.0331352755997616	0.0361354012892479	-0.916976703988213	0.359154847701338	0.582867834508233	Normal	PHF20	51230
445	ENSG00000025423	1510.64860597057	-0.754241713314467	0.131209546336243	-5.74985321889421	8.93209599895954e-09	4.85008036221578e-07	Down	HSD17B6	8630
446	ENSG00000025434	1474.91538863487	-0.0031578851629436	0.059076962986859	-0.0534540121289908	0.957370171233518	0.982032197060829	Normal	NR1H3	10062
447	ENSG00000025708	5280.84466954231	0.0218221759186027	0.0686941357291133	0.317671440495491	0.750734177045085	0.871892352020565	Normal	TYMP	1890
448	ENSG00000025770	2037.81705560829	0.0204096772576504	0.0481521433465367	0.423857771195831	0.671669542924534	0.823345096841816	Normal	NCAPH2	29781
449	ENSG00000025772	1829.20354715313	0.0648097577537152	0.0506658445163094	1.27915912317401	0.200841027140726	0.412717387217187	Normal	TOMM34	10953
450	ENSG00000025796	4673.96978196394	-0.0661580446921529	0.0367995389571566	-1.79779634785271	0.0722092863277885	0.212817848553265	Normal	SEC63	11231
451	ENSG00000025800	3926.98168081874	-0.00546984456940521	0.0352402458309839	-0.155216052205059	0.876650993823524	0.942757275077744	Normal	KPNA6	23633
452	ENSG00000026025	21270.2807558565	-0.185522490960676	0.0723382416491334	-2.5646651299809	0.0103275424042836	0.0554112896026928	Normal	VIM	7431
453	ENSG00000026036	110.197949680462	0.0183898512846695	0.0948088680725678	0.19396003843853	0.846207172341055	0.927027660466737	Normal	RTEL1-TNFRSF6B	100533107
454	ENSG00000026103	1187.42960171627	-0.122592688272495	0.0786879629064404	-1.55796974738882	0.11924041975112	0.29728493576892	Normal	FAS	355
455	ENSG00000026297	1573.87440284548	0.0316232619150699	0.0696633836100048	0.453943544873724	0.64986946097334	0.809366966536106	Normal	RNASET2	8635
456	ENSG00000026508	16731.6980400513	-0.309860895901954	0.0745316601963023	-4.15747534954875	3.21783984411095e-05	0.000619998971102515	Normal	CD44	960
457	ENSG00000026559	21.7231651502901	1.00304299713403	0.141083668606435	1.65425908196429	0.0980748829922288	0.260660217747177	Normal	KCNG1	3755
458	ENSG00000026652	505.906053291774	-0.284283816378416	0.0761733124853373	-3.73211077608904	0.000189881959062173	0.00262023273486232	Normal	AGPAT4	56895
459	ENSG00000026751	2146.92952886758	0.337096709237402	0.0988968720416168	3.40847173403554	0.000653278528142553	0.00683150378451028	Normal	SLAMF7	57823
460	ENSG00000026950	2733.48221665337	0.0326426070790763	0.055343423155971	0.589819249821572	0.555311835659196	0.743586350442155	Normal	BTN3A1	11119
461	ENSG00000027001	757.659313602505	-0.018602146396977	0.0470533081871894	-0.395342420368724	0.692590196913772	0.837075495620611	Normal	MIPEP	4285
462	ENSG00000027075	1551.76154293388	-0.302406688727103	0.0524649460872433	-5.76399480616813	8.21459440927273e-09	4.50452105939892e-07	Normal	PRKCH	5583
463	ENSG00000027644	6.61804660958028	0.0272530678825629	0.135101407163973	2.46756789060608	0.0136034422550125	0.0673391115940997	Normal	INSRR	3645
464	ENSG00000027697	6168.41437983204	-0.188394470162183	0.062693738901308	-3.0050057280023	0.00265575848030247	0.0203983143789646	Normal	IFNGR1	3459
465	ENSG00000027847	1435.97415705583	0.0979654913614843	0.0483324929706771	2.02690619274937	0.0426720070923722	0.149546231708564	Normal	B4GALT7	11285
466	ENSG00000027869	327.999688556969	0.0581933490570699	0.0767523013027583	0.758197967633645	0.448332477731949	0.662411782004428	Normal	SH2D2A	9047
467	ENSG00000028116	671.275405294837	0.0330405067737245	0.0461225054083745	0.71636409828551	0.473766557229518	0.684396873254877	Normal	VRK2	7444
468	ENSG00000028137	3165.40612847742	-0.207287778381121	0.06362238062226	-3.25810363223618	0.00112159438948862	0.0105207107906396	Normal	TNFRSF1B	7133
469	ENSG00000028203	4195.46632286969	0.105018785173046	0.0400631834544926	2.62132894402658	0.00875877046311691	0.0491928000992852	Normal	VEZT	55591
470	ENSG00000028277	599.339976187672	0.190673117320267	0.0825970674638103	2.30845945995817	0.0209735951524445	0.0914900161864124	Normal	POU2F2	5452
471	ENSG00000028310	2360.89505787845	0.0739771996707751	0.0516112335565407	1.43335260414251	0.15175709585471	0.346493125259144	Normal	BRD9	65980
472	ENSG00000028528	5319.56469612559	-0.238203932486721	0.0381318386809375	-6.24685493407263	4.18799684356023e-10	3.02668469391534e-08	Normal	SNX1	6642
473	ENSG00000028839	495.156360160649	0.164180465287963	0.0472268746306367	3.47644211877211	0.000508113893724741	0.00560991009193562	Normal	TBPL1	9519
474	ENSG00000029153	1558.5768454919	0.102026185772056	0.116234140990866	0.877791457912253	0.380056900936526	0.602577935028552	Normal	BMAL2	56938
475	ENSG00000029363	5076.1209908666	-0.048953024332884	0.0331690261842824	-1.47586637893238	0.139979766748039	0.329341262019253	Normal	BCLAF1	9774
476	ENSG00000029364	4459.16645694542	0.0618827747050162	0.0353344620617593	1.7513434606661	0.0798867657267213	0.227361358563262	Normal	SLC39A9	55334
477	ENSG00000029534	122.032325251347	0.453832437049272	0.120376334208514	4.06646932488712	4.77307646046104e-05	0.000857422704635495	Normal	ANK1	286
478	ENSG00000029559	83.875883704579	0.506452237514618	0.165217940250679	1.09258057474136	0.274577995430819	0.498367788619876	Normal	IBSP	3381
479	ENSG00000029639	403.37039300673	0.0662031008576938	0.0461922154269241	1.43321334209458	0.151796877912564	0.346525516709571	Normal	TFB1M	51106
480	ENSG00000029725	1492.42729979355	-0.104959857225397	0.0361378347027842	-2.90443470815993	0.00367916932551757	0.0259653304861666	Normal	RABEP1	9135
481	ENSG00000029993	12707.2529484231	0.0570518216145782	0.112141904204217	0.508746571330828	0.610929874063473	0.783013875823835	Normal	HMGB3	3149
482	ENSG00000030066	2934.19256995675	0.0713756744671068	0.04070296840992	1.75357390310197	0.0795035459679506	0.226668259373458	Normal	NUP160	23279
483	ENSG00000030110	1299.22661660009	0.159616681154042	0.0561764983850574	2.84133643470682	0.00449248907088958	0.0301050876263407	Normal	BAK1	578
484	ENSG00000030304	52.9844027901047	-0.383774257620394	0.133923195924514	-2.86651418766031	0.00415019556364385	0.0284393060628398	Normal	MUSK	4593
485	ENSG00000030419	976.270100861586	0.181996555219454	0.0730498478795008	2.49140573148884	0.012723872694347	0.0642280446205665	Normal	IKZF2	22807
486	ENSG00000030582	31312.0671838745	-0.22784047471969	0.0602784542794132	-3.77980982959185	0.000156948185154041	0.00225012618715726	Normal	GRN	2896
487	ENSG00000031003	1107.21924089524	-0.14538450041469	0.0549771759353461	-2.64446323470343	0.00818205947282728	0.0468455776076054	Normal	FAM13B	51306
488	ENSG00000031081	2407.28673887917	-0.624322121818312	0.0877090042875053	-7.11834982964012	1.09226853949401e-12	1.28218436416441e-10	Down	ARHGAP31	57514
489	ENSG00000031691	329.663841802879	0.267509277005921	0.0593429012364076	4.50786023684163	6.54846873177045e-06	0.000163468199000369	Normal	CENPQ	55166
490	ENSG00000031698	6137.91876246019	0.00925706312663028	0.0384886671641776	0.240513786076478	0.809931977138364	0.906451789637297	Normal	SARS1	6301
491	ENSG00000031823	2428.95606954463	-0.0377033169179454	0.0318152176336313	-1.18507151973708	0.235989170516246	0.456490743900931	Normal	RANBP3	8498
492	ENSG00000032219	1243.2793628612	-0.105473197571005	0.0466280334181859	-2.26201795303317	0.0236962941122863	0.0996323687023418	Normal	ARID4A	5926
493	ENSG00000032389	1336.41379543695	0.124942469279194	0.0474653065326116	2.6322871791062	0.00848121399908582	0.0480101725138495	Normal	EIPR1	7260
494	ENSG00000032444	3472.5820498448	-0.419073704595111	0.0639724802707096	-6.55087782939059	5.71998406871327e-11	4.88073262468189e-09	Normal	PNPLA6	10908
495	ENSG00000032742	596.608114353343	-0.104134436413151	0.0480429559034803	-2.16753465556397	0.0301941101620016	0.117862893095743	Normal	IFT88	8100
496	ENSG00000033011	1011.0638241452	-0.0107220257429709	0.0469869405856308	-0.228191565195894	0.819497318473807	0.912326785404242	Normal	ALG1	56052
497	ENSG00000033030	1318.69545420096	0.0512154830321525	0.031801347571882	1.61048188522162	0.107292696961632	0.276597916838695	Normal	ZCCHC8	55596
498	ENSG00000033050	806.243143657061	0.107894628112324	0.0441146305022845	2.4457777226592	0.0144540080379424	0.0703744893873254	Normal	ABCF2	10061
499	ENSG00000033100	4068.3109882041	0.110939666171669	0.0510001591282219	2.17527893133712	0.02960922037045	0.116205246358701	Normal	CHPF2	54480
500	ENSG00000033122	39.5374180386654	0.6381343544956	0.08758376915035	1.06520004569148	0.286785412958277	0.511453450831869	Normal	LRRC7	57554
501	ENSG00000033170	2887.42176783687	0.241514011856516	0.071532748842355	3.37625624122824	0.00073479450481411	0.0075004809267479	Normal	FUT8	2530
502	ENSG00000033178	2496.02465339254	0.0476893925585982	0.0524584474249332	0.909090443909113	0.363302386415638	0.586785291551976	Normal	UBA6	55236
503	ENSG00000033327	2259.1783224149	-0.308198848735032	0.065667514080164	-4.69334687725511	2.68771183140406e-06	7.63919550345048e-05	Normal	GAB2	9846
504	ENSG00000033627	3403.39215556305	-0.144993378634383	0.0458910880979157	-3.15951170441272	0.00158033752656439	0.0137504260880332	Normal	ATP6V0A1	535
505	ENSG00000033800	1613.39677526033	-0.147894750019168	0.0431254193577315	-3.42941677366441	0.000604879910988179	0.00643136190175285	Normal	PIAS1	8554
506	ENSG00000033867	1225.02032479391	0.168570962014604	0.0743300218729556	2.26787580692737	0.0233367772957892	0.0985492354591158	Normal	SLC4A7	9497
507	ENSG00000034053	845.263829815239	0.202720451853371	0.109095292748705	1.85813633772672	0.0631496557405186	0.194821297488839	Normal	APBA2	321
508	ENSG00000034152	3085.2087508838	-0.197096935837234	0.0528098939907128	-3.73220081312802	0.000189814082443693	0.00262023273486232	Normal	MAP2K3	5606
509	ENSG00000034239	272.662486787145	-0.142688448499355	0.158619538211979	-0.89967468397545	0.36829339962826	0.59145959903924	Normal	CLXN	79645
510	ENSG00000034510	62892.9868343749	0.175775924000608	0.070709284022303	2.48588722751685	0.0129228909724468	0.064871658830939	Normal	TMSB10	9168
511	ENSG00000034533	315.490722793678	0.0564768963066612	0.0348436037140099	1.62087538560782	0.105044366739334	0.272539685797499	Normal	ASTE1	28990
512	ENSG00000034677	4593.0514658055	-0.0150244958687414	0.0670479891138745	-0.224086230650489	0.822690206412184	0.913835236527752	Normal	RNF19A	25897
513	ENSG00000034693	509.455897375077	0.018596170341127	0.0469309764855153	0.396247002557423	0.691922819943597	0.836689008991166	Normal	PEX3	8504
514	ENSG00000034713	3567.92798590853	-0.0355194904428939	0.0459062474808979	-0.77374169518578	0.439083557806982	0.654524086464138	Normal	GABARAPL2	11345
515	ENSG00000034971	33.1385616477171	-2.13077003078173	0.176308058562873	-12.1279332698958	7.51214416118858e-34	1.79478380735786e-30	Down	MYOC	4653
516	ENSG00000035115	2911.03100243826	0.0135752860170668	0.0543554665546444	0.249750007038322	0.802780683289026	0.902656005549722	Normal	SH3YL1	26751
517	ENSG00000035141	1967.63328041959	0.170561063782923	0.0488009079324356	3.49503406788638	0.000474001249027076	0.00530651453431194	Normal	FAM136A	84908
518	ENSG00000035403	7489.56337260608	-0.101251850816374	0.0558476404521467	-1.81300363378165	0.0698312608647102	0.208303943249197	Normal	VCL	7414
519	ENSG00000035499	331.307729601137	0.467534797228059	0.107798317380047	4.33687189074163	1.44524801981521e-05	0.000317813717232347	Normal	DEPDC1B	55789
520	ENSG00000035664	1143.42542078083	-0.60189458888104	0.0923084958874107	-6.52072188863897	6.99698147428368e-11	5.8716818090807e-09	Down	DAPK2	23604
521	ENSG00000035681	1574.99450794491	-0.0490884846732837	0.0383941585457623	-1.27854145100486	0.20105857904777	0.412955511838393	Normal	NSMAF	8439
522	ENSG00000035687	2855.91451935155	0.0601297881136291	0.0396076421445604	1.51813562164983	0.128980212783661	0.312382845701918	Normal	ADSS2	159
523	ENSG00000035720	84.2542056110877	0.182637245982693	0.096788906864497	1.88703146260752	0.0591560939908537	0.186674222168636	Normal	STAP1	26228
524	ENSG00000035862	12499.1771616599	-0.0708701274157418	0.0722446329806069	-0.980976110041474	0.326604522668889	0.551367617569408	Normal	TIMP2	7077
525	ENSG00000035928	2756.31763289037	-0.066276862885131	0.0385566265232214	-1.71894893780549	0.0856236700846393	0.238263290227303	Normal	RFC1	5981
526	ENSG00000036054	1925.17356547516	0.0556695428067517	0.0395117049076143	1.40893949639574	0.158853059418576	0.357481889940745	Normal	TBC1D23	55773
527	ENSG00000036257	2583.47605381876	-0.0237618659034303	0.034239159071787	-0.693997432889437	0.48768381882118	0.695131285672611	Normal	CUL3	8452
528	ENSG00000036448	93.5873244139279	-0.441815972564025	0.0977575327397188	-4.51979947598217	6.1898231470763e-06	0.000156055777120826	Normal	MYOM2	9172
529	ENSG00000036473	8.07526656327671	-1.0730922438632	0.177302670593925	-6.06066436730796	1.35560441302096e-09	8.8662204250015e-08	Down	OTC	5009
530	ENSG00000036530	54.2588302751901	-0.0553136577558818	0.0885577033552926	-0.624621650192472	0.532219406732228	0.727786041583314	Normal	CYP46A1	10858
531	ENSG00000036549	1797.98945871324	0.104510134631782	0.043697589279491	2.3916693812112	0.0167719430316991	0.0781830871313544	Normal	ZZZ3	26009
532	ENSG00000036565	7.62215248475046	0.499176651962944	0.138379619279601	1.41418036360036	0.157308951959646	0.355316951196755	Normal	SLC18A1	6570
533	ENSG00000036672	200.015302771462	-0.101408913734592	0.100355605417375	-1.01049867542443	0.312256433718245	0.537421387003697	Normal	USP2	9099
534	ENSG00000036828	34.9784020068539	0.860726160779063	0.174713538572547	5.67154170397668	1.41518140795107e-08	7.34086948471782e-07	Up	CASR	846
535	ENSG00000037042	773.773967004081	0.00319449032802173	0.0547114590430414	0.0583873802549935	0.953440066721359	0.980249833977796	Normal	TUBG2	27175
536	ENSG00000037241	729.524222779346	0.115966568413756	0.0587317785798562	1.97451371327735	0.0483233597029011	0.16315058833691	Normal	RPL26L1	51121
537	ENSG00000037280	1056.70940463163	-0.316920803376835	0.0778685713539134	-4.06998490346132	4.70161842882147e-05	0.000847625092051815	Normal	FLT4	2324
538	ENSG00000037474	4033.73848805362	0.131427338417155	0.0541741872311095	2.42601068380532	0.0152658208664155	0.0731779275711473	Normal	NSUN2	54888
539	ENSG00000037637	1440.98549087395	-0.02943850083091	0.0270647287265117	-1.08770793734089	0.276724062582835	0.500352781278744	Normal	FBXO42	54455
540	ENSG00000037749	806.026424002973	0.00596916524716041	0.0555151801271392	0.107523024760442	0.914374060089513	0.961283243376188	Normal	MFAP3	4238
541	ENSG00000037757	371.663067388491	0.0528452127441705	0.0489333101406357	1.07993972525131	0.280169021818527	0.504247130331071	Normal	MRI1	84245
542	ENSG00000037897	839.904879456535	-0.107500832574969	0.0713620702721423	-1.50641703537637	0.131960150250684	0.316663876589162	Normal	METTL1	4234
543	ENSG00000037965	52.5115593116513	0.356165800259492	0.154456336050562	2.30547359978352	0.0211400636550443	0.0920185216389755	Normal	HOXC8	3224
544	ENSG00000038002	1671.77339032048	-0.00689496482923902	0.0705640668745615	-0.0977127624212054	0.922160381109393	0.964930902670065	Normal	AGA	175
545	ENSG00000038210	2383.53253779302	-0.0182526646437455	0.049099825837264	-0.371746476037054	0.710081617990185	0.847407739210476	Normal	PI4K2B	55300
546	ENSG00000038219	2702.27289920938	-0.0998238697531909	0.0503851677449697	-1.98121751856565	0.0475668854482999	0.161455508889198	Normal	BOD1L1	259282
547	ENSG00000038274	3895.24985390398	-0.00208339770796624	0.0454400879618582	-0.045849614809086	0.963430113464836	0.984598200104843	Normal	MAT2B	27430
548	ENSG00000038295	164.051894207606	-0.312934407016071	0.0989695801965764	-3.16210765401598	0.00156631647445642	0.0136576878330876	Normal	TLL1	7092
549	ENSG00000038358	1676.52781727444	-0.0522408330169807	0.0443255453963887	-1.17857013930667	0.238569387861481	0.459294414247615	Normal	EDC4	23644
550	ENSG00000038382	6383.93130931781	0.0515896213074989	0.0645780603151325	0.798873713827489	0.424363642281139	0.642041556980554	Normal	TRIO	7204
551	ENSG00000038427	10372.4046392965	0.196681796716724	0.104940083540783	1.87418819390356	0.0609044907953196	0.190430854360485	Normal	VCAN	1462
552	ENSG00000038532	2120.16394048095	-0.0793535921329281	0.0427262345629821	-1.85725639202449	0.0632746854066196	0.195068609451823	Normal	CLEC16A	23274
553	ENSG00000038945	4071.88146161825	-0.738638863956391	0.105699339341011	-6.98874797910245	2.77350111700115e-12	2.97225650047807e-10	Down	MSR1	4481
554	ENSG00000039068	18614.9736504219	0.105839984696084	0.0631685884011696	1.67551331377262	0.0938335610882798	0.252902197118186	Normal	CDH1	999
555	ENSG00000039123	2615.07886313961	0.0420748576864629	0.0409948349563472	1.02634571129472	0.304728657871541	0.529893549275755	Normal	MTREX	23517
556	ENSG00000039139	1632.83908483013	-0.0498673364576073	0.10313055223963	-0.483544113628287	0.628709445288292	0.795404399134975	Normal	DNAH5	1767
557	ENSG00000039319	1535.15497976067	-0.121659116732235	0.0535444215004062	-2.27212238974374	0.0230791191448739	0.0978477560739245	Normal	ZFYVE16	9765
558	ENSG00000039523	2027.31855774837	-0.326069594591566	0.0650708880161266	-5.01101202544701	5.41445306449902e-07	1.93415501906502e-05	Normal	RIPOR1	79567
559	ENSG00000039537	238.381188043748	-0.336455340297582	0.158882169424069	-2.1182788519307	0.0341514585838446	0.128090834042057	Normal	C6	729
560	ENSG00000039560	6518.76289509675	0.0955724113535716	0.0664892985767961	1.43740791786732	0.150602120299938	0.344869074642252	Normal	RAI14	26064
561	ENSG00000039600	38.5713116282424	0.372584632633011	0.132600956409182	2.8095422233191	0.00496120109541055	0.0325111558069047	Normal	SOX30	11063
562	ENSG00000039650	1435.91792155524	0.0834647088256587	0.0474182188102833	1.76018011771848	0.0783772719656717	0.224637001541483	Normal	PNKP	11284
563	ENSG00000039987	1.61048427117001	-0.0486493881603672	0.156715167844642	2.54579335743971	0.0109029709259497	0.0575189740978637	Normal	BEST2	54831
564	ENSG00000040199	463.029667185617	-0.0933239031431407	0.0543267929987803	-1.71782977043622	0.0858276696841413	0.238639776720668	Normal	PHLPP2	23035
565	ENSG00000040275	540.787612263451	0.309913851069331	0.061060741511422	5.075485524668	3.86507781897883e-07	1.42324569986985e-05	Normal	SPDL1	54908
566	ENSG00000040341	2462.62877586212	0.0919692037014861	0.0558129636834676	1.64781059013733	0.0993915451963657	0.262937992554914	Normal	STAU2	27067
567	ENSG00000040487	888.583779624385	0.00817592899020659	0.050150035291183	0.163028851900737	0.870495718031543	0.9392464491026	Normal	SLC66A1	54896
568	ENSG00000040531	980.288745389044	-0.0415133625450119	0.0418538252415951	-0.991865449817578	0.321263165110832	0.546260158681999	Normal	CTNS	1497
569	ENSG00000040608	331.203547914678	0.213624959568318	0.0815780878682939	2.618622252002	0.00882856507991119	0.0494738546754145	Normal	RTN4R	65078
570	ENSG00000040633	1696.74403606415	-0.000305818412949435	0.0419703123694958	-0.00728675900021437	0.994186058945816	0.99711079404883	Normal	PHF23	79142
571	ENSG00000040731	10.1718656815489	-0.0253474670071872	0.158265506692508	0.66099200959362	0.508617437857758	0.711167923988939	Normal	CDH10	1008
572	ENSG00000040933	1950.39582133971	-0.0495734929022149	0.038648183256413	-1.28268631923197	0.199601994795628	0.411274077750569	Normal	INPP4A	3631
573	ENSG00000041353	2423.23315182223	-0.046227052097946	0.103174036052023	-0.448055899727303	0.654112854182603	0.812040076339999	Normal	RAB27B	5874
574	ENSG00000041357	5276.48101457977	0.0981946074400031	0.0480296001864305	2.0444597068855	0.0409081540579095	0.145073394326033	Normal	PSMA4	5685
575	ENSG00000041515	89.6028886483877	-0.0711889148927779	0.124694224100817	-0.560917179352025	0.574853998107927	0.758454716318594	Normal	MYO16	23026
576	ENSG00000041802	1994.84772940017	0.171081468976784	0.0460548553415337	3.71472867938113	0.000203421838719977	0.00276050163763801	Normal	LSG1	55341
577	ENSG00000041880	1292.09900666988	-0.0305474578205035	0.0501876906272822	-0.608664699382858	0.542746709979179	0.734880167100521	Normal	PARP3	10039
578	ENSG00000041982	14810.4622333989	0.0469346649519402	0.121038552017424	0.387766033704002	0.698189183746506	0.840008056230566	Normal	TNC	3371
579	ENSG00000041988	591.563080091611	0.119032048780898	0.0492970182685621	2.41458948323953	0.0157529530006358	0.0747193669361	Normal	THAP3	90326
580	ENSG00000042062	134.705948763516	-0.0733415578015011	0.0844022066828263	-0.868952342279664	0.384873198378186	0.607068023279345	Normal	RIPOR3	140876
581	ENSG00000042088	704.799805663219	0.175053427925709	0.0624636790083173	2.80247557647477	0.00507120560303349	0.033045417419029	Normal	TDP1	55775
582	ENSG00000042286	1445.32152922354	0.0195961917629118	0.0677137934650549	0.289396830773226	0.772277719969755	0.884255525651826	Normal	AIFM2	84883
583	ENSG00000042304	0.919488431877354	-0.404718401385454	0.186055832286827	-2.20764092307847	0.0272693140449482	0.109583200793049	Normal	NA	NA
584	ENSG00000042317	401.785137328398	0.0790835762269337	0.0450745124894345	1.75451780775472	0.0793418212770634	0.226381974920211	Normal	SPATA7	55812
585	ENSG00000042429	240.6113247941	0.0579766779541989	0.0557793197335	1.03941497505586	0.298611782432476	0.523905665454749	Normal	MED17	9440
586	ENSG00000042445	3292.9790181364	-0.134769622810492	0.0517824161485223	-2.60261520077805	0.00925157273200693	0.0511867426894419	Normal	RETSAT	54884
587	ENSG00000042493	10616.3553132006	-0.0690538700620234	0.0691569500914734	-0.998510979669258	0.318031643012248	0.543149155352176	Normal	CAPG	822
588	ENSG00000042753	3073.99885927449	0.101705990012524	0.0519222679786252	1.95881162849114	0.0501348512582161	0.167305654317945	Normal	AP2S1	1175
589	ENSG00000042781	11.8357461421649	0.360690985815711	0.120766598027984	2.98818143585101	0.00280642897381817	0.0213057792898315	Normal	USH2A	7399
590	ENSG00000042813	1.55524935909966	0.0252696644378189	0.167467971126469	0.151353222876943	0.879697087024149	0.944045793527233	Normal	ZPBP	11055
591	ENSG00000042832	59.0864150885043	-0.493732254496801	0.113926950580656	-0.710497309860774	0.477395798557189	0.687098077753324	Normal	TG	7038
592	ENSG00000042980	1663.64605457732	0.254862982261215	0.102325117490609	2.49065850156157	0.0127506608866398	0.064309057813456	Normal	ADAM28	10863
593	ENSG00000043039	455.307892461575	0.4528867390184	0.135897084050188	1.70508080203493	0.0881793555761614	0.243093240078828	Normal	BARX2	8538
594	ENSG00000043093	1780.69587550078	0.15037391599262	0.0472459442537006	3.18279261431858	0.00145862047152201	0.0129124791309529	Normal	DCUN1D1	54165
595	ENSG00000043143	2828.78463897249	-0.106589866648566	0.0543519648382153	-1.96110513765384	0.0498667595417618	0.16663005393239	Normal	JADE2	23338
596	ENSG00000043355	80.3814421953381	0.223013501888123	0.181172048082744	1.23051184119286	0.218505495581731	0.435183817790609	Normal	ZIC2	7546
597	ENSG00000043462	1833.04057118887	-0.229956156015996	0.0702583872296546	-3.27302511093253	0.00106403024153702	0.0100840106085514	Normal	LCP2	3937
598	ENSG00000043514	1070.42152301261	0.153800616821935	0.0519218118840135	2.96215595832375	0.00305493002395701	0.0226794073940848	Normal	TRIT1	54802
599	ENSG00000043591	307.926923802133	-0.987332154104628	0.141339776389514	-6.98895844402508	2.7693442612181e-12	2.97225650047807e-10	Down	ADRB1	153
600	ENSG00000044012	5.02860338829958	0.160667908731199	0.21302887134294	-0.231832266153759	0.816668294921575	0.910382858968978	Normal	GUCA2B	2981
601	ENSG00000044090	2296.32213891141	0.0647271021480965	0.0521456654395902	1.2412721486023	0.214505229800286	0.430120127988069	Normal	CUL7	9820
602	ENSG00000044115	22886.248162791	-0.166330342465763	0.0406833215827245	-4.08841764409889	4.34325685445443e-05	0.000795695626524679	Normal	CTNNA1	1495
603	ENSG00000044446	857.144669434835	-0.00881865907296419	0.0431801153038123	-0.204229466343477	0.838174185781431	0.922643292228675	Normal	PHKA2	5256
604	ENSG00000044459	352.463811648084	0.0374931925606265	0.0763074558505149	0.491350233679491	0.623178756370216	0.791372558548212	Normal	CNTLN	54875
605	ENSG00000044524	371.790362830948	0.207203042215825	0.120386893584199	1.72109875339257	0.0852329054763815	0.237566544662964	Normal	EPHA3	2042
606	ENSG00000044574	42453.7751012174	0.107933780902421	0.0503502804490778	2.14365636463987	0.0320604309334503	0.122389337123375	Normal	HSPA5	3309
607	ENSG00000046604	8755.84614032055	0.0538092691831994	0.0827925657539257	0.649930692261847	0.515736991587599	0.716044768247827	Normal	DSG2	1829
608	ENSG00000046647	669.537657869757	0.0302364096064498	0.042344230701274	0.7140621014211	0.475188779458843	0.685524879821708	Normal	GEMIN8	54960
609	ENSG00000046651	1761.45425341013	0.0422098070133728	0.0457365793281538	0.922889892821857	0.356064588293006	0.57976057513545	Normal	OFD1	8481
610	ENSG00000046653	551.999333896759	-0.530820543221599	0.0966449785426729	-5.4927553156213	3.95710872473729e-08	1.86236301232827e-06	Down	GPM6B	2824
611	ENSG00000046774	54.5131587091881	0.539901281588076	0.225973152838677	0.84669440972524	0.397165475475994	0.618625285777457	Normal	MAGEC2	51438
612	ENSG00000046889	517.297180471004	-0.395665925925361	0.10496238098072	-3.76981782091577	0.000163366752742788	0.00232247253391708	Normal	PREX2	80243
613	ENSG00000047056	1067.83451462187	-0.0943967438198179	0.0400886554288122	-2.35470005730472	0.0185376621187252	0.0840694154325751	Normal	WDR37	22884
614	ENSG00000047188	1410.12100525571	-0.0841660490492564	0.0434034015023994	-1.9391609765453	0.0524817397038985	0.172515242781931	Normal	YTHDC2	64848
615	ENSG00000047230	1449.19140408582	0.0248105996187796	0.0456850425674251	0.54307909882033	0.587075342752135	0.767103722854867	Normal	CTPS2	56474
616	ENSG00000047249	2586.62006798232	-0.020812140699992	0.0403931061740046	-0.515240361197171	0.60638506820561	0.779900393486035	Normal	ATP6V1H	51606
617	ENSG00000047315	4219.49553630713	0.0592295131973236	0.0394171595952658	1.50263190190257	0.132933992075024	0.318201733976848	Normal	POLR2B	5431
618	ENSG00000047346	1956.14140485394	-0.0337122164893575	0.0551547145395437	-0.611232137304444	0.541045910500066	0.733555452844768	Normal	ATOSA	56204
619	ENSG00000047365	1600.88523562862	-0.379038223982823	0.0729736647652196	-5.1942382434805	2.05559765571877e-07	8.25001525540254e-06	Normal	ARAP2	116984
620	ENSG00000047410	6651.38281637762	0.00618846054968988	0.0451896338058166	0.136943949377693	0.891075099477987	0.950193132935964	Normal	TPR	7175
621	ENSG00000047457	15135.5129467892	0.0716773056192305	0.130218630155533	0.550443341506592	0.582015328166325	0.763849702600428	Normal	CP	1356
622	ENSG00000047578	1352.07514286398	-0.0289361283569406	0.045288725491607	-0.638925423170697	0.522871448287225	0.720999453163587	Normal	KATNIP	23247
623	ENSG00000047579	906.503694997781	0.0291224630059175	0.0347595093026047	0.837826835289447	0.402127964920599	0.623152591500003	Normal	DTNBP1	84062
624	ENSG00000047597	351.597683327672	0.0903155754047231	0.112651083579196	0.801749166558805	0.422698068867922	0.640727925551018	Normal	XK	7504
625	ENSG00000047617	48.8304188113598	-0.46491966380341	0.107501180033408	-4.32549285574378	1.52191201498972e-05	0.000333049452590638	Normal	ANO2	57101
626	ENSG00000047621	864.440857642842	0.085386850424727	0.0432476501661989	1.97437320755783	0.0483393222210267	0.163177353002761	Normal	C12orf4	57102
627	ENSG00000047634	453.14682825063	-0.0441121850843654	0.0714661578392499	-0.617254682142772	0.537066752959423	0.731040103764682	Normal	SCML1	6322
628	ENSG00000047644	3976.22065919316	-0.204309519688446	0.0601694481709135	-3.39557741537745	0.000684840039169663	0.00708854817301606	Normal	WWC3	55841
629	ENSG00000047648	283.953267365313	-0.710183384647334	0.0930406231246387	-7.63340318832112	2.2863641342115e-14	3.58544269015963e-12	Down	ARHGAP6	395
630	ENSG00000047662	36.3253469609304	-0.00196079963656403	0.0939541208418451	-0.0208700355257614	0.98334932960254	0.99246091137662	Normal	FAM184B	27146
631	ENSG00000047849	11314.8073559625	-0.201566448476254	0.0427757617333461	-4.71216778695171	2.4509544174948e-06	7.04514965470408e-05	Normal	MAP4	4134
632	ENSG00000047932	1608.52728938252	0.0949056868249922	0.0340922158623221	2.78379749611948	0.00537265663861646	0.03448416909514	Normal	GOPC	57120
633	ENSG00000047936	4597.13481511542	-0.25437430826378	0.121595129926454	-2.09209933537484	0.0364296306091325	0.134218602759482	Normal	ROS1	6098
634	ENSG00000048028	1428.98966743874	0.227959332716527	0.0509525238924004	4.47394516493665	7.67894423723973e-06	0.000186535884652948	Normal	USP28	57646
635	ENSG00000048052	674.230809325526	-0.0185661629260028	0.104401496897388	-0.177836252954719	0.858851575384639	0.933378983278053	Normal	HDAC9	9734
636	ENSG00000048140	2747.59964172426	0.0779909700037446	0.0482608670795074	1.61602768668894	0.106088327275596	0.27432886615048	Normal	TSPAN17	26262
637	ENSG00000048162	570.59474056202	0.0695756393419349	0.0595670926127496	1.16802259672477	0.242797650190421	0.464517275120813	Normal	NOP16	51491
638	ENSG00000048342	891.945638220572	-0.159954893920716	0.0687436666997278	-2.32684574951855	0.0199734764681938	0.0884091892144899	Normal	CC2D2A	57545
639	ENSG00000048392	2793.14911111986	-0.116258657182119	0.0569898136787255	-2.03999398590541	0.041350924740691	0.146267686265764	Normal	RRM2B	50484
640	ENSG00000048405	1124.10797851858	-0.0350659740536006	0.0442206459093234	-0.792982139247505	0.427788228930725	0.644970993052626	Normal	ZNF800	168850
641	ENSG00000048462	175.576847537411	0.538390564007656	0.119090873838906	4.52045559962402	6.17066865913346e-06	0.00015566948960209	Up	TNFRSF17	608
642	ENSG00000048471	1610.25902413221	-0.105707706104427	0.0479450444001147	-2.20476926350993	0.0274702899263536	0.110174118262939	Normal	SNX29	92017
643	ENSG00000048540	5677.31115699618	-0.0649406666243837	0.113086163715042	-0.574265264407364	0.565788310896569	0.751539677896328	Normal	LMO3	55885
644	ENSG00000048544	2371.81393774636	0.188043286310224	0.0505177272879313	3.72232129493643	0.00019739961346405	0.00269589196383855	Normal	MRPS10	55173
645	ENSG00000048545	0.778772977897156	0.287254314036179	0.154311864535464	1.86630556893721	0.0619986261067496	0.192532777578694	Normal	GUCA1A	2978
646	ENSG00000048649	2782.83044233977	0.00474925334441968	0.0460716074372492	0.103083998199111	0.917896304947621	0.963016979354547	Normal	RSF1	51773
647	ENSG00000048707	3651.4834834968	-0.158268470004918	0.0569821835803396	-2.77751396714909	0.00547764858151884	0.035030731347342	Normal	VPS13D	55187
648	ENSG00000048740	3992.18959003781	-0.433381025621486	0.0766845921741003	-5.65155066124065	1.59006807316057e-08	8.14403592175156e-07	Normal	CELF2	10659
649	ENSG00000048828	10085.9028124213	0.0332099313390386	0.0370711364737317	0.895843422560613	0.370336394835569	0.593309522429847	Normal	FAM120A	23196
650	ENSG00000048991	1473.01486346542	0.142214178686111	0.0455219111809652	3.12408225290144	0.00178360589690197	0.0151364264748371	Normal	R3HDM1	23518
651	ENSG00000049089	1306.89534031696	0.265754015897244	0.116060828628986	2.28966591338651	0.022040690832925	0.0947607387392912	Normal	COL9A2	1298
652	ENSG00000049130	4649.55715974615	-0.0486057338573216	0.0772867082498723	-0.628906463889424	0.529410294043259	0.725603310483263	Normal	KITLG	4254
653	ENSG00000049167	478.828093904867	0.0456780046984779	0.0455976357243903	1.00176867570415	0.31645532931552	0.541494140673002	Normal	ERCC8	1161
654	ENSG00000049192	112.898789061787	0.416451177155802	0.096147878837045	4.3314283462855	1.481451594021e-05	0.00032524669158247	Normal	ADAMTS6	11174
655	ENSG00000049239	6235.10788938067	-0.10241251117362	0.0533556144939719	-1.9194339995929	0.0549294315435114	0.177741697862592	Normal	H6PD	9563
656	ENSG00000049245	5411.86967105043	-0.116435330724438	0.0374390893590399	-3.10999517478525	0.00187090400161697	0.015696888438272	Normal	VAMP3	9341
657	ENSG00000049246	1118.83603917897	-0.0716887806955213	0.0839976572319015	-0.853465730636755	0.39340108394973	0.615049787355257	Normal	PER3	8863
658	ENSG00000049247	19.5089327295553	0.503642946748681	0.139825515027009	3.60120996258658	0.000316739644102339	0.00386532439661863	Up	UTS2	10911
659	ENSG00000049249	344.374183950065	0.198247963432998	0.104565921300673	1.89589039403703	0.0579745394183903	0.184573815076739	Normal	TNFRSF9	3604
660	ENSG00000049283	721.56236168727	0.156284457930912	0.103171520770609	1.51477120811705	0.129830354212895	0.313563041369504	Normal	EPN3	55040
661	ENSG00000049323	3706.30389348729	0.201575455154047	0.0763462538566659	2.64026437899889	0.00828413746127521	0.0472700937239609	Normal	LTBP1	4052
662	ENSG00000049449	2351.37838704337	0.0434405028861621	0.0614557262384021	0.706859897451977	0.479653547431258	0.688882902491796	Normal	RCN1	5954
663	ENSG00000049540	4795.31248676419	-0.148988124383417	0.104586761705604	-1.42456530878462	0.154282894022791	0.350271326083269	Normal	ELN	2006
664	ENSG00000049541	1479.01822829217	0.139883563365112	0.0563689507912187	2.48156858793322	0.0130805534018745	0.0653882777809888	Normal	RFC2	5982
665	ENSG00000049618	3809.64932022431	-0.0490249803744856	0.0478228929954542	-1.02513778208712	0.305298180410513	0.530526286550866	Normal	ARID1B	57492
666	ENSG00000049656	12629.5480370572	0.147055406181637	0.0630567696079563	2.33210619998829	0.0196951049729809	0.0874759157435956	Normal	CLPTM1L	81037
667	ENSG00000049759	5825.90400148186	-0.328593149587689	0.0741929088257991	-4.42894094492575	9.46969459761216e-06	0.000223227577351489	Normal	NEDD4L	23327
668	ENSG00000049768	229.923027266658	0.299465652636022	0.0861825164986181	3.47472091127606	0.000511385097150511	0.00563410508542179	Normal	FOXP3	50943
669	ENSG00000049769	196.561715042301	0.127842432305784	0.07011310256656	1.82336115307641	0.0682487098616771	0.205286943623038	Normal	PPP1R3F	89801
670	ENSG00000049860	6550.8522077758	-0.131196065680396	0.0494475767652212	-2.65323775524049	0.00797236934006691	0.0459689791821662	Normal	HEXB	3074
671	ENSG00000049883	436.009332593371	0.0576815005764736	0.0423084618360396	1.3633591500138	0.172769348711255	0.376217020547734	Normal	PTCD2	79810
672	ENSG00000050030	130.22449846401	-0.19907248724139	0.134787471503073	-1.47706011888374	0.139659522708477	0.32881636857733	Normal	NEXMIF	340533
673	ENSG00000050130	1919.17847389682	0.0295034208913644	0.035397437871321	0.833490342998612	0.404568241940423	0.625432626068558	Normal	JKAMP	51528
674	ENSG00000050165	4129.7438156772	-0.0788114382398956	0.0842758352996601	-0.935164603090584	0.349703477315058	0.573834697585182	Normal	DKK3	27122
675	ENSG00000050327	881.783992541669	-0.0487427525537569	0.0517307361339572	-0.942238274827166	0.346070662098948	0.57015397768267	Normal	ARHGEF5	7984
676	ENSG00000050344	1277.18226832388	0.185671041479455	0.0849572923808297	2.185447337058	0.028856063272544	0.114076101409154	Normal	NFE2L3	9603
677	ENSG00000050393	2086.77260619261	-0.0116499267954954	0.0402137672148828	-0.289700301965745	0.772045525292447	0.884203729282597	Normal	MCUR1	63933
678	ENSG00000050405	4570.1720736816	0.066025680873856	0.055560400463515	1.1883583605566	0.234692254017728	0.454891939355	Normal	LIMA1	51474
679	ENSG00000050426	2403.74558652579	0.0425386403733767	0.0449117679217707	0.947161009430596	0.343556740254268	0.567878095481334	Normal	LETMD1	25875
680	ENSG00000050438	437.812724292848	0.266647608885823	0.107624556292123	2.47749728664924	0.0132307414799364	0.0658392300844273	Normal	SLC4A8	9498
681	ENSG00000050555	983.610653845781	-0.373953546260611	0.101231706194995	-3.69416754367757	0.000220608314765154	0.00293009395438244	Normal	LAMC3	10319
682	ENSG00000050628	156.08716337459	0.181182288591281	0.128359760297973	0.0287603269319647	0.977055742302559	0.989825801390819	Normal	PTGER3	5733
683	ENSG00000050730	202.721306397827	-0.171302306458107	0.124150909887508	-1.37986160042366	0.16762926165482	0.369583271052658	Normal	TNIP3	79931
684	ENSG00000050748	2685.18430268654	0.0213976350391696	0.043857216853211	0.487893132737217	0.625625538958685	0.792836408435131	Normal	MAPK9	5601
685	ENSG00000050767	93.9927578548507	-0.140016921785625	0.101658096384681	-1.37732856928773	0.168410686225181	0.370740836407693	Normal	COL23A1	91522
686	ENSG00000050820	3612.22152010198	-0.0557142150601184	0.0589738538209006	-0.944727809065047	0.344797855816838	0.568920487536049	Normal	BCAR1	9564
687	ENSG00000051009	1720.35336516535	-0.0417713864163793	0.0402188712540719	-1.0386019926488	0.298989878686915	0.524206721606999	Normal	FHIP1B	84067
688	ENSG00000051108	7636.419033645	0.0962655558054843	0.0505130684938508	1.90575482556564	0.0566820224471661	0.181674418086252	Normal	HERPUD1	9709
689	ENSG00000051128	452.18501361836	0.182674446310244	0.0692885450341443	2.63640460400968	0.00837897564127215	0.0476363580095534	Normal	HOMER3	9454
690	ENSG00000051180	303.16815908341	0.302905617190221	0.0879845914581469	3.44264485304194	0.000576055269372571	0.006191336549573	Normal	RAD51	5888
691	ENSG00000051341	287.500572966951	0.250847121504892	0.106554159595965	2.35410150402938	0.0185675401279683	0.0841955129884516	Normal	POLQ	10721
692	ENSG00000051382	2205.03145584921	-0.0134374468442223	0.0497896309676451	-0.269884937470256	0.787248775496582	0.89350642116693	Normal	PIK3CB	5291
693	ENSG00000051523	7361.24908201448	-0.105046853221329	0.0760176469619565	-1.38187931733004	0.16700875948849	0.368713799825217	Normal	CYBA	1535
694	ENSG00000051596	394.561648138458	0.243382495696126	0.0612871972936782	3.97118276801283	7.15166856178757e-05	0.00119045971436707	Normal	THOC3	84321
695	ENSG00000051620	2737.63620627837	0.132454446740327	0.0530214302069951	2.49812930531871	0.0124850644001763	0.0633470800346734	Normal	HEBP2	23593
696	ENSG00000051825	735.245378640849	0.182826021739537	0.0638093290196496	2.86519265215916	0.00416755612175562	0.0284917454033372	Normal	MPHOSPH9	10198
697	ENSG00000052126	2066.94731310202	0.197823427972454	0.0626177123732125	3.1592200422999	0.00158192003040619	0.0137583006327575	Normal	PLEKHA5	54477
698	ENSG00000052344	7891.13049630009	0.0191945596313581	0.0772200660231991	0.248569026565105	0.803694169830143	0.903138001067522	Normal	PRSS8	5652
699	ENSG00000052723	1694.26451745881	0.166233249288147	0.0428231361670836	3.88185845236051	0.000103661212460739	0.00160514822924338	Normal	SIKE1	80143
700	ENSG00000052749	2264.0158505469	0.00901903818616417	0.0549909726341093	0.164008997010163	0.869724061131982	0.93881500765022	Normal	RRP12	23223
701	ENSG00000052795	3726.67697703226	-0.17891050712922	0.0753566744814498	-2.37419664057121	0.0175871814092858	0.0809887709886111	Normal	FNIP2	57600
702	ENSG00000052802	4166.42122746982	-0.266851901326802	0.0675912826502023	-3.94804455285063	7.87921435148921e-05	0.00128214010456765	Normal	MSMO1	6307
703	ENSG00000052841	3830.00331246951	-0.0521960614305957	0.0373221137143127	-1.39852985653982	0.161954013381455	0.361866488956166	Normal	TTC17	55761
704	ENSG00000052850	8.76687376118137	0.191967729025966	0.156853213303167	0.0376486442511163	0.969967822887901	0.987351239876972	Normal	ALX4	60529
705	ENSG00000053108	837.135874719952	-0.279365687612094	0.152405945985581	-1.83337499396762	0.0667468237056675	0.202026156317862	Normal	FSTL4	23105
706	ENSG00000053254	2609.65813320151	-0.235642466158338	0.0578658306298329	-4.07223330378843	4.65645029999811e-05	0.000840561712820992	Normal	FOXN3	1112
707	ENSG00000053328	27.5896627272729	0.178868824058189	0.0958995244130171	1.86513574136271	0.0621623798366063	0.192775995987142	Normal	METTL24	728464
708	ENSG00000053371	1895.59435876019	0.0820482808201967	0.0461649129957447	1.77728528066335	0.0755213141942853	0.219239060632913	Normal	AKR7A2	8574
709	ENSG00000053372	2060.53013650194	0.168547713996745	0.0548122909039654	3.07499598286849	0.00210505388954942	0.0171134645272096	Normal	MRTO4	51154
710	ENSG00000053438	41.3714035367336	2.99486459582004	0.090312327655382	1.27330724513943	0.202909036775507	0.415136508700962	Normal	NNAT	4826
711	ENSG00000053501	773.056438349503	-0.0101525100077854	0.0505765806801458	-0.200735708864086	0.840905236350973	0.924081703278973	Normal	USE1	55850
712	ENSG00000053524	79.2491935631684	-0.0355453425576439	0.0877528140413337	-0.405087243757423	0.68541338272708	0.832299794512747	Normal	MCF2L2	23101
713	ENSG00000053702	143.83512612596	-0.124280296611821	0.0566793122192802	-2.19272265343041	0.0283273675720395	0.112577726155181	Normal	NRIP2	83714
714	ENSG00000053747	5257.94698168894	-0.441622110472372	0.125873964013171	-3.50886690509539	0.000450020044102502	0.00510416478951891	Normal	LAMA3	3909
715	ENSG00000053770	1748.2730742376	0.0401371362521563	0.0354305937576435	1.13283973348139	0.257281562256578	0.480249456896603	Normal	AP5M1	55745
716	ENSG00000053900	1339.10741430918	0.0371860652252807	0.0384268627992978	0.967710525264861	0.333188960078288	0.557479003194222	Normal	ANAPC4	29945
717	ENSG00000053918	1804.36950875683	-0.330151540450223	0.100495797187945	-3.28533121660151	0.00101862551143546	0.00973680296756156	Normal	KCNQ1	3784
718	ENSG00000054116	2803.10603243772	0.0692184060614517	0.0403226974123189	1.71661149700419	0.0860501804154722	0.239057053881998	Normal	TRAPPC3	27095
719	ENSG00000054118	7079.0220746702	-0.0871259094174782	0.0280891549325471	-3.10176312029141	0.00192371826632624	0.0160307224261605	Normal	THRAP3	9967
720	ENSG00000054148	2742.33177777636	-0.0278975513929541	0.0685967650879321	-0.4066903549513	0.684235425309481	0.831371468265326	Normal	PHPT1	29085
721	ENSG00000054179	187.637083175215	0.211877066595376	0.124148508538474	1.70652266573023	0.087910809951505	0.242583426658763	Normal	ENTPD2	954
722	ENSG00000054219	693.502786579592	0.0479287529013984	0.0731294509691106	0.655399270616632	0.512210720980739	0.71353925927266	Normal	LY75	4065
723	ENSG00000054267	2704.74197819277	-0.0170186175706587	0.0398502688976838	-0.427064567430048	0.669332299820755	0.821824553617726	Normal	ARID4B	51742
724	ENSG00000054277	338.576476784134	0.178882572609419	0.101749476187013	0.431952024608217	0.665776282063429	0.819615046537254	Normal	OPN3	23596
725	ENSG00000054282	1324.76149127642	-0.100286939938964	0.0418955000116089	-2.39374500439964	0.0166773387856164	0.0778403576323369	Normal	SDCCAG8	10806
726	ENSG00000054356	91.6608070550455	0.339973282935051	0.157168729013459	4.51771741588595	6.25098303820591e-06	0.000157402310650819	Normal	PTPRN	5798
727	ENSG00000054392	612.064346697501	0.0431956928593397	0.0664117984589135	0.650421339070816	0.515420097137058	0.715815333076999	Normal	HHAT	55733
728	ENSG00000054523	3427.13870388405	-0.0309905224389445	0.0468463397234307	-0.661536536518042	0.508268291635253	0.710978472796393	Normal	KIF1B	23095
729	ENSG00000054598	624.976287173622	0.21103392934598	0.0981269311593078	2.15057596947933	0.0315096837481169	0.12113546067703	Normal	FOXC1	2296
730	ENSG00000054611	1850.27249641584	-0.0645454336807177	0.0384955059400478	-1.67670072004731	0.0936010197533664	0.252508381682684	Normal	TBC1D22A	25771
731	ENSG00000054654	6894.35517020639	0.000268796801900411	0.0684068869829296	0.00392950535573877	0.996864716413725	0.998561109869037	Normal	SYNE2	23224
732	ENSG00000054690	366.25277934566	0.154770584859704	0.112951090440334	1.37020806331364	0.170621961982961	0.37373716177901	Normal	PLEKHH1	57475
733	ENSG00000054793	4807.35801728073	0.00457359992167577	0.0602744128634664	0.0758792344131405	0.939515177759842	0.973204500379846	Normal	ATP9A	10079
734	ENSG00000054796	0.0910059913312809	-0.0651213170311096	0.202479182028402	-0.0587728326960767	0.953133047411949	NA	Normal	SPO11	23626
735	ENSG00000054803	40.0691456223569	-0.20335405093365	0.131112096087383	-1.55119940945429	0.120853903643738	0.299688756968928	Normal	CBLN4	140689
736	ENSG00000054938	186.893993286483	-1.04992779645688	0.124997115674648	-3.02246066689526	0.0025072866453968	0.019561266690249	Down	CHRDL2	25884
737	ENSG00000054965	2779.81011086251	-0.0158722740321788	0.0444011649581714	-0.357474519606124	0.72073659815671	0.854225041465962	Normal	FAM168A	23201
738	ENSG00000054967	381.699447895022	-0.0557886131126686	0.0610941369377152	-0.913153772086738	0.361161672949954	0.58462964842116	Normal	RELT	84957
739	ENSG00000054983	2126.8647367948	-0.263014580184833	0.0533806780161016	-4.92716217826508	8.34325018609148e-07	2.8232923026452e-05	Normal	GALC	2581
740	ENSG00000055044	2218.55556818506	0.086037083720926	0.0413368179938212	2.08136612457733	0.0374004068813381	0.136507452003274	Normal	NOP58	51602
741	ENSG00000055070	4561.5627224091	0.00982267032156123	0.0383720270533386	0.255984938920099	0.797962466948936	0.899954004320606	Normal	SZRD1	26099
742	ENSG00000055118	497.899805599894	0.377937679144213	0.135073311214733	2.79765356679777	0.00514752907645262	0.0333980896116932	Normal	KCNH2	3757
743	ENSG00000055130	3247.77547570391	0.0287685661291048	0.0294237683796464	0.977732068161103	0.328206856898799	0.55297007922187	Normal	CUL1	8454
744	ENSG00000055147	995.270021022644	-0.0504535479211758	0.0381600698290379	-1.32215752455713	0.18611570177945	0.39336396646064	Normal	FAM114A2	10827
745	ENSG00000055163	2146.56822111617	-0.0587333040657915	0.0737514817989194	-0.796369732547014	0.425817165365821	0.643342504533636	Normal	CYFIP2	26999
746	ENSG00000055208	4097.94212459312	-0.0750171428355998	0.0384955844751912	-1.94872177972634	0.051328659351403	0.169870700793953	Normal	TAB2	23118
747	ENSG00000055211	1824.50933598558	-0.065728387583438	0.0433171672333455	-1.51737774689552	0.129171339021807	0.312625906791808	Normal	GINM1	116254
748	ENSG00000055332	4059.13958871823	0.104987149733159	0.046268515736624	2.26908339383086	0.0232632550221291	0.0983410039528306	Normal	EIF2AK2	5610
749	ENSG00000055483	2753.72359077937	-0.0424694221324146	0.0379660217418675	-1.11861684168088	0.263303635402689	0.486392540039007	Normal	USP36	57602
750	ENSG00000055609	4766.26709689275	-0.0245680022641057	0.0594125460227153	-0.413516412627219	0.679228300101528	0.828056688585774	Normal	KMT2C	58508
751	ENSG00000055732	278.928370225559	0.120420437961021	0.117261123014197	1.02699822844071	0.304421298271521	0.529640162894495	Normal	MCOLN3	55283
752	ENSG00000055813	62.0736493349018	-0.873597989678503	0.119055905833911	-7.33860147433579	2.15837237533148e-13	2.79186154128864e-11	Down	CCDC85A	114800
753	ENSG00000055917	6790.65119291966	0.00503044644994105	0.0287846359734963	0.174761340298067	0.861267166750949	0.934602240101433	Normal	PUM2	23369
754	ENSG00000055950	1987.15710464209	0.0934082876294828	0.0520332792048501	1.7951647790834	0.0726274502525573	0.213431588581245	Normal	MRPL43	84545
755	ENSG00000055955	13.5527408437619	-0.266191505605047	0.110915701786885	-2.39973096012592	0.0164071257834362	0.0770128072136881	Normal	ITIH4	3700
756	ENSG00000055957	6.90580013251169	-0.807180551235569	0.11921795111617	1.24152700241101	0.214411129402167	0.430029254446616	Normal	ITIH1	3697
757	ENSG00000056050	728.43980522515	0.102288666412111	0.0436453513169603	2.34363831400146	0.0190966800993912	0.0857615612439777	Normal	HPF1	54969
758	ENSG00000056097	4370.81295046005	0.0360945443994043	0.0331541528717811	1.08868850660894	0.276291271874593	0.500037710474043	Normal	ZFR	51663
759	ENSG00000056277	330.688941046421	0.149428443401953	0.0508676237052132	2.9376088122155	0.00330754079153117	0.0240161780685952	Normal	ZNF280C	55609
760	ENSG00000056291	34.3999407022764	0.62852560369787	0.193575896170968	4.15424506017678	3.26363259896348e-05	0.00062554018127438	Up	NPFFR2	10886
761	ENSG00000056487	9.10078679829232	0.458344785093576	0.149912392940008	3.3456958990092	0.000820763579018754	0.00820278876117759	Normal	PHF21B	112885
762	ENSG00000056558	944.587104549066	0.0684195207429471	0.069637558875917	0.982512075739906	0.325847636785526	0.550685624586233	Normal	TRAF1	7185
763	ENSG00000056586	2449.36221955316	-0.00121242670517493	0.0474251509911283	-0.0255653170590091	0.979604050000097	0.990848990229673	Normal	RC3H2	54542
764	ENSG00000056736	432.27613396773	-0.00827421427457195	0.0842795392235797	-0.0981764199165195	0.921792206175147	0.964736967790398	Normal	IL17RB	55540
765	ENSG00000056972	1130.08871966575	-0.0914366622268539	0.0459462217240333	-1.99008294811121	0.0465817988726931	0.159005189820405	Normal	TRAF3IP2	10758
766	ENSG00000056998	555.475784832468	0.0458981609725381	0.0968783220111077	0.473770641086202	0.63566347265338	0.800263703592142	Normal	GYG2	8908
767	ENSG00000057019	6303.77856531587	-0.00682958611089076	0.104813697693944	-0.065160101875521	0.948046527677304	0.977281230632253	Normal	DCBLD2	131566
768	ENSG00000057149	145.177585089333	0.243111730540323	0.198874539445675	0.180180567889267	0.8570108133399	0.932315042306795	Normal	SERPINB3	6317
769	ENSG00000057252	4676.97211811868	-0.0637688117628638	0.0456636225917405	-1.39649125650078	0.162566611749538	0.362711794266053	Normal	SOAT1	6646
770	ENSG00000057294	903.161986924175	0.322914037756932	0.127732819520696	2.52782734511444	0.0114770777104861	0.0596866822393216	Normal	PKP2	5318
771	ENSG00000057468	8.33225383139583	0.310236246978439	0.114685677231936	2.70542423116901	0.00682172084972157	0.0410718965360645	Normal	MSH4	4438
772	ENSG00000057593	43.0734230425488	-0.346864526046513	0.159747774876023	-3.73707968446931	0.000186169937391467	0.00257465383154974	Normal	F7	2155
773	ENSG00000057608	12344.1835067146	0.115638140669237	0.0417391513771707	2.77049494508095	0.00559711689897709	0.0356146617658132	Normal	GDI2	2665
774	ENSG00000057657	1489.09783737248	0.0303833097130222	0.0718554846095478	0.422839946075399	0.672412040703092	0.823685632471056	Normal	PRDM1	639
775	ENSG00000057663	1812.18923850064	0.111743676386441	0.0428416793128373	2.60829607166225	0.00909942123438509	0.0505907542871028	Normal	ATG5	9474
776	ENSG00000057704	739.853956769041	-0.315681370124479	0.0759067054481417	-4.1588517418675	3.19851407918228e-05	0.000616860626021212	Normal	TMCC3	57458
777	ENSG00000057757	2043.1219400526	-0.0167300867097416	0.0345131282576196	-0.484746022613538	0.627856515894072	0.794613205690678	Normal	PITHD1	57095
778	ENSG00000057935	2022.025416686	0.110777064116196	0.044080893612496	2.51303900799325	0.0119696099101884	0.0616262423183531	Normal	MTA3	57504
779	ENSG00000058056	1537.79661443546	-0.0520693990846752	0.0622685067908989	-0.836208685572628	0.40303751301301	0.623895557151323	Normal	USP13	8975
780	ENSG00000058063	2952.51255128828	0.069508545792915	0.0550413518414828	1.26284283646235	0.206645666703469	0.420083008905402	Normal	ATP11B	23200
781	ENSG00000058085	14531.069548211	0.295086461750069	0.116189280220383	2.53957413053405	0.0110987521888724	0.0582880207481289	Normal	LAMC2	3918
782	ENSG00000058091	1137.86519990557	-0.117869549826353	0.0765582921591918	-1.53961573974726	0.123654046526902	0.303975745029174	Normal	CDK14	5218
783	ENSG00000058262	19620.5756718962	0.0752820349798646	0.0413077439278433	1.82246711725059	0.0683841387374725	0.205542083842313	Normal	SEC61A1	29927
784	ENSG00000058272	3008.2536250409	0.0281356963716199	0.0442576502215029	0.635725408807516	0.524955412287389	0.722498748170253	Normal	PPP1R12A	4659
785	ENSG00000058335	955.508348845639	-0.394155900075463	0.138934528952552	-2.83747166172406	0.00454723831654679	0.030386744235746	Normal	RASGRF1	5923
786	ENSG00000058404	104.256495971071	0.594742145202824	0.15477332077682	4.97951270430658	6.37445687065509e-07	2.24354367641705e-05	Up	CAMK2B	816
787	ENSG00000058453	1183.97715335067	0.0180261898515294	0.0680539222723896	0.26488020712498	0.791101746317732	0.895773307177056	Normal	CROCC	9696
788	ENSG00000058600	1591.39872351115	-0.00936255691893783	0.039593919659916	-0.236464516777642	0.813072238115326	0.9083186737985	Normal	POLR3E	55718
789	ENSG00000058668	9292.41088093443	-0.221021388621281	0.0655333746381058	-3.37266602044588	0.000744441912473984	0.0075723147300384	Normal	ATP2B4	493
790	ENSG00000058673	11.8348095824569	0.141024651703023	0.122961408969669	1.14857540081688	0.250731105254298	0.473132065183449	Normal	ZC3H11A	9877
791	ENSG00000058729	908.782055766207	-0.0139037777207519	0.0352342056756963	-0.394611395150849	0.693129702536451	0.837396743963617	Normal	RIOK2	55781
792	ENSG00000058799	1859.68146280426	0.124161151894999	0.0408615599886249	3.03857995967728	0.00237696016288187	0.0188228921769565	Normal	YIPF1	54432
793	ENSG00000058804	1638.07414068726	0.247164288758083	0.0583573852883669	4.2353440626429	2.2820202122023e-05	0.000465527538617823	Normal	NDC1	55706
794	ENSG00000058866	242.809731496421	-0.00410156155375639	0.0878820701511248	-0.0466717574349442	0.96277484010981	0.984270001910444	Normal	DGKG	1608
795	ENSG00000059122	1498.57275045773	0.000238253251136063	0.0485337491641852	0.00490871958827505	0.996083424155872	0.998030882598639	Normal	FLYWCH1	84256
796	ENSG00000059145	659.446995796993	0.0240564138024784	0.055223477673297	0.435617372657645	0.663114364086059	0.817998954358846	Normal	UNKL	64718
797	ENSG00000059377	1485.16532064093	-0.303132739163491	0.0697550355049914	-4.34569977523301	1.38832350295499e-05	0.000307795564388754	Normal	TBXAS1	6916
798	ENSG00000059378	2737.21384648805	0.0045315386873489	0.0484530612499544	0.0935239839493564	0.925487296759517	0.966514295495985	Normal	PARP12	64761
799	ENSG00000059573	4912.04736514051	0.163784366337845	0.0564829289900269	2.89970977810839	0.00373508316555058	0.0262525800700996	Normal	ALDH18A1	5832
800	ENSG00000059588	2250.60639180882	0.0269054013314481	0.0606559606066051	0.443573546217975	0.657350935078948	0.814212791915055	Normal	TARBP1	6894
801	ENSG00000059691	792.752084280437	0.050024800534741	0.0451463320865615	1.10806005308985	0.267835881444972	0.49130259961923	Normal	GATB	5188
802	ENSG00000059728	1570.56686662024	-0.0758677989639589	0.0735342523743453	-1.03173830405542	0.30219472828787	0.527457717410405	Normal	MXD1	4084
803	ENSG00000059758	1656.44397440846	-0.0417777980264662	0.0443704598591301	-0.94157179913466	0.3464119136066	0.570438527591553	Normal	CDK17	5128
804	ENSG00000059769	454.944997230642	0.027044569287823	0.0390258635658617	0.692992251119721	0.488314414406981	0.695737126163887	Normal	DNAJC25	548645
805	ENSG00000059804	3472.15336812046	-0.185899449644328	0.0958292147000217	-1.93993351351909	0.0523877705265159	0.172322619290988	Normal	SLC2A3	6515
806	ENSG00000059915	186.48407248592	0.445315021400704	0.0798945282686412	5.57369085882048	2.4939813844753e-08	1.22485547656407e-06	Normal	PSD	5662
807	ENSG00000060069	1205.97249125065	-0.0883892295735842	0.0411689729922354	-2.14698417097185	0.0317945418105694	0.121677858303786	Normal	CTDP1	9150
808	ENSG00000060138	7951.78087277084	-0.0907078002118927	0.0523756291383987	-1.73187188309304	0.0832963759017477	0.233967192505213	Normal	YBX3	8531
809	ENSG00000060140	440.545393209941	0.183055470896069	0.0992915681944044	1.84358778131763	0.0652432380674901	0.199150855866983	Normal	STYK1	55359
810	ENSG00000060237	13248.0895021394	-0.140161371865487	0.0579945896846089	-2.41680435173255	0.015657430469594	0.074379204205033	Normal	WNK1	65125
811	ENSG00000060303	1.04628989970325	0.0381682690182698	0.153405902009846	0.248834906503928	0.803488488679024	0.903138001067522	Normal	RPS17P5	442216
812	ENSG00000060339	3245.52769606302	0.0855910543933605	0.0353931283648297	2.41829530329611	0.015593416243577	0.0741879107589463	Normal	CCAR1	55749
813	ENSG00000060491	2507.14954472534	-0.137169401851508	0.0502081910993433	-2.73201090469872	0.00629490574543935	0.03882081563267	Normal	OGFR	11054
814	ENSG00000060558	1231.05119364101	-0.090945377048628	0.0683530407519888	-1.33052504089497	0.183345341519155	0.38967840874631	Normal	GNA15	2769
815	ENSG00000060566	5.40838329394687	-2.05745859508362	0.147132987115343	-3.58179379350477	0.000341243099101097	0.00409935809319437	Down	CREB3L3	84699
816	ENSG00000060642	937.190524516737	-0.00878429722762663	0.0437189960841163	-0.200926387257674	0.8407561344015	0.923971837081318	Normal	PIGV	55650
817	ENSG00000060656	3877.2009469341	-0.0102560262657609	0.0853294247355003	-0.120193867424761	0.904329575644843	0.956741164449765	Normal	PTPRU	10076
818	ENSG00000060688	1811.39850613215	0.148448573242422	0.0397743581842088	3.73226777569512	0.000189763615866583	0.00262023273486232	Normal	SNRNP40	9410
819	ENSG00000060709	107.139290675616	0.64212303199952	0.170757293426217	2.86160040089527	0.00421507975180182	0.028734420812216	Up	RIMBP2	23504
820	ENSG00000060718	3208.35392431992	0.371784126686174	0.163363200757272	2.27509880348626	0.0229000034339906	0.0973931679113357	Normal	COL11A1	1301
821	ENSG00000060749	1907.95294914455	0.230163856532982	0.0572143248732744	4.02283859742655	5.75009027535466e-05	0.00100320303532562	Normal	QSER1	79832
822	ENSG00000060762	1457.91024707785	-0.0769440852453819	0.0566670548042813	-1.3578318511814	0.174517045694968	0.378440167001966	Normal	MPC1	51660
823	ENSG00000060971	1834.82761476721	-0.136154353243391	0.0480923457860744	-2.83110386385625	0.0046387654944209	0.030836022802193	Normal	ACAA1	30
824	ENSG00000060982	4272.15782166079	0.467171655145937	0.107148484636212	2.66161439129097	0.00777669115639976	0.0451777897451557	Normal	BCAT1	586
825	ENSG00000061273	4334.96722932717	-0.0211266550946222	0.0457189419713565	-0.462098686655239	0.64401055197729	0.805826635215946	Normal	HDAC7	51564
826	ENSG00000061337	504.763642640071	0.014429708367845	0.0746466172763355	0.1933063506716	0.846719053015453	0.927236105655014	Normal	LZTS1	11178
827	ENSG00000061455	348.533835747493	-0.188976532630759	0.0869433139803676	-2.17360346486871	0.0297349279880911	0.116518459736064	Normal	PRDM6	93166
828	ENSG00000061492	0.259778926169156	0.575758974606098	0.206710796552471	-0.101277575680092	0.919330116668038	NA	Normal	WNT8A	7478
829	ENSG00000061656	692.302326296397	0.207195887300889	0.0937689430258629	2.20961146592285	0.0271321388669463	0.109292765270246	Normal	SPAG4	6676
830	ENSG00000061676	9461.0149011001	0.020252096986717	0.0422113444547095	0.479778357288312	0.631385003802416	0.797190193626709	Normal	NCKAP1	10787
831	ENSG00000061794	3262.09668031318	0.0811679410441747	0.063898821741467	1.27025582087997	0.203993519590329	0.416435504205911	Normal	MRPS35	60488
832	ENSG00000061918	889.293083520986	-0.0280612320095449	0.0636426034715126	-0.440920828197169	0.659270314483103	0.815648453898862	Normal	GUCY1B1	2983
833	ENSG00000061936	1932.21944837658	-6.03294962887832e-05	0.0385848374902679	-0.00156376939274415	0.998752293053392	0.999268952695075	Normal	SFSWAP	6433
834	ENSG00000061938	2375.65065901677	0.0747938453858928	0.0589540152457683	1.26867834060774	0.204555810565225	0.417213142948472	Normal	TNK2	10188
835	ENSG00000061987	2305.90681656819	0.0404013628233864	0.0512798280638205	0.787862416396231	0.430777187003063	0.647393111348939	Normal	MON2	23041
836	ENSG00000062038	5272.52907594974	0.295391118666514	0.121099262594808	2.43909622679775	0.0147240468963555	0.0713812232922388	Normal	CDH3	1001
837	ENSG00000062096	2.30916581068475	-0.0410597750329681	0.132223601123457	-0.310851982585247	0.755913149520325	0.87485520262488	Normal	ARSF	416
838	ENSG00000062194	4159.0187000066	-0.025973548111259	0.0309949103625931	-0.837994752778582	0.402033650498137	0.623077755890882	Normal	GPBP1	65056
839	ENSG00000062282	553.735881192368	-0.0925093331288108	0.0861240076031877	-1.07414265082264	0.282758751221146	0.506998474289161	Normal	DGAT2	84649
840	ENSG00000062370	168.225983181039	0.0492257800922388	0.0508378637331516	0.968296104624756	0.33289650965668	0.557220811604311	Normal	ZNF112	7771
841	ENSG00000062485	6860.46546465421	-0.0411839517837976	0.0417648304740218	-0.986092895056054	0.32408752983804	0.548830016340136	Normal	CS	1431
842	ENSG00000062524	501.596201482012	-0.0568223801641394	0.124139878668976	-0.457733937193919	0.647143603023604	0.807452046783328	Normal	LTK	4058
843	ENSG00000062582	13.2100461384422	0.0775551014285586	0.0887201680744746	0.874236914949343	0.381989246515136	0.604444258861569	Normal	MRPS24	64951
844	ENSG00000062598	1938.69199079274	-0.0401207959665418	0.0340321130941743	-1.17890975431519	0.23843411318306	0.459121032619502	Normal	ELMO2	63916
845	ENSG00000062650	2961.03721693995	-0.0458265343324563	0.0367550617278669	-1.24680972396342	0.212467274164607	0.427714230364836	Normal	WAPL	23063
846	ENSG00000062716	12737.6744787637	0.122179099200617	0.0687526122276767	1.77707847527798	0.0755553291098407	0.219298040969181	Normal	VMP1	81671
847	ENSG00000062725	2260.56903762751	0.00963706572639283	0.0356136076208459	0.270600642489032	0.786698201622364	0.893402325096993	Normal	APPBP2	10513
848	ENSG00000062822	1188.69355841678	0.119516258294571	0.0552339542902476	2.16381115839612	0.0304788454155466	0.118585226376134	Normal	POLD1	5424
849	ENSG00000063015	14.1174201109125	2.47310541930976	0.141838191127789	2.56177016235795	0.0104140210443485	0.0557133665354663	Normal	SEZ6	124925
850	ENSG00000063046	12931.3724557117	-0.0384107512202831	0.0422039396655049	-0.910123709802087	0.362757271864934	0.586277878081499	Normal	EIF4B	1975
851	ENSG00000063127	112.000999410879	0.0720202402808806	0.08379801125396	0.859463879808871	0.390084639643413	0.611866753833199	Normal	SLC6A16	28968
852	ENSG00000063169	844.055911874127	-0.0207064119351414	0.0573030496344029	-0.361349067960535	0.717838517178767	0.852257504055329	Normal	BICRA	29998
853	ENSG00000063176	582.860970186047	0.0808088121887656	0.0529992291976564	1.52471029486197	0.127331372831098	0.30971919025679	Normal	SPHK2	56848
854	ENSG00000063177	27582.3327423668	0.175780227908946	0.0630608249751119	2.787464678824	0.00531222449465448	0.0342260961413208	Normal	RPL18	6141
855	ENSG00000063180	572.787851101562	0.20683205287998	0.0871979376226439	2.37195837397094	0.0176940840149489	0.0813795624902237	Normal	CA11	770
856	ENSG00000063241	1961.10214246174	0.126261177186504	0.0593152627313661	2.12864368308023	0.0332837514869683	0.125823980863245	Normal	ISOC2	79763
857	ENSG00000063244	6245.39369670407	0.0228539565359267	0.0425174955597575	0.537518527115634	0.590909490802636	0.769612951048256	Normal	U2AF2	11338
858	ENSG00000063245	6080.80287819678	-0.0161216330853461	0.0502053559706277	-0.321114153932694	0.74812388456923	0.870304167258516	Normal	EPN1	29924
859	ENSG00000063322	3254.71541956429	0.0426131312473624	0.0417286850348458	1.02119574012744	0.307161710189824	0.532352465161933	Normal	MED29	55588
860	ENSG00000063438	10.4873938884691	-0.122992283895342	0.141294559466207	-0.870838339597553	0.383842428042634	0.606113152979838	Normal	AHRR	57491
861	ENSG00000063515	0.490580246737567	0.129454833524166	0.197127153040113	1.84007299344097	0.0657575216062747	0.200165442371315	Normal	GSC2	2928
862	ENSG00000063587	1379.23148338217	0.0450136374526247	0.0487007940327442	0.924290427680831	0.355335125233884	0.579010030699897	Normal	ZNF275	10838
863	ENSG00000063601	1912.43324566481	0.0281837413377464	0.0361761081319838	0.779070088978973	0.435938428628685	0.651845349084515	Normal	MTMR1	8776
864	ENSG00000063660	2889.99155254307	0.124978097354069	0.0844276448882593	1.48028891851195	0.138796159291249	0.327543129729438	Normal	GPC1	2817
865	ENSG00000063761	424.125230862099	-0.0262326803392035	0.0492468960068138	-0.532676184719827	0.594257754558551	0.771869937932527	Normal	ADCK1	57143
866	ENSG00000063854	1946.61133080154	-0.119903410283737	0.0505040302454855	-2.37413671066378	0.0175900363486832	0.0809927351023825	Normal	HAGH	3029
867	ENSG00000063978	3093.47555354854	0.0340889380660363	0.0312556285685406	1.09064938167505	0.275427191674785	0.499146959105085	Normal	RNF4	6047
868	ENSG00000064012	1979.64313571729	0.0149383427931503	0.0415472192698554	0.359550949736018	0.719182970009437	0.85332989132375	Normal	CASP8	841
869	ENSG00000064042	8501.15356711773	-0.460964435636446	0.0827657926852961	-5.56961255204197	2.55306423739779e-08	1.24783702847351e-06	Normal	LIMCH1	22998
870	ENSG00000064102	1158.64202888235	0.174565732639461	0.0593355482032542	2.94200464524867	0.00326095035326251	0.0237871335395313	Normal	INTS13	55726
871	ENSG00000064115	4310.6063678442	0.114127285713086	0.0628823886481183	1.81492978579249	0.0695347004657204	0.207659798366578	Normal	TM7SF3	51768
872	ENSG00000064195	174.037799366227	0.311743334729047	0.131464831868852	2.37103106016617	0.017738540339713	0.0815030195463314	Normal	DLX3	1747
873	ENSG00000064199	204.785682791257	0.00481799894752859	0.0774353683052978	0.0622204830588865	0.950387250969461	0.978499778807299	Normal	SPA17	53340
874	ENSG00000064201	94.3377602705983	-0.319320297184317	0.0946149251479759	-3.37494232974651	0.00073831160893558	0.00752314709195372	Normal	TSPAN32	10077
875	ENSG00000064205	663.984152130245	-0.574902655148328	0.107005871881801	-5.37301190118434	7.74322160770611e-08	3.39998582506585e-06	Down	CCN5	8839
876	ENSG00000064218	20.749739345576	0.975915900176814	0.17489742724099	5.57411112798956	2.48796886679368e-08	1.22338188249022e-06	Up	DMRT3	58524
877	ENSG00000064225	480.219165416572	-0.147848976097207	0.0767811844737108	-1.92561360843288	0.0541526382350669	0.175999324202247	Normal	ST3GAL6	10402
878	ENSG00000064270	1388.56449031716	-0.195228814889724	0.0941167945466465	-2.0743524607851	0.0380465889619943	0.138008997087968	Normal	ATP2C2	9914
879	ENSG00000064300	145.148175103049	0.727567191450397	0.112825135783681	3.195770827193	0.00139457832775391	0.0124762540440645	Up	NGFR	4804
880	ENSG00000064309	446.995860198142	-0.13436968325646	0.0976988519666683	-1.37536024654248	0.169019787096206	0.371517895481086	Normal	CDON	50937
881	ENSG00000064313	1716.86736515587	0.103746590735438	0.0482438197935822	2.15046309403597	0.0315186022364304	0.12113546067703	Normal	TAF2	6873
882	ENSG00000064393	4989.5790273911	-0.172901488134302	0.0691986455919546	-2.49863403444211	0.0124672986027693	0.0632885639357677	Normal	HIPK2	28996
883	ENSG00000064419	3064.80836510857	0.0421316679950323	0.0388546483432549	1.08434072502919	0.27821375475537	0.502263750695355	Normal	TNPO3	23534
884	ENSG00000064489	1.66240922218515	0.215661338752559	0.13958443595053	1.54694094297609	0.121877487049287	0.30123385955053	Normal	NA	NA
885	ENSG00000064490	1327.85601687416	0.0394716382532284	0.0522078980179865	0.756047411384043	0.449620770248543	0.663438102318347	Normal	RFXANK	8625
886	ENSG00000064545	1249.05853227178	0.0468361490766557	0.054357236989807	0.861635961677381	0.388887875212841	0.610644898929621	Normal	TMEM161A	54929
887	ENSG00000064547	856.48504600957	0.0606027392938284	0.056229891203766	1.0777681658856	0.281137229442453	0.505217512068918	Normal	LPAR2	9170
888	ENSG00000064601	8153.15509879398	-0.0193562239278705	0.056122812975246	-0.344890963793154	0.730176344143879	0.859668455961151	Normal	CTSA	5476
889	ENSG00000064607	2825.78188129709	0.0645638217146524	0.0495765944094753	1.30230324085364	0.1928127442298	0.401810283203568	Normal	SUGP2	10147
890	ENSG00000064651	3638.89554689718	0.108597368259474	0.0877690545917481	1.23730045424908	0.215975559298268	0.431887318027593	Normal	SLC12A2	6558
891	ENSG00000064652	803.208134280151	-0.209120313540358	0.0447802709761333	-4.66993387462036	3.01296704500809e-06	8.43381595451747e-05	Normal	SNX24	28966
892	ENSG00000064655	738.723421894501	0.494774747333133	0.142633108828243	3.46811795138163	0.00052411718723167	0.00575494557356083	Normal	EYA2	2139
893	ENSG00000064666	9093.22855278269	-0.0598602015286978	0.0520264960788103	-1.15057200727989	0.249908354668233	0.472336883560834	Normal	CNN2	1265
894	ENSG00000064687	1737.56351420749	0.0115730378058144	0.071672670711941	0.161470040543014	0.871723205888365	0.939971586013269	Normal	ABCA7	10347
895	ENSG00000064692	223.511773608579	-0.00459926463164865	0.097010395302174	-0.0474114044167471	0.962185339832614	0.98395626216269	Normal	SNCAIP	9627
896	ENSG00000064703	779.482515481839	0.0152365294642609	0.0330500400181358	0.461013811866812	0.644788695808483	0.806204213426836	Normal	DDX20	11218
897	ENSG00000064726	2646.68226913162	-0.0380002719275935	0.0319053299285999	-1.1910341559811	0.233640176425035	0.453805624105936	Normal	BTBD1	53339
898	ENSG00000064763	441.502462458492	-0.297052955346345	0.0892598550160679	-3.32803579619792	0.000874606276984399	0.00859981106562931	Normal	FAR2	55711
899	ENSG00000064787	1358.44648137477	-0.0986397540380545	0.147396832078475	-1.81163637186703	0.0700424010599939	0.208673231236904	Normal	BCAS1	8537
900	ENSG00000064835	3.19962332040732	-0.182191282544475	0.1140906836683	-3.64420216671641	0.000268222532065813	0.00339698358664954	Normal	POU1F1	5449
901	ENSG00000064886	1073.04199935173	-0.467499984517611	0.124506401760907	-3.75527634002628	0.000173150327079342	0.00242840942149674	Normal	CHI3L2	1117
902	ENSG00000064932	5463.82494793909	-0.0900147391517642	0.0625610395059262	-1.43883175496212	0.150198196966452	0.34430804650578	Normal	SBNO2	22904
903	ENSG00000064933	696.160050991625	0.141878530077657	0.0403612014473016	3.5152243386074	0.000439382649890892	0.00501009705445493	Normal	PMS1	5378
904	ENSG00000064961	2495.88041376116	0.10396817705117	0.0480837838290118	2.16222724686323	0.0306006643400489	0.118901423786035	Normal	HMG20B	10362
905	ENSG00000064989	2451.54951693676	-0.890569892823099	0.100369137130734	-8.87372678719237	7.0737974664209e-19	1.9678723143572e-16	Down	CALCRL	10203
906	ENSG00000064995	1110.50799004874	0.15352012238624	0.040368754081167	3.80294542162029	0.000142985865528487	0.00208978550352826	Normal	TAF11	6882
907	ENSG00000064999	2923.743753697	-0.28310188298873	0.0521277082498574	-5.43093544077064	5.60594137283056e-08	2.53553357237067e-06	Normal	ANKS1A	23294
908	ENSG00000065000	7918.64222954248	-0.018922360477205	0.0417873595229625	-0.452825234950557	0.650674590953872	0.809720202853919	Normal	AP3D1	8943
909	ENSG00000065029	1839.26659249613	-0.00085539582694042	0.0442406253638281	-0.0193353002361174	0.984573623670762	0.992959111539037	Normal	ZNF76	7629
910	ENSG00000065054	5755.90626705311	-0.332680694468179	0.0745585875377019	-4.46204221137697	8.1182228723531e-06	0.000195801508422502	Normal	NHERF2	9351
911	ENSG00000065057	1076.95952010231	0.0218385796589157	0.0688589464395499	0.317148949708676	0.751130584009691	0.87211856756509	Normal	NTHL1	4913
912	ENSG00000065060	1797.97454499663	0.0476570275342478	0.0480713224743316	0.991382176371941	0.321499000105967	0.546416184221874	Normal	BLTP3A	54887
913	ENSG00000065135	4439.2312991022	0.0361247166722328	0.0377146400580433	0.957843533519462	0.338141663464342	0.562366700631711	Normal	GNAI3	2773
914	ENSG00000065150	6417.02814130925	0.0444098448446689	0.0462631775918877	0.959939928630365	0.337085449045888	0.561224127831433	Normal	IPO5	3843
915	ENSG00000065154	6303.02142969721	-0.00269335668199926	0.0756674761860592	-0.0355951483444648	0.971605176932205	0.987988663767565	Normal	OAT	4942
916	ENSG00000065183	1776.77292106477	0.0747003871692714	0.0492808642553857	1.51580759514093	0.129568010992427	0.313094532261724	Normal	WDR3	10885
917	ENSG00000065243	2832.17338388467	0.0768719796931588	0.0452498582628449	1.69883399399042	0.0893504665625648	0.245306107199211	Normal	PKN2	5586
918	ENSG00000065268	1300.64156076984	0.0150352254227527	0.0594539343291337	0.252888046315956	0.800354726964237	0.901261724157254	Normal	WDR18	57418
919	ENSG00000065308	2347.0258571647	0.103373506924217	0.0508609009310723	2.03247335624767	0.0421057584141072	0.148104917619068	Normal	TRAM2	9697
920	ENSG00000065320	762.078958214458	0.0783558219786898	0.108736547547373	0.720611869874696	0.471148348728947	0.682043801235726	Normal	NTN1	9423
921	ENSG00000065325	23.4344019963042	-1.2998203846425	0.154816550410029	-3.38111500789528	0.000721923198332036	0.00738952435066885	Down	GLP2R	9340
922	ENSG00000065328	407.1421500796	0.431529283203185	0.109835782818232	3.92860600399255	8.54396878508607e-05	0.00137054437667873	Normal	MCM10	55388
923	ENSG00000065357	1439.77358826637	0.189977240290569	0.0655641917381369	2.89756770798145	0.00376068553159098	0.026362444520383	Normal	DGKA	1606
924	ENSG00000065361	11735.6955508593	-0.0130153784502986	0.0710552267294837	-0.183172421756818	0.854662732501075	0.931088809089802	Normal	ERBB3	2065
925	ENSG00000065371	1.04413862176528	0.070783916489684	0.188615185908008	0.376025951209473	0.706897603180077	0.845371523444985	Normal	ROPN1	54763
926	ENSG00000065413	1360.57235451572	-0.162749631603388	0.0767299898139405	-2.12108812911633	0.0339143867371223	0.127531407435882	Normal	ANKRD44	91526
927	ENSG00000065427	6365.17263675793	0.0402448739558666	0.0411785217612401	0.977327086091808	0.328407247687333	0.553192964999532	Normal	KARS1	3735
928	ENSG00000065457	1100.20115601035	0.0309836028506119	0.0411801300976601	0.752391775520723	0.451815491088775	0.665644310900414	Normal	ADAT1	23536
929	ENSG00000065485	1914.28598515563	0.0305620411033249	0.0529731837764862	0.576934299333447	0.563983839217078	0.750262032422444	Normal	PDIA5	10954
930	ENSG00000065491	1078.5526131655	0.0383254052435857	0.03346050486292	1.14539220335219	0.252046726577448	0.474646851718948	Normal	TBC1D22B	55633
931	ENSG00000065518	3662.69162159478	0.117702929169868	0.0535811412184313	2.19672187309194	0.0280403157336765	0.111730485133437	Normal	NDUFB4	4710
932	ENSG00000065526	3986.14958082573	-0.0773439967919726	0.0455829269594485	-1.69677609732412	0.0897389994029251	0.245990362404617	Normal	SPEN	23013
933	ENSG00000065534	4757.64959212735	-0.198915936422821	0.0808816388697488	-2.45936630425713	0.0139182526872184	0.0684469973536823	Normal	MYLK	4638
934	ENSG00000065548	3123.53958805624	0.135881489387174	0.0397250307105904	3.4205508001632	0.000624944626956262	0.00660172619767935	Normal	ZC3H15	55854
935	ENSG00000065559	1534.86637571188	-0.0748746056007034	0.0352313483946459	-2.1252294776042	0.0335674695015036	0.126613701826994	Normal	MAP2K4	6416
936	ENSG00000065600	573.989524124445	0.257653509092079	0.0581371924579793	4.43181194791452	9.34444991100952e-06	0.000220659405573002	Normal	PACC1	55248
937	ENSG00000065609	17.20585730134	0.453220008596956	0.161533187214451	0.713771606907955	0.475368419431641	0.685613569249512	Normal	SNAP91	9892
938	ENSG00000065613	4962.9550842142	-0.0673237127434206	0.0515594492311083	-1.30575039992696	0.191637452432564	0.400305840773555	Normal	SLK	9748
939	ENSG00000065615	1160.27763022451	-0.0149857337889868	0.0509899355895427	-0.29389704491668	0.768836576258946	0.881867140587753	Normal	CYB5R4	51167
940	ENSG00000065618	2973.55112941708	0.360910782366382	0.161383779312385	2.23570953982593	0.0253708037308053	0.104487990704765	Normal	COL17A1	1308
941	ENSG00000065621	672.178587180891	0.205738931196451	0.094579045253969	2.1752851751553	0.0296087527626999	0.116205246358701	Normal	GSTO2	119391
942	ENSG00000065665	313.723071798864	0.212011198886116	0.0605136222493968	3.50353029942044	0.000459134418922622	0.00517961252809252	Normal	SEC61A2	55176
943	ENSG00000065675	273.102490575289	-0.355291663115269	0.0919680041576164	-3.86332381440405	0.000111854576193015	0.00171696351725454	Normal	PRKCQ	5588
944	ENSG00000065717	2163.77949919992	-0.0270297152973418	0.0709260104249606	-0.38109824339925	0.70313035080756	0.843040427828232	Normal	TLE2	7089
945	ENSG00000065802	1151.15309377906	0.0850521378722044	0.0371633111829042	-1.26282474407067	0.206652170106332	0.420083008905402	Normal	ASB1	51665
946	ENSG00000065809	7846.32831090791	-0.0932587158097648	0.0620611335407637	-1.50269356327933	0.132918083333268	0.318182405414274	Normal	FAM107B	83641
947	ENSG00000065833	1790.69288691115	0.0603705260271152	0.0913885832066695	0.660595884115771	0.508871509262334	0.711370265131919	Normal	ME1	4199
948	ENSG00000065882	2047.87003612305	-0.0648412513935492	0.0614456639634832	-1.05526299065095	0.291305062360789	0.516083246906966	Normal	TBC1D1	23216
949	ENSG00000065883	2996.59221206224	0.0442004850441993	0.0403278618550816	1.09602967943957	0.273065786304478	0.496945961848852	Normal	CDK13	8621
950	ENSG00000065911	2907.54894362118	0.263030600267186	0.0780010887143862	3.37211342846452	0.000745937205892517	0.00758182821684947	Normal	MTHFD2	10797
951	ENSG00000065923	1413.96772027794	0.121385063186461	0.0709945693204481	1.70977622390917	0.0873072612528244	0.241607394089032	Normal	SLC9A7	84679
952	ENSG00000065970	1583.82045680952	-0.109717360797549	0.0409754274302184	-2.67763887286177	0.00741431095091666	0.0436560819922342	Normal	FOXJ2	55810
953	ENSG00000065978	16574.1803762789	0.0223475241275817	0.0477987993626148	0.467532974454154	0.640118606027204	0.803303579762206	Normal	YBX1	4904
954	ENSG00000065989	1831.45354741905	-0.193044962089699	0.0564795807613611	-3.41796267936914	0.000630917575113993	0.00664557786069242	Normal	PDE4A	5141
955	ENSG00000066027	4643.8592171714	-0.126011380809046	0.0543000625287635	-2.32065236733285	0.0203056134393703	0.089469819424329	Normal	PPP2R5A	5525
956	ENSG00000066032	11.7813010923502	1.74604156857855	0.173997377649133	6.20233089343568	5.56329510211669e-10	3.95032856411838e-08	Up	CTNNA2	1496
957	ENSG00000066044	3344.07966534574	0.0600645581670457	0.0266530805363747	2.25356870723272	0.0242233138164598	0.101256123931555	Normal	ELAVL1	1994
958	ENSG00000066056	1535.97288861226	-0.496023328108489	0.0847953863923059	-5.84978599094525	4.92205894210131e-09	2.85184516394275e-07	Normal	TIE1	7075
959	ENSG00000066084	2651.43415198124	-0.00759428041417765	0.0485978185348375	-0.156268275717338	0.875821561411111	0.942260726971116	Normal	DIP2B	57609
960	ENSG00000066117	2801.32209916142	0.0411437474088502	0.0417110125800675	0.98640011908865	0.323936806675994	0.548689158845331	Normal	SMARCD1	6602
961	ENSG00000066135	876.609620875879	-0.0164142806940347	0.0341025446461939	-0.481320722993097	0.630288570948218	0.796468327200483	Normal	KDM4A	9682
962	ENSG00000066136	2234.31353912187	0.065775951712734	0.0370281477164131	1.77637671664951	0.0756708461123851	0.21950057746755	Normal	NFYC	4802
963	ENSG00000066185	172.076832170139	0.111573904244546	0.0838569065744914	1.33053364157955	0.183342509765218	0.38967840874631	Normal	ZMYND12	84217
964	ENSG00000066230	56.5141302164643	0.0449918681493377	0.116891636933879	1.98303027452233	0.0473640479673435	0.160955335696254	Normal	SLC9A3	6550
965	ENSG00000066248	468.589540282594	0.191168999579884	0.125883430202681	1.51853547346688	0.128879463885977	0.312194686300043	Normal	NGEF	25791
966	ENSG00000066279	994.12079826221	0.367179780837726	0.109690052726112	3.34726811513141	0.000816122345238418	0.0081644396980797	Normal	ASPM	259266
967	ENSG00000066294	1388.3186902532	-0.137056513546232	0.0867184936398398	-1.5804900621891	0.113994680971969	0.288635868234992	Normal	CD84	8832
968	ENSG00000066322	4728.16857352079	0.0589751844899056	0.044809164873475	1.31614075171742	0.188126805290551	0.395924848893331	Normal	ELOVL1	64834
969	ENSG00000066336	2250.69340437659	-0.453415999483934	0.0873988253010512	-5.18801463963015	2.12547898061382e-07	8.49689510596566e-06	Normal	SPI1	6688
970	ENSG00000066379	489.03538664631	0.189709441199769	0.0515252893800579	3.68188142230766	0.000231519093441216	0.00303530648780129	Normal	POLR1H	30834
971	ENSG00000066382	36.9745476037681	0.128730792603114	0.100917773453026	2.75905886607455	0.00579680919168303	0.0365726386540961	Normal	MPPED2	744
972	ENSG00000066405	9301.41857739463	-1.25375160749838	0.181583002605386	-6.92475254943635	4.36738248225731e-12	4.49077485821172e-10	Down	CLDN18	51208
973	ENSG00000066422	1382.33108242062	0.0504743715420947	0.0341089230863548	1.47980089744549	0.138926389115475	0.327736203770351	Normal	ZBTB11	27107
974	ENSG00000066427	982.382565261986	0.00671580957155761	0.0435795268247758	0.154105068950157	0.877526891582028	0.943074967017586	Normal	ATXN3	4287
975	ENSG00000066455	3260.94231398784	0.0442260607741614	0.0390064055323179	1.1338156137141	0.256871900138674	0.47988885896175	Normal	GOLGA5	9950
976	ENSG00000066468	1475.4520217177	-0.279065335201524	0.106480231968792	-2.6209131711062	0.00876945940926465	0.0492165763944581	Normal	FGFR2	2263
977	ENSG00000066557	844.108769325885	0.106193963813547	0.0457626598414949	2.32054132697637	0.02031161198769	0.0894768364958805	Normal	LRRC40	55631
978	ENSG00000066583	1163.01573337485	-0.0411221648916913	0.0442367182495991	-0.929595664396949	0.352580473094725	0.57650597806825	Normal	ISOC1	51015
979	ENSG00000066629	698.901134129452	-0.339732691255255	0.0841320079746283	-4.03816057393856	5.38719730445282e-05	0.000948789659804314	Normal	EML1	2009
980	ENSG00000066651	542.804324668043	0.0908691569009273	0.0446498331743026	2.03515942623265	0.0418348341087594	0.147343359535325	Normal	TRMT11	60487
981	ENSG00000066654	2748.97032328637	-0.0332515543211695	0.0337154239008958	-0.986242980149711	0.324013892848774	0.54877278683452	Normal	THUMPD1	55623
982	ENSG00000066697	810.292617169472	0.0456558584047422	0.0488496779708469	0.934621238254022	0.349983529859448	0.573969597382353	Normal	MSANTD3	91283
983	ENSG00000066735	248.479203304679	-0.464153882991104	0.112152935138258	-4.13882928622552	3.49082573107871e-05	0.000661259021724482	Normal	KIF26A	26153
984	ENSG00000066739	1739.76534566448	-0.0773056461981854	0.0485336374900259	-1.59282859289575	0.111198648868745	0.283304749871594	Normal	ATG2B	55102
985	ENSG00000066777	4370.44345741663	-0.00185875140453807	0.0534720670818502	-0.0347614918705018	0.972269927096391	0.988101498848605	Normal	ARFGEF1	10565
986	ENSG00000066813	1.75453522582585	-0.870386756499363	0.174272581146502	-2.64390464146978	0.00819557414491286	0.0469031195533015	Down	ACSM2B	348158
987	ENSG00000066827	634.965948519193	-0.133630027770628	0.0623991727084602	-0.281049070118262	0.778672763437491	0.888436793072002	Normal	ZFAT	57623
988	ENSG00000066855	1738.48471711142	0.186434528823249	0.0675671508274666	2.7592419446662	0.00579356239556557	0.0365674172895557	Normal	MTFR1	9650
989	ENSG00000066923	245.892967300575	0.390874768161105	0.105591861134511	3.70156769963236	0.000214271466999362	0.00286466422108166	Normal	STAG3	10734
990	ENSG00000066926	1480.77600007726	0.0346943965354625	0.0577500431971367	0.600768753503929	0.547994018528127	0.738832367022022	Normal	FECH	2235
991	ENSG00000066933	1754.22105714892	-0.149935077831486	0.064431122442491	-2.32707060493527	0.0199615077182623	0.0883780487762825	Normal	MYO9A	4649
992	ENSG00000067048	1035.5111067472	-0.312900604595067	0.206523689467244	-1.51735116128704	0.129178047561119	0.312625906791808	Normal	DDX3Y	8653
993	ENSG00000067057	6116.23592796156	0.169953311809432	0.0930732021051781	1.82599532222955	0.0678509664573145	0.204419246840541	Normal	PFKP	5214
994	ENSG00000067064	2941.16408925712	-0.0869314931746179	0.063750771166325	-1.36361819663364	0.172687762031244	0.376098540043334	Normal	IDI1	3422
995	ENSG00000067066	4363.20456873953	-0.0762426681192226	0.0416886438037686	-1.82886084750729	0.0674204568240858	0.203488836617899	Normal	SP100	6672
996	ENSG00000067082	10070.6700005993	-0.592310693905981	0.0749028515248925	-7.90784945998412	2.61873209095948e-15	4.68556927781543e-13	Down	KLF6	1316
997	ENSG00000067113	1033.82346884282	-0.137108262017058	0.0671530817664985	-2.04173651498099	0.0411776746102129	0.145800055092704	Normal	PLPP1	8611
998	ENSG00000067141	2865.34738403492	-0.0848885103204035	0.074204597499803	-1.14398233675962	0.252630962316209	0.475325851921764	Normal	NEO1	4756
999	ENSG00000067167	23062.9834865868	0.167122064689745	0.0630982117979155	2.64859635438463	0.00808268048355374	0.0464336846562969	Normal	TRAM1	23471
1000	ENSG00000067177	1119.14740271126	0.0409175303362965	0.0656316039053109	0.623441981931135	0.53299411714741	0.728499430006031	Normal	PHKA1	5255
1001	ENSG00000067182	8042.65021390922	-0.110645926106146	0.052880947991753	-2.09236061959846	0.0364062687600253	0.134181217056006	Normal	TNFRSF1A	7132
1002	ENSG00000067191	776.884865551381	0.0617722391311609	0.0879726928804459	0.702176946754995	0.482568820480025	0.691330384427165	Normal	CACNB1	782
1003	ENSG00000067208	1286.63912920969	-0.105689693603379	0.0520829380015382	-2.02926624211355	0.0424311797314678	0.149030162225294	Normal	EVI5	7813
1004	ENSG00000067221	805.986234521125	-0.0158025454199623	0.056797683850663	-0.278225603610498	0.780839181647129	0.889901095637673	Normal	STOML1	9399
1005	ENSG00000067225	59736.7012939358	0.0807547559413768	0.0586881683612702	1.37599563719863	0.168822983987896	0.371246037772193	Normal	PKM	5315
1006	ENSG00000067248	1932.58586349407	-0.0308273568184417	0.0434256017577021	-0.70988995355556	0.477772380909699	0.687445197074831	Normal	DHX29	54505
1007	ENSG00000067334	3110.65912392793	0.029868392783549	0.0421862247681113	0.708013120669324	0.478937109575074	0.688440337607245	Normal	DNTTIP2	30836
1008	ENSG00000067365	558.140602438083	0.0442157275644559	0.0399676505889501	1.10628603742388	0.268602733269697	0.491998223797331	Normal	METTL22	79091
1009	ENSG00000067369	1869.52340269158	0.0183383979830134	0.0504705044016144	0.363348500165001	0.716344567469287	0.851435245709296	Normal	TP53BP1	7158
1010	ENSG00000067445	281.116604805618	0.391203726372931	0.0907274547050324	4.31173718688224	1.61976893713456e-05	0.000350311688768143	Normal	TRO	7216
1011	ENSG00000067533	1256.86513435802	0.0184354931685178	0.0419761995876881	0.439189279600726	0.660524392270809	0.816564845880485	Normal	RRP15	51018
1012	ENSG00000067560	26118.6495699954	-0.126934094985546	0.0376531170391491	-3.37114551299805	0.000748563072987909	0.00760090944311923	Normal	RHOA	387
1013	ENSG00000067596	3004.27319445032	0.0224071471930764	0.0321893784324099	0.696103480316642	0.486364027126991	0.694292800069429	Normal	DHX8	1659
1014	ENSG00000067601	75.6569968388182	-0.0120548449941301	0.0458932344089398	-0.262675832263657	0.79280044588217	0.896871651671176	Normal	NA	NA
1015	ENSG00000067606	1517.19257892419	-0.159863924454101	0.0775919593828056	-2.06032516660089	0.039367465577656	0.14136356089197	Normal	PRKCZ	5590
1016	ENSG00000067646	265.756497344406	-0.152068347334738	0.215026047873016	-0.707868060433697	0.479027195846385	0.688485117294022	Normal	ZFY	7544
1017	ENSG00000067704	6927.50149842087	0.0392602685305269	0.0457225255503737	0.858663721745456	0.390526071040013	0.61232268766836	Normal	IARS2	55699
1018	ENSG00000067715	444.941924833642	0.562161777203915	0.134491010682557	4.17915906853847	2.92588988689992e-05	0.000572161500463781	Up	SYT1	6857
1019	ENSG00000067798	230.393662175219	0.0844982703834108	0.10276672403694	-1.01116055950237	0.311939589311874	0.537027371643155	Normal	NAV3	89795
1020	ENSG00000067829	2496.1499788625	0.0158424996586964	0.0481363275793667	0.329116962333801	0.742067283712204	0.866758829990362	Normal	IDH3G	3421
1021	ENSG00000067836	520.39208555697	-0.0530374997202937	0.0564824686561463	-0.939007565980216	0.347726859791612	0.571954567581748	Normal	ROGDI	79641
1022	ENSG00000067840	192.476988891489	-0.0754810680159978	0.112681841240501	-0.669859611326818	0.502947288567316	0.70722284191426	Normal	PDZD4	57595
1023	ENSG00000067842	4.37929524060347	0.137155424046525	0.154469917894573	0.380539441365844	0.703545024698819	0.843274057816421	Normal	ATP2B3	492
1024	ENSG00000067900	3170.6083723329	-0.110710226922888	0.0474179190639083	-2.33477842520151	0.0195549988335362	0.0870311015365886	Normal	ROCK1	6093
1025	ENSG00000067955	2842.67655141788	0.0599640550063438	0.0358073767566954	1.67462930084126	0.0940069866476397	0.253180776374844	Normal	CBFB	865
1026	ENSG00000067992	1683.09810665611	-0.0148802611000695	0.0613920826252671	-0.242381601822551	0.808484489031728	0.905516963449909	Normal	PDK3	5165
1027	ENSG00000068001	3153.85237780651	-0.313668162764775	0.060121308822297	-5.21727344654871	1.81576104119233e-07	7.38227732222901e-06	Normal	HYAL2	8692
1028	ENSG00000068024	879.728935563239	0.118773413932758	0.052343743872048	-1.22979858740616	0.21877253733668	0.435486442681171	Normal	HDAC4	9759
1029	ENSG00000068028	1257.59498694438	-0.156093048148835	0.0421465740723639	-3.70357582850877	0.000212581598678978	0.00284488112419946	Normal	RASSF1	11186
1030	ENSG00000068078	1811.57460627792	0.0246194775503952	0.123417036815897	0.199480375518353	0.84188699293561	0.92479621876667	Normal	FGFR3	2261
1031	ENSG00000068079	2196.99876192147	0.0626994453103566	0.0712087550208391	0.880505232448696	0.378585671864386	0.601119454591239	Normal	IFI35	3430
1032	ENSG00000068097	1097.62933842671	0.0631742235795362	0.0386605491287631	1.6340722395576	0.102243683029201	0.267659002894877	Normal	HEATR6	63897
1033	ENSG00000068120	3876.09593324146	0.0700381174314847	0.0482153840084408	1.45260780610738	0.146332677461734	0.3390853866783	Normal	COASY	80347
1034	ENSG00000068137	1366.45428242945	0.00804509400040337	0.0567154538428778	0.141849462402314	0.887198913700506	0.948044773403162	Normal	PLEKHH3	79990
1035	ENSG00000068305	2249.08129057846	-0.21345684490439	0.0438887260405651	-4.86359991606893	1.15269795346658e-06	3.72162003799671e-05	Normal	MEF2A	4205
1036	ENSG00000068308	3473.80658921906	0.0281347360621183	0.0384313351578075	0.732077784332003	0.464121092538974	0.676332602416869	Normal	OTUD5	55593
1037	ENSG00000068323	3418.30279971451	-0.0498253661221521	0.0420257316061605	-1.18559168663347	0.235783586896106	0.456349833053003	Normal	TFE3	7030
1038	ENSG00000068354	912.012382061188	-0.0711382250676478	0.0406165711264773	-1.75145657908665	0.0798672944016703	0.227361358563262	Normal	TBC1D25	4943
1039	ENSG00000068366	5181.77635337012	-0.298866418053378	0.0729525150333221	-4.09675788242508	4.18976703372574e-05	0.00077280462235152	Normal	ACSL4	2182
1040	ENSG00000068383	995.939723038914	-0.167777944821543	0.046310649732805	-3.62288394480772	0.000291336557784331	0.00362861871541503	Normal	INPP5A	3632
1041	ENSG00000068394	1144.89413002779	0.0998241779553755	0.0449886795219402	2.21886833216538	0.026495683515611	0.107614868167006	Normal	GPKOW	27238
1042	ENSG00000068400	2829.56150478183	0.0525573607222074	0.0474900645332821	1.10670276055653	0.268422461458826	0.491845470297378	Normal	GRIPAP1	56850
1043	ENSG00000068438	1989.49799457287	0.141927902460891	0.0456298122739883	3.11041702791634	0.00186823374404116	0.0156874471258995	Normal	FTSJ1	24140
1044	ENSG00000068489	932.539242903137	0.271846398534736	0.0941424402703041	2.88754780507709	0.00388257601464144	0.0269840361756805	Normal	PRR11	55771
1045	ENSG00000068615	206.566775045945	-0.271666334775341	0.123278602304271	-2.20382130344784	0.0275369137560122	0.110339332692071	Normal	REEP1	65055
1046	ENSG00000068650	15587.3597215929	-0.250084776860715	0.0828013661944571	-3.02033061634738	0.00252498895934021	0.019654072742921	Normal	ATP11A	23250
1047	ENSG00000068654	2803.90694150037	-0.00177756061236672	0.0452656408806002	-0.0392697779106414	0.968675301756011	0.986849504768791	Normal	POLR1A	25885
1048	ENSG00000068697	15814.0733241975	0.031026388791812	0.042162786328001	0.735871426937268	0.461808947511521	0.674293856710929	Normal	LAPTM4A	9741
1049	ENSG00000068724	3058.31686245647	-0.197106798049962	0.0481385751551586	-4.09457290313962	4.22947318396511e-05	0.000778540015620777	Normal	TTC7A	57217
1050	ENSG00000068745	2676.78292949724	-0.00769029874711532	0.0364831407370982	-0.210790668839038	0.833050620144135	0.919759262450708	Normal	IP6K2	51447
1051	ENSG00000068781	1.74627287480389	-0.0600007322076761	0.14970410352995	-0.402024849450652	0.687665738417536	0.833983607675525	Normal	STON1-GTF2A1L	286749
1052	ENSG00000068784	882.493602160003	-0.0468412604975275	0.034324531185001	-1.3646600061541	0.17235993525553	0.375789090363926	Normal	SRBD1	55133
1053	ENSG00000068796	1862.78856854352	0.111843922306699	0.0489661773232478	2.28410609843643	0.0223652962675975	0.0958013998317593	Normal	KIF2A	3796
1054	ENSG00000068831	382.239982243774	-0.220591166844491	0.0902166828211311	-2.44515695702996	0.0144789115060266	0.0704703978105185	Normal	RASGRP2	10235
1055	ENSG00000068878	4396.35331014782	0.0526615648095504	0.0428674976296971	1.22847417399473	0.219269018476026	0.435962913784136	Normal	PSME4	23198
1056	ENSG00000068885	781.374592184592	0.00698297378411375	0.0588435671849542	0.118670273658085	0.905536588275673	0.957120620121392	Normal	IFT80	57560
1057	ENSG00000068903	2340.62369516118	-0.0126399594437084	0.0475377352827416	-0.265893512111312	0.790321221882761	0.895313830027898	Normal	SIRT2	22933
1058	ENSG00000068912	5589.54307824406	0.0742378761775724	0.0465284944817753	1.59553579023297	0.110592473171237	0.282344829362183	Normal	ERLEC1	27248
1059	ENSG00000068971	994.460616252468	-0.0896662779355959	0.0494129400313861	-1.81463060880166	0.0695806953608308	0.20775487192351	Normal	PPP2R5B	5526
1060	ENSG00000068976	65.1663115210429	-0.330556714557129	0.0918468388251434	-3.59893137980519	0.000319527480353003	0.00389143272624215	Normal	PYGM	5837
1061	ENSG00000068985	8.37341428529566	1.27698133866388	0.226416120385714	4.93106903154593	8.17808253036096e-07	2.78658557091561e-05	Up	PAGE1	8712
1062	ENSG00000069011	684.852423276371	0.396432112126726	0.148355781388121	2.67161677867155	0.00754868015863922	0.0442390403008019	Normal	PITX1	5307
1063	ENSG00000069018	1.04834908354771	0.422719338088412	0.208692356689217	2.03986401337649	0.0413638719025146	0.146280802890077	Normal	TRPC7	57113
1064	ENSG00000069020	2544.9792423991	-0.22303760790569	0.0688918450016202	-3.23751959238866	0.0012057366009718	0.0111123661867644	Normal	MAST4	375449
1065	ENSG00000069122	12720.3540199224	-0.27568867947167	0.104911866498343	-2.62789651571676	0.0085914647633029	0.0484923475300598	Normal	ADGRF5	221395
1066	ENSG00000069188	383.431493952379	0.283070185703278	0.117250151100718	0.0313533604614888	0.974987735806684	0.988939437043285	Normal	SDK2	54549
1067	ENSG00000069206	0.977775691076656	0.55393543525874	0.224352109028798	2.48651261963058	0.0129001994240741	0.0647817136261369	Normal	ADAM7	8756
1068	ENSG00000069248	2579.5579709193	0.0740518775304044	0.0359649611958519	2.05899963834398	0.0394942731326324	0.141692376782528	Normal	NUP133	55746
1069	ENSG00000069275	16024.8494611218	0.0141332388617144	0.0423519823230517	0.333708771277812	0.738599330134053	0.864572897363672	Normal	NUCKS1	64710
1070	ENSG00000069329	6720.56013007377	0.0243028496194452	0.0358271143486065	0.678336684249689	0.497558244191973	0.702842603963885	Normal	VPS35	55737
1071	ENSG00000069345	3579.47881894588	0.00915472626932844	0.0364327835702581	0.251277040333612	0.801599924971671	0.902149418450139	Normal	DNAJA2	10294
1072	ENSG00000069399	3818.99563801749	-0.138958159580884	0.0742810726056713	-1.87071416302671	0.0613847106523229	0.191372536679056	Normal	BCL3	602
1073	ENSG00000069424	1886.23322505679	-0.27780267030621	0.069425350689245	-4.00147620366752	6.29485267353366e-05	0.00107787409860136	Normal	KCNAB2	8514
1074	ENSG00000069431	835.525296511729	-0.248911695449015	0.0952070372290489	-2.61449017341995	0.00893607309969334	0.0498811457354529	Normal	ABCC9	10060
1075	ENSG00000069482	96.4186675083312	0.817472269560414	0.173295616395744	1.30354709637341	0.192388048569194	0.401254646230174	Normal	GAL	51083
1076	ENSG00000069493	611.290089751635	0.0962856195521755	0.0785237695366358	1.2262051408737	0.220121487199514	0.436929641486437	Normal	CLEC2D	29121
1077	ENSG00000069509	730.606493573859	0.113016835767819	0.0511068216826673	2.21138578352989	0.0270091334673659	0.108991849469501	Normal	FUNDC1	139341
1078	ENSG00000069535	1065.26320928649	-0.328037324724676	0.100825105583625	-3.25363449262763	0.00113938776363634	0.0106384766454836	Normal	MAOB	4129
1079	ENSG00000069667	1065.16219238631	-0.200800437468172	0.0850967220450657	-2.35971572647104	0.0182889437952566	0.0832762041690744	Normal	RORA	6095
1080	ENSG00000069696	35.3073696886047	-0.207742541405244	0.10440695085282	-1.98963451730992	0.0466312109149296	0.159130672367735	Normal	DRD4	1815
1081	ENSG00000069702	1133.9406462871	-0.660228656308383	0.109200446318127	-6.04660632870816	1.47928618440924e-09	9.55209660826164e-08	Down	TGFBR3	7049
1082	ENSG00000069764	255.223880280904	-0.357877643791108	0.138913904240933	-2.57661738335243	0.00997723225608257	0.0539737966586374	Normal	PLA2G10	8399
1083	ENSG00000069812	195.998198648705	0.158005024129908	0.123230817416743	0.0036404209469938	0.997095370747251	0.998561216781118	Normal	HES2	54626
1084	ENSG00000069849	4010.97429402609	-0.034702578588238	0.0578643581631138	-0.599724481953693	0.548689869458887	0.739218103276203	Normal	ATP1B3	483
1085	ENSG00000069869	796.921815398234	0.108891440489986	0.0662831961244845	1.6428257540176	0.100418990053878	0.264553265877169	Normal	NEDD4	4734
1086	ENSG00000069943	439.749473808518	-0.0405681357736872	0.046292090522733	-0.876356960106381	0.380836008526601	0.603371638411469	Normal	PIGB	9488
1087	ENSG00000069956	2598.76302430836	0.126136501783847	0.0586849992718149	2.14938051176402	0.0316042489971198	0.121268059934922	Normal	MAPK6	5597
1088	ENSG00000069966	843.139646280515	0.0650606314132524	0.0413176517700649	1.57464493688	0.115338424225451	0.290880945575762	Normal	GNB5	10681
1089	ENSG00000069974	3611.54059417111	-0.22938680591871	0.0609586294532943	-3.76300483621571	0.000167883953886793	0.00237257295444188	Normal	RAB27A	5873
1090	ENSG00000069998	1520.20708942821	0.152067516704807	0.0487120092954586	3.12176223670486	0.00179772061913527	0.0152307510777635	Normal	HDHD5	27440
1091	ENSG00000070010	1754.41781524905	0.199785406894358	0.0433161905459025	4.61225736579397	3.98319374362868e-06	0.000107638986753974	Normal	UFD1	7353
1092	ENSG00000070018	2221.88686932784	-0.0540547294176794	0.058487675668015	-0.924208330230374	0.355377859331985	0.579051916982706	Normal	LRP6	4040
1093	ENSG00000070019	31.6283170538162	-0.411426187210292	0.124038065904153	1.0576115426729	0.29023257798658	0.514876604325997	Normal	GUCY2C	2984
1094	ENSG00000070031	19.9542157317052	0.140784532125366	0.103222728431055	1.36374053467525	0.172649241707645	0.376056287938956	Normal	SCT	6343
1095	ENSG00000070047	2530.31078406277	-0.105393916287809	0.0442657656739558	-2.38093320303824	0.0172688429925026	0.0799215276872703	Normal	PHRF1	57661
1096	ENSG00000070061	2000.89394737697	0.0419080430459285	0.0368063398138553	1.13861005741527	0.254865831697155	0.477980820067953	Normal	ELP1	8518
1097	ENSG00000070081	4011.17486959162	0.116415374517285	0.0565785285858775	2.05758819123849	0.0396296811768135	0.142040163314283	Normal	NUCB2	4925
1098	ENSG00000070087	3954.9354363132	0.395809012032301	0.100556156053428	3.93605517173743	8.28319379196848e-05	0.00133504047243886	Normal	PFN2	5217
1099	ENSG00000070159	1999.72318496502	0.0389134388101856	0.0568893613435106	0.68402005799969	0.493962500041158	0.69980748898363	Normal	PTPN3	5774
1100	ENSG00000070182	1366.02796427484	0.331873906272873	0.144681397554288	2.29346413961372	0.0218212976399114	0.0941317879701356	Normal	SPTB	6710
1101	ENSG00000070190	873.515274231689	0.0802738335953864	0.0773637056078405	1.03762603545317	0.299444191976795	0.524686164854595	Normal	DAPP1	27071
1102	ENSG00000070193	61.0600972801298	-0.624372592249904	0.145435023585541	-6.68738922788935	2.27187054074835e-11	2.11153990579027e-09	Down	FGF10	2255
1103	ENSG00000070214	6262.55853833115	0.0796716593863729	0.0514471966915172	1.54861009339355	0.121475478109793	0.300611794837451	Normal	SLC44A1	23446
1104	ENSG00000070269	714.426284165688	0.169683805065368	0.0511566026992566	3.31695621361217	0.000910038775288887	0.00888940233216292	Normal	TMEM260	54916
1105	ENSG00000070366	968.021360727079	-0.170715570038869	0.0488167503860608	-3.49707009903394	0.000470398208151482	0.00527781591775707	Normal	SMG6	23293
1106	ENSG00000070367	3000.20392655133	0.0367781496705885	0.0440178811434855	0.835528362913572	0.403420284331377	0.624219180609378	Normal	EXOC5	10640
1107	ENSG00000070371	252.049599036275	0.216783369109186	0.0708019409997295	3.06180550132592	0.00220006357586547	0.0177473251633271	Normal	CLTCL1	8218
1108	ENSG00000070388	5.92981962780423	-0.123692123930363	0.102390934858804	-1.20742200536699	0.227269665180664	0.445831494844365	Normal	FGF22	27006
1109	ENSG00000070404	2232.4864690666	-0.163487746629588	0.09222938012874	-1.77264128522528	0.0762881660326608	0.220692591659895	Normal	FSTL3	10272
1110	ENSG00000070413	7538.24011148449	0.0761429789431334	0.0478093397500378	1.59263695527641	0.111241658152526	0.283396549427522	Normal	DGCR2	9993
1111	ENSG00000070423	1242.5423996643	-0.00422145315630412	0.0514609378050322	-0.0820323978150033	0.934620950535828	0.971350669094969	Normal	RNF126	55658
1112	ENSG00000070444	1001.97242958352	-0.0844180776370981	0.040072964251411	-2.10660565324978	0.0351517763076073	0.130899839232582	Normal	MNT	4335
1113	ENSG00000070476	1497.54858055665	-0.0850530900811307	0.0379928319388908	-2.23865978931808	0.0251780607670047	0.103998056919016	Normal	ZXDC	79364
1114	ENSG00000070495	1302.10928362131	-0.0532629637935115	0.0429298419894256	-1.24069735135015	0.214717573131932	0.430290599720824	Normal	JMJD6	23210
1115	ENSG00000070501	1349.07838642508	0.259293190976178	0.0696292416979522	3.72389760343007	0.000196170517402887	0.00268361796390557	Normal	POLB	5423
1116	ENSG00000070526	3034.66732207321	0.168732985691761	0.118112903597917	1.42852686604805	0.153140267418852	0.348545660142522	Normal	ST6GALNAC1	55808
1117	ENSG00000070540	1028.40611753324	0.0932309915703398	0.0457435586919157	2.03812393816944	0.041537539730967	0.146583986173389	Normal	WIPI1	55062
1118	ENSG00000070601	14.0967793587928	0.0870600164524872	0.142287637156597	0.611759469824728	0.540696908937641	0.733275203524408	Normal	FRMPD1	22844
1119	ENSG00000070610	2353.80990292223	-0.0182582506682222	0.0450054505829987	-0.405689695309117	0.684970614705706	0.831960720301643	Normal	GBA2	57704
1120	ENSG00000070614	5511.55004570331	-0.46889363255899	0.063745441975435	-7.35576630602973	1.8983488164025e-13	2.49525357692569e-11	Normal	NDST1	3340
1121	ENSG00000070669	41.9233618256173	0.330752835137252	0.0884403452351221	3.74011308799878	0.00018393748055747	0.00255237605409026	Normal	ASNS	440
1122	ENSG00000070718	1051.37161100881	0.0543169536637536	0.0502034472554922	1.08193668531069	0.279280662493516	0.50329503007528	Normal	AP3M2	10947
1123	ENSG00000070729	120.191498765369	0.179210788889899	0.139372036134664	1.28575694085156	0.198527902071222	0.410017760120247	Normal	CNGB1	1258
1124	ENSG00000070731	179.751330398899	-0.351057179511576	0.106187305367216	-3.30613833286686	0.000945913759742561	0.00917364691158163	Normal	ST6GALNAC2	10610
1125	ENSG00000070748	21.9751256405875	0.217430050474653	0.209176348080041	3.20225201826767	0.00136357646326937	0.0122528808920683	Normal	CHAT	1103
1126	ENSG00000070756	68558.3380098827	0.0870864794351496	0.0614847930778969	1.41638857149411	0.156661768151673	0.354285878354586	Normal	PABPC1	26986
1127	ENSG00000070759	197.205515178374	0.0571095524471787	0.0504888440747522	1.13113598225231	0.257997861581105	0.480991461943042	Normal	TESK2	10420
1128	ENSG00000070761	1114.33974194455	0.0719215614566737	0.0390891729293666	1.83993656276891	0.0657775513117634	0.200181404471646	Normal	CFAP20	29105
1129	ENSG00000070770	1244.53923504699	0.0692532140353245	0.0367477892547992	1.88455717001837	0.0594896494044566	0.187379247957263	Normal	CSNK2A2	1459
1130	ENSG00000070778	1156.91997133543	-0.812450379290106	0.0858174098511822	-9.46755527899372	2.864696106819e-21	1.18727037831184e-18	Down	PTPN21	11099
1131	ENSG00000070785	1014.84958270913	0.0811021429916272	0.0388982455110768	2.08498433041267	0.0370707229171962	0.135731044983759	Normal	EIF2B3	8891
1132	ENSG00000070808	30.2937559625599	-0.236267250387163	0.0958952225592458	-5.3207491301991	1.03340825593479e-07	4.42285666207031e-06	Normal	CAMK2A	815
1133	ENSG00000070814	2548.87706523969	0.0451621218689085	0.0516782708216459	0.873909424136507	0.382167582030834	0.604561577868135	Normal	TCOF1	6949
1134	ENSG00000070831	13393.9179408256	0.016604032344252	0.0428830686718797	0.387193010120321	0.698613324480477	0.840239229703851	Normal	CDC42	998
1135	ENSG00000070882	2039.31809053121	0.123163406191304	0.0646465737905141	1.90517815962402	0.0567569162050798	0.181858544381944	Normal	OSBPL3	26031
1136	ENSG00000070886	5.73672299636267	0.535154533873526	0.170453343938056	0.685117322395308	0.493269890143045	0.699145008833644	Normal	EPHA8	2046
1137	ENSG00000070915	18.6261864566901	1.34187631141827	0.101781907587338	0.105082217050105	0.916310569910895	0.962322751913453	Normal	SLC12A3	6559
1138	ENSG00000070950	709.423700417605	0.0657723028238121	0.0418519141922635	1.57154940811884	0.116055087352368	0.292050398259218	Normal	RAD18	56852
1139	ENSG00000070961	2503.31844955091	-0.0642135873248658	0.0684015947269771	-0.93877469530742	0.347846433575183	0.572058579831138	Normal	ATP2B1	490
1140	ENSG00000070985	18.7769828516831	0.571550795027581	0.156218520816967	-1.61734289720474	0.105804284422795	0.273838451291419	Normal	TRPM5	29850
1141	ENSG00000071051	1856.50007254971	0.0362474445478107	0.0436892798567222	0.829664890902221	0.406728276989916	0.627300329343424	Normal	NCK2	8440
1142	ENSG00000071054	6281.73056742057	-0.0184502162209853	0.0614918377944711	-0.300043878613597	0.764143686305224	0.879254694737235	Normal	MAP4K4	9448
1143	ENSG00000071073	2852.63309450258	-0.0887857543249484	0.0611879613950281	-1.45103558119641	0.146769952634227	0.339631289664526	Normal	MGAT4A	11320
1144	ENSG00000071082	30284.6817242307	0.111714358462839	0.0626319810669628	1.78366054566194	0.0744788408725372	0.21719073814467	Normal	RPL31	6160
1145	ENSG00000071127	14941.7497976869	-0.0532218654636869	0.037680593090696	-1.41244793809534	0.157818109795817	0.356101342901512	Normal	WDR1	9948
1146	ENSG00000071189	2634.14709545386	-0.0738193339642575	0.0573262557003351	-1.28770821519533	0.197847552776197	0.40893266288404	Normal	SNX13	23161
1147	ENSG00000071203	0.495196185594876	-0.347743743904281	0.226834511965023	-1.62520133373494	0.104119666352745	0.270893880506253	Normal	MS4A12	54860
1148	ENSG00000071205	807.725859110251	-0.0788806124334109	0.064514648876834	-1.22268202112632	0.221449820173424	0.438644520661487	Normal	ARHGAP10	79658
1149	ENSG00000071242	6084.1902757462	-0.306222449036396	0.0702287396187381	-4.3603839819137	1.2983440711421e-05	0.00029038294489817	Normal	RPS6KA2	6196
1150	ENSG00000071243	586.279542603273	-0.0706198528633991	0.0400419862827384	-1.76365132757622	0.0777907004064034	0.223479069720362	Normal	ING3	54556
1151	ENSG00000071246	846.165406720065	-0.287266641549156	0.0661622287562163	-4.34186202633647	1.41280248296753e-05	0.000311860791566354	Normal	VASH1	22846
1152	ENSG00000071282	1856.56439908701	-0.423638375285868	0.073580489531721	-5.75754754316367	8.53447368664594e-09	4.64675983801951e-07	Normal	LMCD1	29995
1153	ENSG00000071462	4389.28238046682	0.0421806523356061	0.0486364202444505	0.867265120204617	0.385796763161006	0.607880533854486	Normal	BUD23	114049
1154	ENSG00000071537	7232.85076734513	0.0277850484994247	0.0483139735969983	0.575093533360792	0.565228041156148	0.75109773007028	Normal	SEL1L	6400
1155	ENSG00000071539	966.502902052024	0.366112279490222	0.104485254281546	3.50381515281477	0.000458643598991897	0.00517595677039591	Normal	TRIP13	9319
1156	ENSG00000071553	9815.36193314404	-0.0616465994136294	0.0425764599430963	-1.44790374188401	0.147643973018302	0.341051447882122	Normal	ATP6AP1	537
1157	ENSG00000071564	3549.79382283339	0.153433777357194	0.0545578732692598	2.81230651773799	0.00491876057251098	0.0322955673154067	Normal	TCF3	6929
1158	ENSG00000071575	2332.79703979669	0.0112204021771053	0.0714849678470612	0.156961255383171	0.875275383267997	0.941851502631156	Normal	TRIB2	28951
1159	ENSG00000071626	4489.29889563014	0.00209288964012355	0.0348056800611289	0.0601304625593752	0.952051728237651	0.979470933764797	Normal	DAZAP1	26528
1160	ENSG00000071655	1723.94046425627	-0.0339862868435865	0.0506696843600071	-0.670742210640353	0.502384767665087	0.706906624752647	Normal	MBD3	53615
1161	ENSG00000071677	0.98686166249814	-0.50780374049091	0.190905949139569	-4.10470338128691	4.04833978451396e-05	0.000749802164911466	Down	PRLH	51052
1162	ENSG00000071794	1087.80373756791	0.216797018779203	0.0727870100704285	2.97849408268556	0.00289668622705668	0.0218318440894663	Normal	HLTF	6596
1163	ENSG00000071859	3948.92162895348	0.00262791561869937	0.0585890561058021	0.0448529973285991	0.964224481807562	0.984832857536687	Normal	FAM50A	9130
1164	ENSG00000071889	2504.24425336291	0.0175896917901745	0.0555018894511226	0.316920350653055	0.751304039804316	0.872157275272414	Normal	FAM3A	60343
1165	ENSG00000071894	4644.86194136939	0.0772626784836757	0.0604048736646017	1.27907790726362	0.200869622593985	0.41275526617815	Normal	CPSF1	29894
1166	ENSG00000071909	138.422141716598	0.372565209526787	0.148044122397041	2.51607531428284	0.0118669821099939	0.0612594490822968	Normal	MYO3B	140469
1167	ENSG00000071967	7837.7056835384	-0.445689085030589	0.0921620163095567	-4.83607545940046	1.32427666615863e-06	4.18574483056021e-05	Normal	CYBRD1	79901
1168	ENSG00000071991	42.7045224156285	-0.453925939014691	0.155833743946872	-2.91384518580524	0.00357006903452474	0.0254836421627868	Normal	CDH19	28513
1169	ENSG00000071994	1810.547218898	0.0249472449969557	0.0386705210773081	0.645123415101439	0.518847211050267	0.718275957736039	Normal	PDCD2	5134
1170	ENSG00000072041	33.5618217801778	0.535204594880173	0.195078937299957	4.48344669579695	7.34469557749015e-06	0.00017970611781647	Up	SLC6A15	55117
1171	ENSG00000072042	2930.14840295545	0.0422631011291081	0.0469916404840343	0.899376108904644	0.368452360339399	0.591597923290046	Normal	RDH11	51109
1172	ENSG00000072062	3243.5375205563	-0.0904589306385413	0.0407329559984324	-2.22078016456152	0.0263658546935299	0.107334424599821	Normal	PRKACA	5566
1173	ENSG00000072071	1656.47190332918	-0.061468750815852	0.0676119050986403	-0.909141217976002	0.363275587844235	0.586785291551976	Normal	ADGRL1	22859
1174	ENSG00000072080	35.0227441437659	0.102947478759643	0.181535223164161	1.60511538765645	0.108468413515598	0.278632009903273	Normal	SPP2	6694
1175	ENSG00000072110	9614.91263106026	0.116728617550912	0.0612833534276105	1.90473307484941	0.0568147773152188	0.182000867216257	Normal	ACTN1	87
1176	ENSG00000072121	1953.09900608504	-0.0661535992898039	0.0429908607313049	-1.53878316376956	0.123857241442342	0.304238628268652	Normal	ZFYVE26	23503
1177	ENSG00000072133	269.762476870149	0.137745518139124	0.109162076998464	1.26182165739583	0.207012967274895	0.420597010440856	Normal	RPS6KA6	27330
1178	ENSG00000072134	925.571915067598	-0.0645177153363665	0.0536457684475068	-1.20265937530759	0.229108160711934	0.448153393155265	Normal	EPN2	22905
1179	ENSG00000072135	3610.29767000645	-0.0320301479296494	0.0411271886122292	-0.778807661119106	0.436093024122045	0.651964738424192	Normal	PTPN18	26469
1180	ENSG00000072163	1198.55204348111	-0.915271806143786	0.100973454430336	-9.06527632373875	1.24288818643315e-19	3.88316512155146e-17	Down	LIMS2	55679
1181	ENSG00000072182	10.7960286915805	0.171411753943984	0.115675860518228	3.40554222207647	0.000660328018239324	0.00689279948311704	Normal	ASIC4	55515
1182	ENSG00000072195	388.652031564755	0.0967609444724812	0.10841431310126	0.892524224437929	0.372112014421803	0.595121341067726	Normal	SPEG	10290
1183	ENSG00000072201	439.510456040699	0.0383220583723495	0.0679550894572283	0.563932208005795	0.57280026954101	0.756882127672251	Normal	LNX1	84708
1184	ENSG00000072210	9172.94239121947	-0.211651695056173	0.0816945968745589	-2.59078977959947	0.00957559655079197	0.0524295537216186	Normal	ALDH3A2	224
1185	ENSG00000072274	8277.26342056175	-0.206714909382271	0.0844040461200956	-2.44913537597428	0.0143199615316241	0.069914272615957	Normal	TFRC	7037
1186	ENSG00000072310	5969.60014219152	-0.284687380792882	0.06389992352377	-4.45522185662137	8.38064843672258e-06	0.000200582449561535	Normal	SREBF1	6720
1187	ENSG00000072315	2.35183172182978	0.392681186057062	0.195665114118563	0.76262368306517	0.445687856281058	0.660022000318366	Normal	TRPC5	7224
1188	ENSG00000072364	5622.26251585692	-0.119008578593053	0.0503248283511331	-2.3648116911894	0.018039240607842	0.0824349456039728	Normal	AFF4	27125
1189	ENSG00000072401	1371.58111532323	0.0916891947107391	0.0449686139814246	2.03896085947302	0.0414539340704256	0.146408085756905	Normal	UBE2D1	7321
1190	ENSG00000072415	1912.18877624859	-0.0812278813107503	0.0457352407992046	-1.77604911026871	0.0757248229666097	0.219610097080458	Normal	PALS1	64398
1191	ENSG00000072422	1085.32202589469	-0.0792303008920957	0.0608165568155475	-1.30277866287642	0.192650337305056	0.401595468075454	Normal	RHOBTB1	9886
1192	ENSG00000072501	5127.00031614959	0.0169658159628206	0.0484709060223909	0.350020220759849	0.726323522412581	0.857242109626524	Normal	SMC1A	8243
1193	ENSG00000072506	2695.54328880606	0.0936145567574025	0.0529370048151549	1.76841283357876	0.0769919126464104	0.221969301820457	Normal	HSD17B10	3028
1194	ENSG00000072518	3875.52048228642	0.0451364721500946	0.0410370024734537	1.09989686409685	0.27137706120387	0.495248504576581	Normal	MARK2	2011
1195	ENSG00000072571	598.414397841474	0.322492116743785	0.100899740290518	3.196065464137	0.00139315498780874	0.0124662663548887	Normal	HMMR	3161
1196	ENSG00000072609	1503.88549061334	0.0305496536967627	0.0403805341577353	0.756543842310672	0.449323196687454	0.663191763814871	Normal	CHFR	55743
1197	ENSG00000072657	100.249092996065	-0.338499956981533	0.163616141210013	-2.06973867121369	0.0384768232799747	0.13913592008008	Normal	TRHDE	29953
1198	ENSG00000072682	3639.0260318704	0.014800652441654	0.0584563295131662	0.253191330990654	0.800120365184976	0.901236549886381	Normal	P4HA2	8974
1199	ENSG00000072694	733.387570433059	0.0916256584204652	0.0860832276664196	1.06440176533316	0.287146734416711	0.511796397780456	Normal	FCGR2B	2213
1200	ENSG00000072736	1082.39816180075	-0.209379221701573	0.0592781810771462	-3.53215869055453	0.000412181925447677	0.0047750088659392	Normal	NFATC3	4775
1201	ENSG00000072756	693.284810036459	0.0727512232108622	0.0412384607538127	1.76416690164735	0.0777038834485537	0.223308634412117	Normal	TRNT1	51095
1202	ENSG00000072778	10714.6778340162	-0.0824425090902559	0.0537336946757919	-1.53428056609821	0.124960644619758	0.3060420611358	Normal	ACADVL	37
1203	ENSG00000072786	2083.11142659521	-0.210213925397119	0.0578031720996124	-3.63672539997015	0.000276126023636498	0.00347196002213857	Normal	STK10	6793
1204	ENSG00000072803	2796.97936027141	-0.0696491608883711	0.0415484217128673	-1.67633782538335	0.0936720398459853	0.252611617448014	Normal	FBXW11	23291
1205	ENSG00000072818	880.427737677828	0.102908083468072	0.0769167975157957	1.33790793457682	0.180926450301548	0.386685820023034	Normal	ACAP1	9744
1206	ENSG00000072832	685.106721344679	0.110567947138782	0.0808371479731228	1.36778162601074	0.171380440707846	0.374658914892614	Normal	CRMP1	1400
1207	ENSG00000072840	993.529527336489	-0.146914253626644	0.0617691973570522	-2.37843848011066	0.0173861377961721	0.0803179450329077	Normal	EVC	2121
1208	ENSG00000072849	1894.20670322582	0.0807487628530506	0.0397677899746763	2.0305086717001	0.042304860613199	0.148663628540032	Normal	DERL2	51009
1209	ENSG00000072858	623.715070985159	0.0778393419815437	0.0866596321122596	0.898226930824547	0.369064578569201	0.592299941645593	Normal	SIDT1	54847
1210	ENSG00000072864	1193.02846886247	0.118601275614895	0.0561643290179145	2.11167780977339	0.0347140935815723	0.129650356313484	Normal	NDE1	54820
1211	ENSG00000072952	832.639871002331	-0.0374515783082709	0.0735188865969944	-0.509417048635203	0.610459928745973	0.782603385706282	Normal	IRAG1	10335
1212	ENSG00000072954	406.652453937367	0.232434159442983	0.0734488022696232	3.164555105814	0.001553202467851	0.0135608064132064	Normal	TMEM38A	79041
1213	ENSG00000072958	2371.65552302707	-0.144428602866999	0.0399256560147005	-3.61743806117339	0.000297533500552955	0.00367872774991136	Normal	AP1M1	8907
1214	ENSG00000073008	2398.89602110504	-0.136827466406067	0.058074937101688	-2.35605314158215	0.018470275164128	0.0838668190124341	Normal	PVR	5817
1215	ENSG00000073050	1206.1468700471	-0.00844539619044074	0.0460433206960481	-0.183422996370707	0.854466133454966	0.931002936835231	Normal	XRCC1	7515
1216	ENSG00000073060	1904.55861288973	-0.167914818682523	0.0788821003957532	-2.12869135866477	0.0332798042518936	0.125820769756577	Normal	SCARB1	949
1217	ENSG00000073067	15.924153978923	0.0490715374581772	0.160381964985246	0.880321688415958	0.378685066616389	0.601213442580549	Normal	CYP2W1	54905
1218	ENSG00000073111	1226.99789710343	0.291765651513237	0.0896213767190698	3.25546756507213	0.00113205826173586	0.0105895159738976	Normal	MCM2	4171
1219	ENSG00000073146	34.6443038225698	0.181334870172026	0.11392301769837	4.87950388499107	1.06353028615952e-06	3.46680145286157e-05	Normal	MOV10L1	54456
1220	ENSG00000073150	718.555792904687	0.131683469374373	0.114331837368048	1.15173603940301	0.249429557960262	0.471793923816607	Normal	PANX2	56666
1221	ENSG00000073169	778.052702612525	-0.0475188268938388	0.0581456851999717	-0.817237220007609	0.413792876058021	0.633375219671098	Normal	SELENOO	83642
1222	ENSG00000073282	641.732815606137	0.38896547197903	0.142372258452765	1.45108784192262	0.146755401575464	0.339616967146548	Normal	TP63	8626
1223	ENSG00000073331	1316.85122219508	-0.101771094287122	0.0491334407778836	-2.07132413666967	0.03832851513787	0.13873549334638	Normal	ALPK1	80216
1224	ENSG00000073350	6624.92410963525	-0.00423168556370243	0.0643970720625085	-0.0657127265662817	0.947606539980332	0.977125269182796	Normal	LLGL2	3993
1225	ENSG00000073417	1498.5994993143	-0.0919393841504901	0.0496135002667597	-1.85311484418364	0.0638658996284085	0.196279604102875	Normal	PDE8A	5151
1226	ENSG00000073464	570.649719567195	-0.183591339453335	0.080294156868943	-2.28649463742003	0.0222253374919813	0.0953252088090269	Normal	CLCN4	1183
1227	ENSG00000073536	843.568304471953	0.0928170562173781	0.0517259968301363	1.7943934726467	0.0727503880352038	0.21365108904743	Normal	NLE1	54475
1228	ENSG00000073578	329.588070036566	0.0703105408400934	0.0591655690800185	1.18837266342835	0.234686621465356	0.454891939355	Normal	SDHA	6389
1229	ENSG00000073584	448.11725299787	0.0871594992338643	0.061692837687422	1.4128142401266	0.157710350114897	0.355923964008815	Normal	SMARCE1	6605
1230	ENSG00000073598	2.4331126382039	0.0482557782062714	0.107547041745987	0.44871462769449	0.653637531163345	0.811737903860802	Normal	FNDC8	54752
1231	ENSG00000073605	1234.82627609099	0.166035811183357	0.0894851219136744	1.85543539650008	0.0635340766639037	0.195596153852885	Normal	GSDMB	55876
1232	ENSG00000073614	3173.24934481694	-0.00944499055890698	0.0458495785885942	-0.205999879273688	0.836791005608569	0.922009629954033	Normal	KDM5A	5927
1233	ENSG00000073670	27.75293509406	0.301352994751191	0.101926038002184	0.765237475856381	0.444130147662973	0.658771984985353	Normal	ADAM11	4185
1234	ENSG00000073711	1251.36394878429	-0.0551118771583557	0.0706162895504852	-0.780444816002258	0.435129097421879	0.651230345550595	Normal	PPP2R3A	5523
1235	ENSG00000073712	2536.40146395569	-0.28065021559799	0.0649699465899119	-4.31971668747695	1.56229640097248e-05	0.000339872686780387	Normal	FERMT2	10979
1236	ENSG00000073734	14.6134499055044	0.202270256903961	0.139758057378732	1.44733081132515	0.147804293575469	0.341204433169486	Normal	ABCB11	8647
1237	ENSG00000073737	582.124209515962	0.101229220269224	0.130009731754472	0.778606885478453	0.436211321807639	0.652085353203498	Normal	DHRS9	10170
1238	ENSG00000073754	21.8466919677113	-1.68641986994936	0.162041868931547	-10.4198038201052	2.01368125600423e-25	1.63239394540976e-22	Down	CD5L	922
1239	ENSG00000073756	5476.84964636833	0.0187197306054353	0.133000340012215	0.140751073071881	0.888066596193212	0.948329508899264	Normal	PTGS2	5743
1240	ENSG00000073792	1281.1046367691	0.206108024158172	0.105500031187402	1.953580607412	0.0507508358915203	0.168695961254603	Normal	IGF2BP2	10644
1241	ENSG00000073803	2791.93224534218	0.209067502500921	0.0463506413443909	4.51056074681366	6.46564819296631e-06	0.0001617917207289	Normal	MAP3K13	9175
1242	ENSG00000073849	6479.18676621282	0.00820230426238567	0.0688410144554477	0.11914783638248	0.905158232685719	0.957034218245528	Normal	ST6GAL1	6480
1243	ENSG00000073861	118.431758854052	-0.0986623668370445	0.101187831925755	-0.772197155856199	0.439997665798632	0.655309493384079	Normal	TBX21	30009
1244	ENSG00000073905	10.3040361928559	0.0203101502181099	0.0929056209940794	0.218544985017488	0.827004512296476	0.916039029685062	Normal	NA	NA
1245	ENSG00000073910	1759.78747560451	-0.412088804561199	0.0788050806360722	-5.22929911989379	1.7015387268076e-07	6.9667033193566e-06	Normal	FRY	10129
1246	ENSG00000073921	9414.95852978636	-0.0204744329815876	0.0368593080983963	-0.55547570858526	0.578569320846588	0.761082119947694	Normal	PICALM	8301
1247	ENSG00000073969	2761.49059997552	0.0473231693125733	0.0432527315918518	1.09410858371521	0.273907358217846	0.497875196302351	Normal	NSF	4905
1248	ENSG00000074047	262.759675020662	0.0765330271915627	0.0812789182536613	0.941620422749796	0.346387009907509	0.570420645248272	Normal	GLI2	2736
1249	ENSG00000074054	2936.49668239497	-0.0110022408332798	0.0382856056260609	-0.287372997445715	0.77382673453054	0.885245230106254	Normal	CLASP1	23332
1250	ENSG00000074071	2331.30949415358	0.0879714938094065	0.0562298560196769	1.56449612914571	0.117701101308138	0.294817125921317	Normal	MRPS34	65993
1251	ENSG00000074181	8997.4850737601	0.0418803491030161	0.0726010504644179	0.576856397923489	0.564036467231833	0.750275271929263	Normal	NOTCH3	4854
1252	ENSG00000074201	3256.55384690752	0.124870977152428	0.0428387420447502	2.91490808500392	0.00355793312289633	0.0254238233144894	Normal	CLNS1A	1207
1253	ENSG00000074211	512.868051802894	0.245846686254922	0.173031350049053	1.42040156523747	0.155490807392514	0.352226136812848	Normal	PPP2R2C	5522
1254	ENSG00000074219	1891.29474337983	0.00989940977544801	0.0669064796294726	0.147958592594576	0.882375446810262	0.945369333589522	Normal	TEAD2	8463
1255	ENSG00000074266	933.858443079346	0.193575907077874	0.0414475601788495	4.6703854306996	3.00635119633794e-06	8.42204691742797e-05	Normal	EED	8726
1256	ENSG00000074276	87.1316359088327	-0.376324380369489	0.14988684717139	0.735553496361763	0.462002472235195	0.674479436839247	Normal	CDHR2	54825
1257	ENSG00000074317	4.25166380184556	0.372696049945605	0.137962467635766	1.24425948638971	0.213404076561048	0.42881412821469	Normal	SNCB	6620
1258	ENSG00000074319	3335.00583241818	0.0295534444118453	0.0381530544395068	0.7746022885936	0.43857470455988	0.654173712831586	Normal	TSG101	7251
1259	ENSG00000074356	2229.86447806109	-0.0502831637082957	0.0455779995580631	-1.103234041981	0.269925541574801	0.493574856525809	Normal	NCBP3	55421
1260	ENSG00000074370	4373.18001094251	0.175433386956082	0.0967504959511334	1.81322911011358	0.0697964917891511	0.20824611110763	Normal	ATP2A3	489
1261	ENSG00000074410	2524.88364648522	-0.175967476202908	0.143364326639919	-1.22752433310736	0.219625581876927	0.436305983404091	Normal	CA12	771
1262	ENSG00000074416	10134.9994765369	-0.186745040368656	0.077732751609437	-2.40241350918751	0.0162872856177965	0.0765864186715025	Normal	MGLL	11343
1263	ENSG00000074527	2971.73345216006	-0.442446194560045	0.0858750857256696	-5.15231998816553	2.5728354073087e-07	1.00190108248562e-05	Normal	NTN4	59277
1264	ENSG00000074582	900.16346057846	0.0787366603657318	0.0422354168086733	1.86422977733793	0.0622894433965243	0.192993213288064	Normal	BCS1L	617
1265	ENSG00000074590	1334.99422835736	0.0652592661662386	0.0759233676878911	0.859546590887957	0.390039026879728	0.61184246546219	Normal	NUAK1	9891
1266	ENSG00000074603	1920.84589237417	-0.0950356297491819	0.0384616791604805	-2.47092155000206	0.0134765379019422	0.0668249375442907	Normal	DPP8	54878
1267	ENSG00000074621	579.417184580827	-0.135941675655308	0.0479541259459105	-2.83482543545851	0.00458507319021025	0.0305641445418643	Normal	SLC24A1	9187
1268	ENSG00000074657	2876.30915180313	0.0554249535272684	0.0532330897212664	1.04117669893742	0.297793547883195	0.522908818383839	Normal	ZNF532	55205
1269	ENSG00000074660	998.953126981988	-0.275338050129445	0.0797169146436502	-3.45397989682122	0.000552378550061097	0.00598916369174627	Normal	SCARF1	8578
1270	ENSG00000074695	9225.93156558906	0.0444769996648604	0.0489527534862254	0.908570599663766	0.363576831566221	0.586969299070545	Normal	LMAN1	3998
1271	ENSG00000074696	5820.68186765791	0.0937495518844953	0.0507799120218074	1.84619272375129	0.0648642270932122	0.198392075845603	Normal	HACD3	51495
1272	ENSG00000074706	538.799595592747	0.2584244250285	0.112660553514169	2.2937468302762	0.0218050451059026	0.0941062280332949	Normal	IPCEF1	26034
1273	ENSG00000074755	2562.85519230817	-0.216960015178284	0.0485572850477849	-4.46812918934797	7.89066490333873e-06	0.000191107481045919	Normal	ZZEF1	23140
1274	ENSG00000074771	0.200030687282163	-0.00840438975376962	0.219617694509192	-0.0384864814662742	0.969299809726458	NA	Normal	NOX3	50508
1275	ENSG00000074800	83519.0470551601	0.071283786065285	0.061813425711449	1.15321343314344	0.248822791182222	0.471167218047107	Normal	ENO1	2023
1276	ENSG00000074803	4.62101748140338	-0.222824847281542	0.154397086601398	-3.89075417360442	9.9933135834537e-05	0.00155931012103556	Normal	SLC12A1	6557
1277	ENSG00000074842	5262.21446222349	0.121308888921656	0.0589561281020419	2.05761031134176	0.0396275560358132	0.142040163314283	Normal	MYDGF	56005
1278	ENSG00000074855	825.486711066747	-0.00648366486392428	0.0680763320260069	-0.0952411306871187	0.924123300888906	0.965683646930735	Normal	ANO8	57719
1279	ENSG00000074935	487.446295942779	0.0636289389072696	0.0475481997846157	1.3382057631924	0.180829370941344	0.38657538290577	Normal	TUBE1	51175
1280	ENSG00000074964	1976.21860533969	-0.0583150592919175	0.056646735300819	-1.02945099218913	0.303267797824194	0.528533240764497	Normal	ARHGEF10L	55160
1281	ENSG00000074966	92.6374134658867	-0.0688463452852621	0.0866841410824233	-0.794272479231859	0.427036821903641	0.644461459090977	Normal	TXK	7294
1282	ENSG00000075035	31.1399978233635	-0.0413252708898299	0.113170905436669	-0.36516406503425	0.714988940777531	0.850390664986389	Normal	WSCD2	9671
1283	ENSG00000075043	31.3337643656211	-0.595826907787454	0.189101072488684	-1.96765211970345	0.049108078449152	0.164881682589961	Normal	KCNQ2	3785
1284	ENSG00000075073	53.8131753205422	0.0237776713022782	0.0914535974926505	0.259997975926813	0.794865334899622	0.898007021843149	Normal	TACR2	6865
1285	ENSG00000075089	1015.93202726069	0.141091637696456	0.0435203837374695	3.24196994003967	0.00118706542571479	0.0109972518936159	Normal	ACTR6	64431
1286	ENSG00000075131	263.400330287145	0.101139913457422	0.0507408730323219	1.99326316350934	0.0462326378057209	0.158124472257409	Normal	TIPIN	54962
1287	ENSG00000075142	4650.04652660599	0.11185656177926	0.0578082348767572	1.93495762639845	0.0529954957041498	0.173515925313966	Normal	SRI	6717
1288	ENSG00000075151	3487.57501713657	-0.0168261739218312	0.041502979835348	-0.405421257104497	0.685167888337681	0.832125675110584	Normal	EIF4G3	8672
1289	ENSG00000075188	731.390614010161	0.233069837887169	0.0521904206111363	4.46576147787041	7.97844608916398e-06	0.000192773686113911	Normal	NUP37	79023
1290	ENSG00000075213	1085.75852535254	0.454089230842541	0.124581785518691	3.64451494547667	0.000267896568557278	0.00339603215621798	Normal	SEMA3A	10371
1291	ENSG00000075218	473.007924243911	0.302696720423766	0.100037146683841	3.02574231798263	0.00248023577075648	0.0194211019982736	Normal	GTSE1	51512
1292	ENSG00000075223	3117.94476793421	0.133737362773661	0.0890814470586821	1.50128274195838	0.133282446782771	0.318772809947534	Normal	SEMA3C	10512
1293	ENSG00000075234	1416.12216537893	-0.0478270195586621	0.0492135821454886	-0.971825631131435	0.331137302372433	0.555579670900477	Normal	TTC38	55020
1294	ENSG00000075239	1862.40691148178	-0.196544233919469	0.0599010848555016	-3.28115592530883	0.00103382574788355	0.00985701693123953	Normal	ACAT1	38
1295	ENSG00000075240	3332.49400946298	-0.0690567573105735	0.0669701821135369	-1.0311576584393	0.30246689282381	0.527796671203465	Normal	GRAMD4	23151
1296	ENSG00000075275	6913.23046196081	-0.0450045183871431	0.0637214725150586	-0.706271468650356	0.480019332912403	0.689261551878935	Normal	CELSR1	9620
1297	ENSG00000075290	10.6289760634906	0.0830708701875703	0.111749947051536	0.743256602270505	0.457326340454891	0.670325662707876	Normal	WNT8B	7479
1298	ENSG00000075292	4630.00669575644	-0.0183916432798293	0.0410207373484877	-0.448350348005201	0.653900369695213	0.811923127252018	Normal	ZNF638	27332
1299	ENSG00000075303	955.463076732475	0.0390873777227422	0.0439099894293955	0.890170839902548	0.37337415974203	0.596294623784299	Normal	SLC25A40	55972
1300	ENSG00000075336	695.311734116761	0.0409960852908603	0.0410173383589937	0.999480603878027	0.31756193045181	0.542643584805028	Normal	TIMM21	29090
1301	ENSG00000075340	208.7571481014	0.403601594717931	0.12201735397105	1.08063841173258	0.279857988969041	0.503955312789473	Normal	ADD2	119
1302	ENSG00000075388	0.363078935619365	2.26917584177982	0.208522104444538	0.717283423299362	0.473199233439829	NA	Normal	FGF4	2249
1303	ENSG00000075391	1912.21541119583	-0.0917243288989313	0.0635205159553559	-1.44401622588329	0.148734411170726	0.342557235277019	Normal	RASAL2	9462
1304	ENSG00000075399	844.556027410072	0.039920721144928	0.0603175523658292	0.661841297902973	0.508072936001662	0.710853247692248	Normal	VPS9D1	9605
1305	ENSG00000075407	988.406858960521	-0.0592322522200342	0.0561542125663783	-1.05481794525263	0.291508595685534	0.516305299248371	Normal	ZNF37A	7587
1306	ENSG00000075413	3327.61387321383	-0.0345776005065788	0.0396454699670164	-0.872172217978512	0.383114433204517	0.60542276161523	Normal	MARK3	4140
1307	ENSG00000075415	14005.4658431131	-0.00196513274193438	0.0398340610302374	-0.049333254027883	0.960653718890076	0.983455647647442	Normal	SLC25A3	5250
1308	ENSG00000075420	6648.23378857046	0.0566342266369564	0.05658311802155	1.0009056716121	0.316872414304901	0.541989807942721	Normal	FNDC3B	64778
1309	ENSG00000075426	9290.23731536209	-0.222223597490684	0.0651928682897626	-3.40872248325522	0.000652678395834393	0.00682698576492652	Normal	FOSL2	2355
1310	ENSG00000075429	7.13724974967459	0.520570508702023	0.158947248133508	2.31444292953823	0.0206434383538473	0.0904578586880854	Normal	CACNG5	27091
1311	ENSG00000075461	734.175774100234	-0.102130299800381	0.146224769420112	-0.698482855738981	0.484875275892763	0.692975322685065	Normal	CACNG4	27092
1312	ENSG00000075539	2539.94156641505	-0.076695816264046	0.0569377305795227	-1.34701526320167	0.177975316959603	0.382934018839393	Normal	FRYL	285527
1313	ENSG00000075568	3891.1644292877	-0.0307332808554919	0.0390240664380683	-0.787547511103567	0.430961427329302	0.647502837926755	Normal	TMEM131	23505
1314	ENSG00000075618	5225.64484516694	0.140643784718922	0.103100863094196	1.36411687137124	0.172530785645323	0.375999913600389	Normal	FSCN1	6624
1315	ENSG00000075624	264793.97595593	-0.0653275805699495	0.0447698695802651	-1.45918702419742	0.144513639203346	0.336422649732509	Normal	ACTB	60
1316	ENSG00000075643	855.794603374185	0.0107219063737197	0.078764881754994	0.136124617568684	0.891722766659502	0.950515099028231	Normal	MOCOS	55034
1317	ENSG00000075651	934.871516102917	0.0970568336282502	0.0663517013986917	1.46276671728201	0.14353122315825	0.334752497437502	Normal	PLD1	5337
1318	ENSG00000075673	126.156046237263	-0.462504079804726	0.165347550296413	1.30794364222509	0.19089242543925	0.399486099018612	Normal	ATP12A	479
1319	ENSG00000075702	571.497766511753	0.363362653006113	0.0973259226425787	3.73332643124651	0.000188967430161234	0.00261057862021383	Normal	WDR62	284403
1320	ENSG00000075711	2757.73901377411	0.0232815471902149	0.0433465162934524	0.537103280446856	0.591196274959126	0.769786183877632	Normal	DLG1	1739
1321	ENSG00000075785	12231.1471207343	-0.0621285939788421	0.0383684324150506	-1.61926377430706	0.105390521467611	0.273237675215659	Normal	RAB7A	7879
1322	ENSG00000075790	36.8251567752165	0.0972800997083309	0.0701403190828617	1.38719780598834	0.16538145429703	0.366495697715417	Normal	BCAP29	55973
1323	ENSG00000075826	297.616132778549	0.0529454433341698	0.0888252105346419	0.596064486673876	0.551132147529635	0.741046224519604	Normal	SEC31B	25956
1324	ENSG00000075856	2073.17759325519	0.0438334774756648	0.0311719666352527	1.40618291630283	0.159669815729104	0.358711722753099	Normal	SART3	9733
1325	ENSG00000075884	483.27962555261	0.0438766272563001	0.0752377527158168	0.583179380367487	0.559772550456819	0.746927359944616	Normal	ARHGAP15	55843
1326	ENSG00000075886	14.8923175016316	0.12152523143498	0.0862704649166023	1.40904507477478	0.15882184023938	0.357481889940745	Normal	TUBA3D	113457
1327	ENSG00000075891	1.46190612370217	1.57525508426585	0.18560974121925	-0.945245572552362	0.34453351816424	0.568691891484549	Normal	PAX2	5076
1328	ENSG00000075914	1042.46296088902	0.0426487010008637	0.0397683433440399	1.07242947703111	0.283527174039275	0.507815835462327	Normal	EXOSC7	23016
1329	ENSG00000075945	1756.77276780158	-0.0428709569251638	0.0390728894160835	-1.09720480418138	0.2725518735279	0.496332286674396	Normal	KIFAP3	22920
1330	ENSG00000075975	1254.57833033398	0.00126263765554135	0.0279716008246884	0.0451398763395617	0.963995817078266	0.984832857536687	Normal	MKRN2	23609
1331	ENSG00000076003	2446.92155886889	0.25212430618807	0.0680078569438827	3.70726318855713	0.00020951117659396	0.0028186505294933	Normal	MCM6	4175
1332	ENSG00000076043	1431.78505177716	0.117910366247624	0.0406161916827895	2.90304055854097	0.0036955877318657	0.026045415722348	Normal	REXO2	25996
1333	ENSG00000076053	1218.98430907104	0.0106795081182728	0.0408148572091569	0.261657647293188	0.793585395698803	0.897459680682238	Normal	RBM7	10179
1334	ENSG00000076067	3549.97956147538	-0.285768942949998	0.057897421856012	-4.93579571057797	7.98246304075725e-07	2.73599762753921e-05	Normal	RBMS2	5939
1335	ENSG00000076108	6357.69925924126	-0.0360887197733527	0.0466919240317472	-0.772912276742004	0.439574298617344	0.655042821340026	Normal	BAZ2A	11176
1336	ENSG00000076201	3291.59083156467	-0.0712066819853875	0.0414833886493347	-1.71650985297024	0.086068766166606	0.239088901428893	Normal	PTPN23	25930
1337	ENSG00000076242	1556.78666847479	-0.00507216139458714	0.029637325449076	-0.171141284774785	0.864112674160592	0.935690111005535	Normal	MLH1	4292
1338	ENSG00000076248	1811.00124362433	0.18566260055217	0.05503214076191	3.37370570244641	0.00074163611483024	0.00754755510898146	Normal	UNG	7374
1339	ENSG00000076258	231.373698373939	-0.0278191310277809	0.0671344788302761	-0.414381151035501	0.67859499084005	0.827706962610273	Normal	FMO4	2329
1340	ENSG00000076321	1070.39894958318	-0.0490736528423552	0.0362214173843649	-1.35482466571122	0.175473426008989	0.379581842287021	Normal	KLHL20	27252
1341	ENSG00000076344	107.516764921922	-0.105925074524174	0.106567630387744	-0.993936838879387	0.320253618095897	0.545440759396869	Normal	RGS11	8786
1342	ENSG00000076351	431.56443763719	0.00112112487683136	0.0532815324531353	0.0210410512714275	0.983212908736448	0.99244541776986	Normal	SLC46A1	113235
1343	ENSG00000076356	3634.02790402899	-0.320124547633247	0.083610564499778	-3.82880928779269	0.000128764737697877	0.00191895732757504	Normal	PLXNA2	5362
1344	ENSG00000076382	1136.87614221371	0.271775062521152	0.0962464143844039	2.82367631528615	0.00474763048672574	0.0314003842776181	Normal	SPAG5	10615
1345	ENSG00000076513	3199.5491702742	0.0218992885575319	0.0432058982182389	0.506858779969343	0.6122539096198	0.783864102670464	Normal	ANKRD13A	88455
1346	ENSG00000076554	4675.51258668872	0.292922869843621	0.0744855993225578	3.93258383290772	8.40376575259151e-05	0.00135132795784012	Normal	TPD52	7163
1347	ENSG00000076555	750.566649284742	-0.353828888074357	0.0745767690422039	-4.74452893309022	2.08992107590315e-06	6.14212984217673e-05	Normal	ACACB	32
1348	ENSG00000076604	4001.5430319564	0.159167179709059	0.0589364246436021	2.7006530700699	0.00692034839898409	0.0415364076508257	Normal	TRAF4	9618
1349	ENSG00000076641	2454.97648045238	-0.0691710758749177	0.0796179634454608	-0.86879069399199	0.384961624082565	0.607096007866677	Normal	PAG1	55824
1350	ENSG00000076650	586.024103149957	0.0977854980124199	0.0445828002851588	2.19334264575423	0.0282827012540832	0.112461935214112	Normal	GPATCH1	55094
1351	ENSG00000076662	107.530996030925	0.0780030941103271	0.0846292470975696	0.921718828344747	0.356675256876645	0.58030452785218	Normal	ICAM3	3385
1352	ENSG00000076685	1862.47213529966	0.029349490062039	0.0497348779062234	0.590119068211116	0.555110825838957	0.743472486106119	Normal	NT5C2	22978
1353	ENSG00000076706	4569.48427491406	-0.245841942583045	0.07616652161134	-3.22771421666528	0.00124783570822693	0.0114160910089566	Normal	MCAM	4162
1354	ENSG00000076716	5649.31792324462	0.0363645186679033	0.0835709792352376	0.435133419288023	0.663465587079277	0.818097643668961	Normal	GPC4	2239
1355	ENSG00000076770	1192.02748456521	-0.0114366905053449	0.0730211083179385	-0.156623001030648	0.875541974066181	0.942013584600583	Normal	MBNL3	55796
1356	ENSG00000076826	1426.30390279588	-0.00640916455720697	0.0649454286459759	-0.0986856155565805	0.921387890232596	0.96443807307907	Normal	CAMSAP3	57662
1357	ENSG00000076864	4417.94806532538	-0.059526118349676	0.108023300650781	-0.551053433238222	0.581597046073118	0.763457729979825	Normal	RAP1GAP	5909
1358	ENSG00000076924	2396.6884223126	-0.00111940983875556	0.0433955477429076	-0.0257957306496806	0.979420267165308	0.990816579316551	Normal	XAB2	56949
1359	ENSG00000076928	5856.13032626677	-0.0710379327386413	0.055631596121423	-1.27693554574678	0.201625003538376	0.413575129726513	Normal	ARHGEF1	9138
1360	ENSG00000076944	2175.03420070346	-0.147497561365039	0.0535849876277895	-2.75259231417244	0.0059125474334581	0.0371108061439243	Normal	STXBP2	6813
1361	ENSG00000076984	1438.48688234836	-0.0389902491258052	0.0392221967335971	-0.994084937774739	0.320181517660236	0.545376075541545	Normal	MAP2K7	5609
1362	ENSG00000077009	2.76812381653203	-1.384417912426	0.166611167929974	-3.56710228252657	0.000360950619105293	0.00428165021775133	Down	NMRK2	27231
1363	ENSG00000077044	3020.58600313514	-0.163226191370524	0.0641764803002257	-2.54340036928643	0.0109779359375349	0.0578013800931962	Normal	DGKD	8527
1364	ENSG00000077063	124.145570943377	0.10140261215058	0.101344135023098	1.00060693330231	0.317016876815397	0.542111168680099	Normal	CTTNBP2	83992
1365	ENSG00000077080	1.86111323230459	1.46003864737041	0.167314531727923	3.0139261901974	0.00257890538695535	0.0199731551257708	Up	ACTL6B	51412
1366	ENSG00000077092	365.202797215653	0.0264749745159605	0.0742520055044936	0.356558018067777	0.721422710962744	0.854528228768024	Normal	RARB	5915
1367	ENSG00000077097	5935.70193790865	-0.0357083222276471	0.0390596372612991	-0.914200981732257	0.360611248399379	0.584227621260039	Normal	TOP2B	7155
1368	ENSG00000077147	12341.4729197186	0.0678332606903976	0.0444495388732277	1.52607306622706	0.12699166887049	0.30921000195151	Normal	TM9SF3	56889
1369	ENSG00000077150	3111.75122796062	-0.0242803463864523	0.0581794211577612	-0.417336133400797	0.676432562494258	0.826459253324513	Normal	NFKB2	4791
1370	ENSG00000077152	828.583288545898	0.450661888664997	0.0968219376977375	4.65437888083212	3.24958786124181e-06	8.99695027758673e-05	Normal	UBE2T	29089
1371	ENSG00000077157	3305.31875754559	-0.188234153128594	0.0763726700080172	-2.46469474593279	0.0137130021043994	0.0676999262759556	Normal	PPP1R12B	4660
1372	ENSG00000077232	7310.55862888121	0.143762708201432	0.0547316748960154	2.62667935223669	0.00862225404036565	0.0486255859627175	Normal	DNAJC10	54431
1373	ENSG00000077235	5071.94363501118	0.0164343776714556	0.0404703116224245	0.406084433057242	0.684680563318918	0.831707912422574	Normal	GTF3C1	2975
1374	ENSG00000077238	4579.53438141783	-0.103176399201831	0.0499128570789638	-2.06713145485221	0.0387217688870403	0.139754000701882	Normal	IL4R	3566
1375	ENSG00000077254	2831.90833091192	0.0255098971711135	0.0369822313324917	0.689788062743924	0.490327476658506	0.697026310921534	Normal	USP33	23032
1376	ENSG00000077264	264.635428280965	0.226079741340249	0.147149992170946	1.53620750078082	0.124487496964126	0.305269828937688	Normal	PAK3	5063
1377	ENSG00000077274	277.550629941503	-0.322126240910341	0.164792821907019	-0.274176928888657	0.783948657093245	0.891700981754768	Normal	CAPN6	827
1378	ENSG00000077279	2.10594584352941	-0.288706644821252	0.186164475717421	0.976394097499255	0.328869205379705	0.553552763388005	Normal	DCX	1641
1379	ENSG00000077312	2023.88855938171	0.0842087275682764	0.0486907662440819	1.72945812209269	0.0837271353662076	0.234674027329645	Normal	SNRPA	6626
1380	ENSG00000077327	399.211769564983	-0.125971699739358	0.160067688652708	-0.787078127731999	0.431236132320887	0.647723336797647	Normal	SPAG6	9576
1381	ENSG00000077348	920.621343052014	0.147238861473511	0.0698565938065316	2.10772422556663	0.0350548505577682	0.130610752247896	Normal	EXOSC5	56915
1382	ENSG00000077380	3892.88315698289	-0.0261249371940824	0.0327779763450862	-0.797027621333321	0.425434989781004	0.643028711854171	Normal	DYNC1I2	1781
1383	ENSG00000077420	964.415823061781	-0.174236897090284	0.0729562435012419	-2.38825119242304	0.0169287666856248	0.0786883483295192	Normal	APBB1IP	54518
1384	ENSG00000077454	678.888024963624	-0.0620284288401942	0.050157875334087	-1.23665949299355	0.216213522950469	0.432127363961278	Normal	LRCH4	4034
1385	ENSG00000077458	755.691448249879	0.0682167663217962	0.0413193346754354	1.6509687169389	0.0987449628295831	0.261739322874582	Normal	FAM76B	143684
1386	ENSG00000077463	796.097706791433	0.0584243078968937	0.0519326265803943	1.12500195961581	0.260588203880884	0.483444502298726	Normal	SIRT6	51548
1387	ENSG00000077498	0.973313617907183	0.0177565285723075	0.211222408426664	0.0863663137216216	0.931175224598506	0.969709577003562	Normal	TYR	7299
1388	ENSG00000077514	1141.36840120918	0.043988416784079	0.0370581952077968	1.18700854766839	0.235224248940395	0.455705609108662	Normal	POLD3	10714
1389	ENSG00000077522	53.8171651586051	-0.794457995623373	0.128707203912359	-6.17371660224872	6.67030598718876e-10	4.64701797556876e-08	Down	ACTN2	88
1390	ENSG00000077549	11033.128554237	0.0116968329721751	0.0349821936957686	0.334365136257583	0.73810404417343	0.864267127688991	Normal	CAPZB	832
1391	ENSG00000077585	1015.84131042155	-0.125295456822121	0.0592405706010364	-2.1150322802487	0.0344271961688685	0.128839491347532	Normal	GPR137B	7107
1392	ENSG00000077616	73.4770628775113	-0.24830477638693	0.0836420984924295	-2.96886071333774	0.0029890605142849	0.0223250610239418	Normal	NAALAD2	10003
1393	ENSG00000077684	1813.74825243338	-0.170253511073695	0.0660000161985516	-2.57960917474797	0.00989121875017189	0.0536584719204049	Normal	JADE1	79960
1394	ENSG00000077713	1344.24068063643	-0.0302236180490545	0.0486527405000906	-0.621211780555203	0.534460289306756	0.729356912991993	Normal	SLC25A43	203427
1395	ENSG00000077721	3530.46230923912	0.0695583422885025	0.0421303168467278	1.65102858928674	0.0987327373149521	0.261739322874582	Normal	UBE2A	7319
1396	ENSG00000077782	2864.18318677413	0.285613183445341	0.0817893188292181	0.24632780686515	0.805428486209329	0.90389480854709	Normal	FGFR1	2260
1397	ENSG00000077800	3.8491994799834	0.196032758579583	0.116861783030392	1.67756485697844	0.0934320782113341	0.252316309084544	Normal	FKBP6	8468
1398	ENSG00000077935	98.4098816562932	0.385243113621065	0.149950313416302	2.56850575019209	0.0102138017588421	0.0549826073210247	Normal	SMC1B	27127
1399	ENSG00000077942	8668.90744156945	-0.157303277150522	0.0903563034036538	-1.74093911068483	0.0816942521804837	0.230759701409175	Normal	FBLN1	2192
1400	ENSG00000077943	1048.51963322309	-0.512012208431211	0.102005894125764	-5.01970491219149	5.17509152230918e-07	1.8617494886635e-05	Down	ITGA8	8516
1401	ENSG00000077984	544.533579716934	-0.289065671660142	0.0936895337370452	-3.08542027188806	0.00203264711488935	0.0166851243367716	Normal	CST7	8530
1402	ENSG00000078018	1916.49673564416	0.0344059820824312	0.109610653183534	0.313892644214571	0.753602577315481	0.873324858763154	Normal	MAP2	4133
1403	ENSG00000078043	1090.93539671705	0.032494084572274	0.056336593879501	0.576786741237399	0.564083527344472	0.750313297744328	Normal	PIAS2	9063
1404	ENSG00000078053	123.513419833527	0.39539805369561	0.131397835946331	3.00884614802624	0.00262241878254991	0.0202148721336207	Normal	AMPH	273
1405	ENSG00000078061	3776.15752056991	-0.0550895107646945	0.0426991678983898	-1.29017750642617	0.196989034126633	0.407836794960186	Normal	ARAF	369
1406	ENSG00000078070	1476.13280529308	-0.0614170821848502	0.058183087974571	-1.05558338354367	0.291158595729703	0.515977901485999	Normal	MCCC1	56922
1407	ENSG00000078081	7697.02558380855	-1.09751579300262	0.118348054709416	-9.27580504350476	1.76282718102756e-20	6.28061305128205e-18	Down	LAMP3	27074
1408	ENSG00000078098	919.548853310023	0.52911436333855	0.102800467209767	5.14674765929844	2.65041474207275e-07	1.02816853069749e-05	Up	FAP	2191
1409	ENSG00000078114	3553.55117478545	-0.363060204121322	0.0878444417435688	-4.13307401782736	3.57943389396026e-05	0.0006752544683562	Normal	NEBL	10529
1410	ENSG00000078124	1606.55721439302	-0.185802891188342	0.0488893567392485	-3.80048883029152	0.000144410927792172	0.00210581989130203	Normal	ACER3	55331
1411	ENSG00000078140	4594.74492812152	0.0429224305884603	0.041900215497902	1.02439698105915	0.305647807324642	0.530771129716975	Normal	UBE2K	3093
1412	ENSG00000078142	1460.84309014704	-0.0856288224928563	0.0474965050367431	-1.8028471018371	0.0714122305284828	0.21123582806386	Normal	PIK3C3	5289
1413	ENSG00000078177	1007.77706279097	0.0614735241520903	0.0651527465234486	0.943536428147999	0.345406591563525	0.56947922106339	Normal	N4BP2	55728
1414	ENSG00000078237	249.917200204058	-0.0498208996407574	0.0547986194392417	-0.909174972373836	0.363257772945027	0.586783236793478	Normal	TIGAR	57103
1415	ENSG00000078246	1226.90332693714	0.0590414802169262	0.0434442442853836	1.35901610265761	0.174141486149709	0.377845418580702	Normal	TULP3	7289
1416	ENSG00000078269	1355.43416982428	0.0996876018702985	0.0657372841279736	1.51645192529361	0.129405117722748	0.312908153921959	Normal	SYNJ2	8871
1417	ENSG00000078295	67.5471451820127	0.347302980018591	0.129626499620813	0.825391506105384	0.409149355614613	0.62932705550417	Normal	ADCY2	108
1418	ENSG00000078304	6623.37692350988	-0.0100103960597857	0.036751309091369	-0.272382414024494	0.785327993265079	0.892470111204657	Normal	PPP2R5C	5527
1419	ENSG00000078319	478.521630731779	0.191532985807069	0.0543259745833257	3.52562823126854	0.000422479588940717	0.00486102860748333	Normal	NA	NA
1420	ENSG00000078328	20.1225840536551	1.12474104530547	0.188930501117262	8.29082837934769	1.12462454501717e-16	2.44266045563729e-14	Up	RBFOX1	54715
1421	ENSG00000078369	18810.3345786521	0.00178908539830429	0.0347959401580763	0.0514162492481398	0.958993836871229	0.98264720259624	Normal	GNB1	2782
1422	ENSG00000078399	17.1799910685926	1.1428655491864	0.129178705677709	5.09145979189751	3.55317227354359e-07	1.32156051762791e-05	Up	HOXA9	3205
1423	ENSG00000078401	1528.36938325388	-0.599473535197822	0.104958124080874	-5.71195524848957	1.11685461630241e-08	5.95304030127807e-07	Down	EDN1	1906
1424	ENSG00000078403	1394.69731059118	-0.0406865685921492	0.0401991745235012	-1.01212770262852	0.311476998346592	0.536693948958305	Normal	MLLT10	8028
1425	ENSG00000078487	270.925473660354	0.000487497995956855	0.0645158087683358	0.007555839366484	0.993971369788759	0.997065233339565	Normal	ZCWPW1	55063
1426	ENSG00000078549	43.3633804263891	-0.676023169840606	0.111836428499873	-6.0451608096228	1.4926105185665e-09	9.62283632096775e-08	Down	ADCYAP1R1	117
1427	ENSG00000078579	10.3671246299622	0.638193380838214	0.152582959858199	0.622243214215586	0.533781954421964	0.728962975717108	Normal	FGF20	26281
1428	ENSG00000078589	320.301528248095	0.132610673552325	0.0888921587015425	1.49182013194454	0.135746304786451	0.322765010842202	Normal	P2RY10	27334
1429	ENSG00000078596	1101.09277820634	-0.5251630417562	0.0921054085601511	-5.70197256611998	1.18428891561879e-08	6.27132706607205e-07	Down	ITM2A	9452
1430	ENSG00000078618	5629.77464993115	0.0601218940240726	0.0354328420308363	1.69678394592663	0.0897375149995573	0.245990362404617	Normal	NRDC	4898
1431	ENSG00000078668	4206.05522369754	0.221275303909775	0.0607477297737886	3.64252033453781	0.000269981643040303	0.00341287719070182	Normal	VDAC3	7419
1432	ENSG00000078674	5668.04500173111	-0.125740818195833	0.0603379047844792	-2.08394765297483	0.0371649290862691	0.135879985576371	Normal	PCM1	5108
1433	ENSG00000078687	887.673596753621	-0.0873466364453571	0.0571173271603504	-1.52925136168379	0.126202142210813	0.307986913899801	Normal	TNRC6C	57690
1434	ENSG00000078699	1731.13101736626	0.0611870447126209	0.0504070592358076	1.21385687670675	0.224802382613734	0.443038166443759	Normal	CBFA2T2	9139
1435	ENSG00000078725	382.956659307965	0.169725451842219	0.176304668852698	0.962472607353583	0.335812256694888	0.560022608003268	Normal	BRINP1	1620
1436	ENSG00000078747	3525.8636361144	-0.00430501956798198	0.041475239422575	-0.103797638140927	0.917329940836688	0.962841423956488	Normal	ITCH	83737
1437	ENSG00000078795	12.238341681602	-0.107028181773115	0.115644997655354	1.19036944897322	0.233901215371864	0.454063608306662	Normal	PKD2L2	27039
1438	ENSG00000078804	2498.83960712571	-0.150242046854724	0.0706860552818537	-2.12549012903983	0.0335457368560337	0.126555233897888	Normal	TP53INP2	58476
1439	ENSG00000078808	7235.56099386769	0.0576138959700818	0.0465637090173417	1.23731483958975	0.215970220752863	0.431887318027593	Normal	SDF4	51150
1440	ENSG00000078814	106.310099407066	0.140721954478982	0.0933862640072266	1.50683426959256	0.131853143067812	0.316509885274365	Normal	MYH7B	57644
1441	ENSG00000078898	353.339025001219	0.473191325339141	0.196698281802645	-2.02163997191989	0.0432135594463736	0.150877841526168	Normal	BPIFB2	80341
1442	ENSG00000078900	282.876034205062	0.105841827498344	0.0966944491186687	1.09461471062582	0.273685468078539	0.497657621093265	Normal	TP73	7161
1443	ENSG00000078902	2875.60136780814	-0.155132287854152	0.0418013008073116	-3.71118328201925	0.000206292664768431	0.00278828048992832	Normal	TOLLIP	54472
1444	ENSG00000078967	733.712917264477	-0.00095021655437731	0.0409366028224897	-0.0232121255562018	0.981481066419015	0.991637686409818	Normal	UBE2D4	51619
1445	ENSG00000079101	55.4898500679913	0.118114885328549	0.114130925311362	1.03494749210315	0.300693433594924	0.525984216490833	Normal	CLUL1	27098
1446	ENSG00000079102	289.59480384113	-0.231242087631959	0.0929234103600463	-2.48864002163551	0.0128232730757785	0.0644910920314291	Normal	RUNX1T1	862
1447	ENSG00000079112	451.773103790477	0.0224407001929537	0.173819063776234	-0.0724751234297913	0.942223802023558	0.974606675668693	Normal	CDH17	1015
1448	ENSG00000079134	1014.39696528707	0.147308079964709	0.0488843793264579	3.01339759881863	0.00258340209429536	0.0199989967783572	Normal	THOC1	9984
1449	ENSG00000079150	598.669655671544	0.147153760963359	0.0536477059309198	2.74297044359181	0.00608861655143862	0.037911275464239	Normal	FKBP7	51661
1450	ENSG00000079156	390.3637293281	-0.0416159660255548	0.105545472710318	-0.394301384896927	0.693358540940723	0.837515256471328	Normal	OSBPL6	114880
1451	ENSG00000079215	751.215914531337	-0.00978523813971767	0.0893266323836719	-0.109545388157195	0.912769923810436	0.960566206143989	Normal	SLC1A3	6507
1452	ENSG00000079246	14003.7528073834	0.0817501701638264	0.0356602515113988	2.2924726949018	0.0218783814148623	0.0942924808516605	Normal	XRCC5	7520
1453	ENSG00000079257	844.833210516466	-0.0656895764172427	0.0614208936806384	-1.06950223154113	0.284843423854842	0.509263063635792	Normal	LXN	56925
1454	ENSG00000079263	378.171058310334	0.0741839724833469	0.0845227136302965	0.87769356671146	0.380110036654355	0.602597550692946	Normal	SP140	11262
1455	ENSG00000079277	1409.08034550242	-0.0690914293331984	0.0356253525529888	-1.93938886788552	0.0524540050138296	0.172479911564257	Normal	MKNK1	8569
1456	ENSG00000079308	15268.7060046514	-0.676816089299425	0.08666117574337	-7.81018338696937	5.71048357276737e-15	9.78677635926058e-13	Down	TNS1	7145
1457	ENSG00000079313	1098.60483697992	-0.041497488811924	0.0457675120324277	-0.90670066479366	0.364565111786858	0.587983027452449	Normal	REXO1	57455
1458	ENSG00000079332	5821.18868297282	-0.0021264971908507	0.0325880204295696	-0.0652541903368375	0.947971615378607	0.977253613802825	Normal	SAR1A	56681
1459	ENSG00000079335	388.22967727199	-0.0711086959686569	0.0693640174727211	-1.02516482644801	0.305285421631779	0.530526286550866	Normal	CDC14A	8556
1460	ENSG00000079337	660.267122417222	-0.170599442377702	0.0769208279244777	-2.21786595083457	0.026563973710935	0.107734569370158	Normal	RAPGEF3	10411
1461	ENSG00000079385	2231.07182773346	0.132296346750599	0.0920850701880399	1.43666344142704	0.150813647607997	0.345149401532998	Normal	CEACAM1	634
1462	ENSG00000079387	986.634293304188	0.116283430374579	0.0405095710889974	2.87051800615504	0.00409799856558492	0.0281346027281604	Normal	SENP1	29843
1463	ENSG00000079393	110.481418858229	0.247741157222937	0.181101139216593	1.36749424412961	0.171470440181065	0.374788633858355	Normal	DUSP13B	51207
1464	ENSG00000079432	4122.67804955902	-0.0591029668674823	0.0486879305788221	-1.21391392662332	0.22478059424295	0.443016722426808	Normal	CIC	23152
1465	ENSG00000079435	210.418228648889	0.0492127556248575	0.0772895428378251	0.636730993760108	0.5243000814825	0.721975568399501	Normal	LIPE	3991
1466	ENSG00000079459	6143.32191502497	-0.172424871608745	0.0629034691034462	-2.74110974114818	0.0061232052503255	0.0380508115739321	Normal	FDFT1	2222
1467	ENSG00000079462	1149.1012395085	0.239152812571489	0.084513700745149	2.82971933613527	0.00465888538002319	0.0309191648031081	Normal	PAFAH1B3	5050
1468	ENSG00000079482	775.544483507977	-0.0861236345721444	0.070393386512821	-1.2234642877927	0.221154384721127	0.438288419603695	Normal	OPHN1	4983
1469	ENSG00000079557	0.878396378682767	-0.542106129694079	0.199656926746337	-0.534970427619373	0.592670306507893	0.770818699578103	Normal	AFM	173
1470	ENSG00000079616	1503.6070344397	0.238425799948974	0.0589432905089907	4.04498798162281	5.23258084016216e-05	0.000925638081027989	Normal	KIF22	3835
1471	ENSG00000079689	12.2767808660947	1.25659867214459	0.193637669102684	4.44451117586584	8.80919290585939e-06	0.000209481369475635	Up	SCGN	10590
1472	ENSG00000079691	1592.25162940864	-0.070404103482937	0.0539902886064788	-1.30401619845455	0.192228059457104	0.401106337678384	Normal	CARMIL1	55604
1473	ENSG00000079739	3995.41570842636	-0.132742677654094	0.0540465108920245	-2.45608537631251	0.0140459783017272	0.0689032005440074	Normal	PGM1	5236
1474	ENSG00000079785	4777.762769547	0.0553613964366817	0.0362370006484915	1.52775849598101	0.126572510525256	0.308427471051943	Normal	DDX1	1653
1475	ENSG00000079805	7737.01423337781	-0.0957485035023822	0.0395974017732687	-2.41805051486935	0.0156039104446262	0.0742204504765121	Normal	DNM2	1785
1476	ENSG00000079819	2392.91551316692	-0.363743690476055	0.0731402051215644	-4.97328617188138	6.58273754966086e-07	2.30884687665825e-05	Normal	EPB41L2	2037
1477	ENSG00000079841	124.206651347947	0.360084129329046	0.154584183461682	2.32892950762673	0.0198628004291939	0.0880592521760679	Normal	RIMS1	22999
1478	ENSG00000079931	1987.13111727728	0.0338827071982524	0.0839631757431065	0.403542730443312	0.686549006538443	0.833205081111704	Normal	MOXD1	26002
1479	ENSG00000079950	3147.23680325042	-0.127294459351858	0.0445231397716429	-2.85906741829828	0.00424888473790592	0.0289163375527458	Normal	STX7	8417
1480	ENSG00000079974	777.500694809783	-0.0455023331836842	0.0531488295212461	-0.856131205603737	0.391925209556936	0.613734599659348	Normal	RABL2B	11158
1481	ENSG00000079999	3166.66460191386	0.00961286500006844	0.0494095262840163	0.194554555001147	0.845741682971423	0.92676768367914	Normal	KEAP1	9817
1482	ENSG00000080007	91.5625339505096	0.0856758344344326	0.143630050367977	0.596495399970967	0.550844325982528	0.740732788508355	Normal	DDX43	55510
1483	ENSG00000080031	731.264241798697	0.197624830641363	0.14068050371168	1.40465878845198	0.160122766062403	0.359232560008317	Normal	PTPRH	5794
1484	ENSG00000080166	11.6490049535326	-0.0740555932472074	0.125303738262822	-0.591098484965211	0.55445443493382	0.743298720311319	Normal	DCT	1638
1485	ENSG00000080189	2997.16407650697	0.0210874045240664	0.0402547681890265	0.523848231405605	0.600384103858852	0.776203232821847	Normal	SLC35C2	51006
1486	ENSG00000080200	1059.11758487967	-0.108445684067532	0.084695337688839	-1.28043644276617	0.200391684102618	0.412209554333718	Normal	CRYBG3	131544
1487	ENSG00000080224	24.9581970231296	0.216913923844113	0.16556161587375	1.30996994359987	0.190206003676106	0.398668956822619	Normal	EPHA6	285220
1488	ENSG00000080293	996.294675680041	0.164914083776899	0.140529980795397	1.17343562157592	0.240621159433745	0.461777972574228	Normal	SCTR	6344
1489	ENSG00000080298	632.089245887097	-0.0626862908742368	0.0762907756099865	-0.821682150171122	0.411257820769708	0.631278675852366	Normal	RFX3	5991
1490	ENSG00000080345	2876.42131790868	0.0493278270620921	0.0525437018706277	0.938798170436713	0.347834378446372	0.572058579831138	Normal	RIF1	55183
1491	ENSG00000080371	3322.8407426039	-0.146173470176688	0.0427964819842517	-3.41555323742474	0.00063652585578925	0.00669382015688008	Normal	RAB21	23011
1492	ENSG00000080493	1824.81269204072	0.0899420295469944	0.108022698173529	0.832641894465521	0.405046723889199	0.625765604316611	Normal	SLC4A4	8671
1493	ENSG00000080503	4259.0296729425	-0.237420767498945	0.0583687793578951	-4.06761012533281	4.74977632781332e-05	0.000853992542410207	Normal	SMARCA2	6595
1494	ENSG00000080511	0.633760352360228	0.0772048633455093	0.198866610175683	-0.207603348035038	0.835538689968578	0.921504315631568	Normal	RDH8	50700
1495	ENSG00000080546	976.183113991884	-0.386395512135089	0.0704457698330709	-5.48506182305756	4.13324842571511e-08	1.93852214848551e-06	Normal	SESN1	27244
1496	ENSG00000080561	823.331240284814	-0.157578180393517	0.0580819451737281	-2.71303934453217	0.00666691903594165	0.0404275281522553	Normal	MID2	11043
1497	ENSG00000080572	42.8403689920434	-0.232464187728438	0.175807194274405	-1.32276113464583	0.185914825787843	0.393078273038394	Normal	DNAAF6	139212
1498	ENSG00000080573	875.899021366871	0.12600788516334	0.0939885799220074	1.3406586973015	0.180031290273979	0.385499308612819	Normal	COL5A3	50509
1499	ENSG00000080603	202.545867399873	-0.0478886883305305	0.0522593601221578	-0.916370827270926	0.359472430884163	0.583135653525038	Normal	SRCAP	10847
1500	ENSG00000080608	1358.74562967655	0.00960049525011962	0.0504663864778271	0.190235134967098	0.849124880079606	0.928237517321499	Normal	PUM3	9933
1501	ENSG00000080618	451.423969869824	-0.589131767174268	0.173072248820303	-5.17594636605075	2.2675859677999e-07	8.99416715509383e-06	Down	CPB2	1361
1502	ENSG00000080644	31.2740342387882	0.190169220130976	0.114471781631522	2.01830630010109	0.0435593709925332	0.151785124591003	Normal	CHRNA3	1136
1503	ENSG00000080709	75.4241146314118	0.0428552989004277	0.0909974111686551	0.470961426269297	0.63766828121704	0.801792060781055	Normal	KCNN2	3781
1504	ENSG00000080802	1085.2369086664	0.0159133071251318	0.0326303682321178	0.487684555743697	0.625773292838349	0.792933758088417	Normal	CNOT4	4850
1505	ENSG00000080815	4564.47215793899	-0.0162953839229899	0.0318635216911493	-0.511412279358158	0.609062398380348	0.78163639322645	Normal	PSEN1	5663
1506	ENSG00000080819	957.509321166129	0.196931092548657	0.0530079756566511	3.71512387305131	0.000203104172458401	0.00275879342610547	Normal	CPOX	1371
1507	ENSG00000080822	2554.17538753991	0.105934879963528	0.0455601901916167	2.32516529598288	0.0200631232514281	0.0886803584699101	Normal	CLDND1	56650
1508	ENSG00000080823	445.869252043699	0.174299610329455	0.066780110607852	0.482210938572941	0.629656107062001	0.795982210601955	Normal	MOK	5891
1509	ENSG00000080824	49191.4419430769	0.0627335901762208	0.0513430535616664	1.22185405147332	0.221762824053832	0.439136017832892	Normal	HSP90AA1	3320
1510	ENSG00000080839	636.792072360162	0.175156844349101	0.0601659453070482	2.91122501579309	0.00360014646029416	0.0256042775222948	Normal	RBL1	5933
1511	ENSG00000080845	3554.21397369072	0.0418518931644677	0.0463397951026827	0.903152535578395	0.366444944817597	0.589812265761708	Normal	DLGAP4	22839
1512	ENSG00000080854	713.5037689275	-0.0662339596979818	0.130617795874171	-0.507092871905873	0.612089656224126	0.783746773253516	Normal	IGSF9B	22997
1513	ENSG00000080910	0.351998412792478	-0.601781109034616	0.225978321394009	-0.0743366524768616	0.940742513238028	NA	Normal	CFHR2	3080
1514	ENSG00000080947	167.502677709708	-0.0756230615374895	0.0797529352310208	-0.948217221348356	0.343018881796049	0.567450916545631	Normal	CROCCP3	114819
1515	ENSG00000080986	524.703982426833	0.386541702437566	0.102651189240987	3.76542615187622	0.000166265260853013	0.00235461291311227	Normal	NDC80	10403
1516	ENSG00000081014	674.380436885318	-0.0637459757390437	0.0409342660557854	-1.55728104162435	0.119403774526773	0.297546089096229	Normal	AP4E1	23431
1517	ENSG00000081019	1213.05332313491	-0.0294780157686114	0.0430125564047521	-0.685337685078843	0.493130856626425	0.699068195621055	Normal	RSBN1	54665
1518	ENSG00000081026	2393.54511775115	-0.183593380143744	0.0754713159852279	-2.43263958528304	0.0149892127680668	0.072287089264759	Normal	MAGI3	260425
1519	ENSG00000081041	2416.25665044703	-0.853275859709149	0.119986978915686	-7.11275837045303	1.13746323071209e-12	1.3275634074311e-10	Down	CXCL2	2920
1520	ENSG00000081051	7.38413375273235	-3.18517660792374	0.195210598854989	0.744081802584195	0.456826987657524	0.670006316783953	Normal	AFP	174
1521	ENSG00000081052	1640.79408774644	-0.221576805874854	0.0987616373568835	-2.24359745549798	0.0248583131307253	0.103035538944539	Normal	COL4A4	1286
1522	ENSG00000081059	745.293114483714	-0.0119681019441476	0.0708043450268952	-0.169031216298966	0.865772087617723	0.936513239338485	Normal	TCF7	6932
1523	ENSG00000081087	1704.81392041334	-0.177336006632162	0.051012232563306	-3.47635227930713	0.000508284152509432	0.00560991009193562	Normal	OSTM1	28962
1524	ENSG00000081138	14.6967580199872	0.124397039810308	0.181156767009318	1.47404888478008	0.14046842960285	0.330012905054364	Normal	CDH7	1005
1525	ENSG00000081148	18.2795644380982	0.131145678638802	0.0914130102962476	1.43498339090463	0.151291830594316	0.345819629209226	Normal	IMPG2	50939
1526	ENSG00000081154	5727.22467534871	0.0513347309926598	0.0392302483670868	1.30855089960169	0.190686522289224	0.399318745554095	Normal	PCNP	57092
1527	ENSG00000081177	1433.78516995716	-0.00204760613559852	0.0361141581714852	-0.0566983435757468	0.95478549352997	0.980743218563346	Normal	EXD2	55218
1528	ENSG00000081181	224.794791576515	0.327375492554701	0.0965034452648653	3.39229481340754	0.00069309821621245	0.00715397132139387	Normal	ARG2	384
1529	ENSG00000081189	1701.03055602857	-0.0483218813950534	0.0738941809685978	-0.653939671111409	0.513150674009087	0.714089415683457	Normal	MEF2C	4208
1530	ENSG00000081237	4377.49433032092	-0.203674778633127	0.0856799234919266	-2.37718462236629	0.0174453540071735	0.0805456972098852	Normal	PTPRC	5788
1531	ENSG00000081248	12.1929890889442	-1.36084559842414	0.174162148986603	-7.82660875524501	5.01205754036687e-15	8.77455728704916e-13	Down	CACNA1S	779
1532	ENSG00000081277	1687.85148929466	-0.0840892378389055	0.166939905863225	-0.50375524732563	0.614433379743316	0.785367137199601	Normal	PKP1	5317
1533	ENSG00000081307	1822.17901546187	-0.00288149123636775	0.0350149817645355	-0.0822933687937815	0.934413427472189	0.971268651450545	Normal	UBA5	79876
1534	ENSG00000081320	4572.05470332171	-0.0424490158498104	0.059008945558138	-0.719368797612059	0.47191371675771	0.682642906183887	Normal	STK17B	9262
1535	ENSG00000081377	1058.8089358916	-0.0336053331073272	0.0502604372524909	-0.668625715179412	0.503734264591225	0.707594195739162	Normal	CDC14B	8555
1536	ENSG00000081386	517.136115546072	0.0479723764638952	0.0429276405518068	1.11752259100282	0.263770945851895	0.486675594598957	Normal	ZNF510	22869
1537	ENSG00000081479	1257.36312753856	0.0468777266270167	0.145554463286811	0.32206154431185	0.747406070573284	0.86978712454003	Normal	LRP2	4036
1538	ENSG00000081665	865.490880840437	0.14029704436861	0.0654701838440715	2.14292553262813	0.0321190783959676	0.122550351163045	Normal	ZNF506	440515
1539	ENSG00000081692	297.957819312569	0.0593559171479641	0.048900047599293	1.21381807404681	0.224817202897074	0.443045876412788	Normal	JMJD4	65094
1540	ENSG00000081721	776.85087496015	0.112530255745519	0.0407997672783127	2.75810521824012	0.00581374814522877	0.0366263697312172	Normal	DUSP12	11266
1541	ENSG00000081760	2023.15245875016	0.164388633659672	0.0554484388860081	2.96470719710077	0.00302971142654104	0.0225375017033683	Normal	AACS	65985
1542	ENSG00000081791	2593.7721099129	-0.146057491743704	0.0391538474166689	-3.73034926851424	0.000191214512362269	0.00263325988781025	Normal	DELE1	9812
1543	ENSG00000081800	0.546938384059915	-0.658369145561126	0.215866557316716	-3.06099285095349	0.00220604361666582	0.017777910225099	Down	SLC13A1	6561
1544	ENSG00000081803	3173.22189843829	0.0901667781309622	0.0617396409079684	1.4604345496674	0.14417068318995	0.335874524976656	Normal	CADPS2	93664
1545	ENSG00000081818	147.276874936727	-0.131356153248485	0.0823102847114247	-1.59590797917993	0.110509339805291	0.282256781884775	Normal	PCDHB4	56131
1546	ENSG00000081842	30.2974295334872	0.338490355427512	0.143972930550089	1.28981080564901	0.197116355244734	0.40792289812465	Normal	PCDHA6	56142
1547	ENSG00000081853	143.245593434494	0.233994951103391	0.109580117869426	2.13536094323303	0.0327315383903682	0.124291713094913	Normal	PCDHGA2	56113
1548	ENSG00000081870	927.994913443055	0.14632029853253	0.0481517980008086	3.03873307020042	0.00237575254227673	0.018816997905053	Normal	IFT25	51668
1549	ENSG00000081913	955.431189283224	-0.0577367290406613	0.0588369991329528	-0.981299668322568	0.326444986266544	0.551235617762503	Normal	PHLPP1	23239
1550	ENSG00000081923	3002.35737575934	-0.0276579938422615	0.073548289959527	-0.376053581686223	0.706877062134904	0.845371523444985	Normal	ATP8B1	5205
1551	ENSG00000081985	153.035553761065	0.261808437702565	0.118574389390135	2.20783735572393	0.0272556129986629	0.109574729716196	Normal	IL12RB2	3595
1552	ENSG00000082014	970.284063582191	-0.0473526762142508	0.0735113955237516	-0.644158517129608	0.519472647674226	0.718774308712146	Normal	SMARCD3	6604
1553	ENSG00000082068	1399.65024454701	0.12809033396972	0.042483799139924	3.01504109555548	0.00256944438730022	0.019912336049339	Normal	WDR70	55100
1554	ENSG00000082074	1730.56919401942	-0.0648257404233957	0.0852268633417531	-0.760630104099338	0.446878033612466	0.661289574792103	Normal	FYB1	2533
1555	ENSG00000082126	2.69021387407043	0.523375660252734	0.124398321806742	0.424130327638859	0.671470768847028	0.823345096841816	Normal	MPP4	58538
1556	ENSG00000082146	769.785089020234	0.157829477571303	0.0537446682529783	2.93665507660684	0.00331772892237776	0.0240673116469539	Normal	STRADB	55437
1557	ENSG00000082153	6910.02798654292	0.0794594185662083	0.0555675207027479	1.42996054866049	0.152728342286364	0.348006415164262	Normal	BZW1	9689
1558	ENSG00000082175	160.432492478036	-0.294100747005681	0.106603365098569	-2.75902166631535	0.00579746910904591	0.0365726386540961	Normal	PGR	5241
1559	ENSG00000082196	319.692243438052	0.574055975675587	0.101935432792121	0.354882793503287	0.722677399377065	0.855246359051506	Normal	C1QTNF3	114899
1560	ENSG00000082212	2101.16155551155	0.0180038125522889	0.045486165699257	0.39580842060201	0.69224636434582	0.836910505650843	Normal	ME2	4200
1561	ENSG00000082213	1654.90278427985	0.13625720749572	0.0483140926219559	2.8202356743451	0.00479883907802653	0.0316926256899391	Normal	C5orf22	55322
1562	ENSG00000082258	2148.90320176329	0.0861024261118087	0.040846613219636	2.10794683960142	0.0350355880072267	0.130574916727979	Normal	CCNT2	905
1563	ENSG00000082269	1111.78711597964	0.00879324671440874	0.063670242493072	0.138106047630165	0.890156606262602	0.949614695854971	Normal	FAM135A	57579
1564	ENSG00000082293	18.6544650926546	0.360436517137088	0.135394339842164	2.66264115431949	0.00775300446805289	0.0450817508195327	Normal	COL19A1	1310
1565	ENSG00000082397	1508.53431114624	-0.208038585664756	0.0856748890044745	-2.42825935644963	0.0151714895847019	0.072880570191869	Normal	EPB41L3	23136
1566	ENSG00000082438	2295.10490576869	-0.283388662497523	0.0677897909939048	-4.18042894762076	2.90959717428229e-05	0.000570587238751757	Normal	COBLL1	22837
1567	ENSG00000082458	2988.12969384768	0.0854032038669977	0.0467385710779273	1.82725173604767	0.0676619283145562	0.204035702756256	Normal	DLG3	1741
1568	ENSG00000082482	30.9523973135884	-0.137072235277338	0.155325136133657	3.56117553491021	0.000369198147561617	0.00436164978515493	Normal	KCNK2	3776
1569	ENSG00000082497	905.831505808284	0.143175127398262	0.0933838678365771	1.5331708496408	0.125233764620335	0.306396878731373	Normal	SERTAD4	56256
1570	ENSG00000082512	1246.97278283198	0.192032637880364	0.071352111590968	2.69133127406379	0.00711674872198291	0.0423398075424137	Normal	TRAF5	7188
1571	ENSG00000082515	985.053479886543	0.106568492948462	0.0497692751714433	2.1412544422087	0.032253524841585	0.122961779471193	Normal	MRPL22	29093
1572	ENSG00000082516	1299.78992141583	0.0110256691515358	0.040497844706051	0.272252813432162	0.785427635643445	0.892558374116398	Normal	GEMIN5	25929
1573	ENSG00000082556	61.3643133152962	0.426575265742412	0.185498086389351	2.29810565975788	0.0215557762141942	0.0933179926151899	Normal	OPRK1	4986
1574	ENSG00000082641	10901.7934971339	-0.0774072795285377	0.0431474099010876	-1.79401957440116	0.0728100445777878	0.213767006691588	Normal	NFE2L1	4779
1575	ENSG00000082684	137.485098390562	0.154925159511066	0.107042335251065	1.44727681057236	0.147819411218492	0.341204433169486	Normal	SEMA5B	54437
1576	ENSG00000082701	3084.4899971655	-0.0454043680517328	0.0428881841813278	-1.05866945860094	0.289750341736407	0.514343258913061	Normal	GSK3B	2932
1577	ENSG00000082781	7329.16306839222	0.0700657181544927	0.0581223450746705	1.20548541406624	0.228015965496128	0.446705404909836	Normal	ITGB5	3693
1578	ENSG00000082805	2472.66359993866	-0.0365497891620547	0.0518228394750473	-0.705284813771473	0.480633009185255	0.689753031625621	Normal	ERC1	23085
1579	ENSG00000082898	7417.65180697162	0.120520908121194	0.0418678574399335	2.87860151216811	0.00399442703535541	0.027555772826476	Normal	XPO1	7514
1580	ENSG00000082929	11.8641025612695	0.199564006718556	0.15859692976353	1.25854941085121	0.20819312947322	0.422186437000565	Normal	LINC01587	10141
1581	ENSG00000082996	3197.74402444841	-0.155260335477453	0.0464350318136102	-3.34360860066185	0.000826963192896987	0.00824243853808687	Normal	RNF13	11342
1582	ENSG00000083067	18.656395101423	-0.0607885433759444	0.126434407353611	-1.81592073892244	0.0693825314973907	0.207407146485466	Normal	TRPM3	80036
1583	ENSG00000083093	661.96260592155	0.120395141231312	0.0401687051792828	2.99723685370911	0.0027243895151629	0.0208152378758195	Normal	PALB2	79728
1584	ENSG00000083097	779.265766119562	-0.0456235278345676	0.0591081679725141	-0.771870191612957	0.440191313680101	0.655549825704212	Normal	DOP1A	23033
1585	ENSG00000083099	1579.89251190209	0.00746404117943212	0.0403577147447048	0.184947165970316	0.853270475984371	0.930288133227583	Normal	LYRM2	57226
1586	ENSG00000083123	768.16193271007	0.0353318050017157	0.0456523061302965	0.773933138350959	0.438970331622585	0.654490853020625	Normal	BCKDHB	594
1587	ENSG00000083168	3307.07609377431	-0.0728353872316644	0.0568166029575236	-1.28194019704086	0.199863625608314	0.411562614971977	Normal	KAT6A	7994
1588	ENSG00000083223	1498.53627265666	-0.0368642388819094	0.047514490901162	-0.775855076172285	0.437834560178892	0.653573762219334	Normal	TUT7	79670
1589	ENSG00000083290	1135.50699462572	-0.24168480474287	0.0544554771606891	-4.4382140499446	9.07083893098124e-06	0.000214948187876741	Normal	ULK2	9706
1590	ENSG00000083307	2515.17670465648	0.126582685301869	0.0585003113149559	2.16379131964069	0.0304803686379846	0.118585226376134	Normal	GRHL2	79977
1591	ENSG00000083312	5642.22990767771	0.105327839114025	0.0473980464528697	2.22219758070425	0.026269955895673	0.107037395783079	Normal	TNPO1	3842
1592	ENSG00000083444	8067.96529870682	0.158678764144727	0.0576400460171299	2.75292132013258	0.00590660897550186	0.0370849946126114	Normal	PLOD1	5351
1593	ENSG00000083454	91.3958865596291	0.167531369708607	0.106539719189879	1.57246660979058	0.115842376980811	0.291725836507358	Normal	P2RX5	5026
1594	ENSG00000083457	937.830480458925	-0.0560455438146024	0.0590836372239451	-0.948582647754943	0.342832919798643	0.567244331626444	Normal	ITGAE	3682
1595	ENSG00000083520	2152.0829972294	0.00283140910651159	0.0380839465549077	0.0743463804974662	0.940734772819495	0.973871731988495	Normal	DIS3	22894
1596	ENSG00000083535	930.091144851855	0.0801686641419326	0.0466409610794362	1.71885038568926	0.0856416182182355	0.238280584021911	Normal	PIBF1	10464
1597	ENSG00000083544	826.355853403608	-0.160455705943988	0.0503407374215266	-3.18740899075022	0.0014355362678338	0.0127583678455881	Normal	TDRD3	81550
1598	ENSG00000083622	2.21934174506021	-1.70136536832697	0.184913172672574	0.524456789047831	0.599960866842061	0.775993369996176	Normal	NA	NA
1599	ENSG00000083635	361.620292976746	0.0298944899156394	0.0392811148498796	0.761040006303877	0.446633172231236	0.660998867633868	Normal	NUFIP1	26747
1600	ENSG00000083642	1600.16131537532	-0.0463126497422527	0.0449126110193535	-1.03117470192766	0.302458901751011	0.527796671203465	Normal	PDS5B	23047
1601	ENSG00000083720	1240.56210477521	0.239123624202092	0.0831043544811328	2.8773601726838	0.004010175904386	0.027639114972432	Normal	OXCT1	5019
1602	ENSG00000083750	510.380724518445	-0.016909067064194	0.0404740822540954	-0.417777033294853	0.676110144203355	0.826289029817761	Normal	RRAGB	10325
1603	ENSG00000083782	57.0593710977766	0.212582311560572	0.178064038366003	1.19344531191378	0.232695018046815	0.452772200746515	Normal	EPYC	1833
1604	ENSG00000083799	2602.9160614268	-0.114325142076946	0.0489130990656539	-2.33731525611797	0.0194227978546501	0.0866421040817646	Normal	CYLD	1540
1605	ENSG00000083807	210.709688086502	0.153017255309325	0.0749341536526235	2.04203597116881	0.0411479633214448	0.14574567700914	Normal	SLC27A5	10998
1606	ENSG00000083812	369.681916531728	-0.0618898413121552	0.0377974414977292	-1.63740648799939	0.101545563475408	0.266449680607092	Normal	ZNF324	25799
1607	ENSG00000083814	305.896137037235	0.0301116386896524	0.0636959119125982	0.472741529617902	0.636397593758781	0.800765967598335	Normal	ZNF671	79891
1608	ENSG00000083817	221.344428627073	0.0506838793479335	0.0463034993829728	1.09460519960401	0.273689636654527	0.497657621093265	Normal	ZNF416	55659
1609	ENSG00000083828	489.282274160397	0.10514802696775	0.0526955341280232	1.9953997862069	0.0459992942441867	0.157574679655584	Normal	ZNF586	54807
1610	ENSG00000083838	183.740071291041	-0.00578171330229099	0.0407469102261035	-0.141892329555416	0.887165053142972	0.948039775796015	Normal	ZNF446	55663
1611	ENSG00000083844	1552.61357849523	-0.0383791321723072	0.0503617838038918	-0.762071702567318	0.446017210674701	0.660303810051527	Normal	ZNF264	9422
1612	ENSG00000083845	26878.8745724639	0.215040577068011	0.0750492293992756	2.86531029567498	0.00416600801204274	0.0284907528905755	Normal	RPS5	6193
1613	ENSG00000083857	8020.10182228124	0.126631545928563	0.088789181860531	1.42619452908389	0.15381219840416	0.349476183172038	Normal	FAT1	2195
1614	ENSG00000083896	3426.55798250843	-0.0653891662025921	0.0253359007555133	-2.58088990029495	0.00985460048274271	0.0534885010299449	Normal	YTHDC1	91746
1615	ENSG00000083937	2708.24179548806	-0.0282706050725485	0.0428418283253265	-0.659884652102249	0.509327854090669	0.711671257800558	Normal	CHMP2B	25978
1616	ENSG00000084070	3486.53579358911	-0.0667169574979326	0.0495090264586633	-1.34757289417834	0.177795793588219	0.382782191282186	Normal	SMAP2	64744
1617	ENSG00000084072	2267.58345119257	0.109526849615523	0.0384870385816035	2.84581023295685	0.00442985853509731	0.0298231616544857	Normal	PPIE	10450
1618	ENSG00000084073	3964.39094205059	0.122383955300222	0.0404148789948253	3.02819036049738	0.00246023057381755	0.0193091256011929	Normal	ZMPSTE24	10269
1619	ENSG00000084090	8121.88963361991	-0.0879728330155278	0.0353460154825437	-2.48890464604972	0.0128137327625941	0.0644895072144992	Normal	STARD7	56910
1620	ENSG00000084092	1117.84075026085	0.0610486155947585	0.0407523406648962	1.49803825291203	0.134123312140541	0.319992507395455	Normal	NOA1	84273
1621	ENSG00000084093	2099.01583902504	0.0422966712496428	0.0436270045634131	0.969508025148167	0.332291778114467	0.556642863148445	Normal	REST	5978
1622	ENSG00000084110	484.27716902324	-0.0999021858607888	0.141941154060969	-0.703857756757235	0.481521360977706	0.690396512967975	Normal	HAL	3034
1623	ENSG00000084112	2948.50957986133	-0.124412231739435	0.0477901117617318	-2.60330655569288	0.00923293553519354	0.051124613210484	Normal	SSH1	54434
1624	ENSG00000084207	31823.5756659917	-0.00502773916953754	0.0736408710441125	-0.0682743405985401	0.945567249691747	0.976187265860404	Normal	GSTP1	2950
1625	ENSG00000084234	53363.7550813767	-0.147857509135319	0.0581749486002886	-2.54160513193985	0.0110344755660186	0.0580539196359343	Normal	APLP2	334
1626	ENSG00000084444	528.318492026781	0.107316207183895	0.0656254082762555	1.63528255498982	0.101989828865051	0.267149418881912	Normal	FAM234B	57613
1627	ENSG00000084453	123.467457236507	-0.217451233289125	0.184232827193169	-2.18075740327345	0.0292013647428165	0.115046600234306	Normal	SLCO1A2	6579
1628	ENSG00000084463	4122.91959506539	0.0379133106085225	0.0438138954706268	0.865326360007399	0.386859686680305	0.608821717093232	Normal	WBP11	51729
1629	ENSG00000084623	9011.36798497711	0.126239166207132	0.0467234890546909	2.70183398156629	0.00689581850358182	0.0414075346453991	Normal	EIF3I	8668
1630	ENSG00000084628	35.1125879777143	0.683859354178512	0.155374785306406	4.19685192196737	2.70650764413525e-05	0.000537812246193422	Up	NKAIN1	79570
1631	ENSG00000084636	2316.03641682227	0.144583054268478	0.0772276619576337	1.87215677889812	0.0611849166544064	0.191045615774884	Normal	COL16A1	1307
1632	ENSG00000084652	4684.35491942465	0.00306085445904862	0.0318745100199615	0.0960280585341838	0.923498288046624	0.96545281770585	Normal	TXLNA	200081
1633	ENSG00000084674	39.0828854957228	-1.69574233414455	0.157027400065896	-2.31459022982556	0.0206353680718416	0.090440935854154	Normal	APOB	338
1634	ENSG00000084676	2667.71466287722	-0.134406233770566	0.0480652058855657	-2.79633313418158	0.00516860935512055	0.0335134478875441	Normal	NCOA1	8648
1635	ENSG00000084693	1405.68933727983	0.0359883600291705	0.0449548115158401	0.800544520278857	0.423395380037595	0.641338842044403	Normal	AGBL5	60509
1636	ENSG00000084710	508.104963057448	-0.206494829002748	0.106968119107029	-1.93047835517737	0.0535475945818389	0.174703920116955	Normal	EFR3B	22979
1637	ENSG00000084731	898.960161984312	0.241821739270935	0.0900970343051055	2.6839669467546	0.00727542986974097	0.043056806001661	Normal	KIF3C	3797
1638	ENSG00000084733	8397.22394356619	0.0277162203870075	0.0458010138487591	0.605144141285728	0.545083226983441	0.736490628595217	Normal	RAB10	10890
1639	ENSG00000084734	43.143762618839	0.192815934693704	0.145240638705116	3.32089232397488	0.000897301480868751	0.00878611305375246	Normal	GCKR	2646
1640	ENSG00000084754	9025.1335207632	-0.068474339703021	0.033466701693633	-2.04604420338805	0.0407520218441855	0.144696004087354	Normal	HADHA	3030
1641	ENSG00000084764	935.287592257844	-0.0773274249895848	0.0616738557825357	-1.25381229213581	0.209910240266168	0.424439404522859	Normal	MAPRE3	22924
1642	ENSG00000084774	3101.70874052671	0.119641954891758	0.0615190900520947	1.9447884377603	0.051800446267929	0.170870374857322	Normal	CAD	790
1643	ENSG00000085063	14420.4404499431	-0.159252138652089	0.0639840845404061	-2.48894028529475	0.0128124483666229	0.0644895072144992	Normal	CD59	966
1644	ENSG00000085117	3203.39856068043	-0.147928127880423	0.0736836941987158	-2.00761721627959	0.0446839836524194	0.154510870085703	Normal	CD82	3732
1645	ENSG00000085185	1106.13650278459	0.00929494674124741	0.0572110755780994	0.162466891611229	0.870938198528067	0.939474301421293	Normal	BCORL1	63035
1646	ENSG00000085224	3965.57104325639	-0.0662464323867823	0.0533245564012944	-1.24232699512109	0.214115939188125	0.429670602078304	Normal	ATRX	546
1647	ENSG00000085231	472.839740372775	-0.0119173858568522	0.0366024965883886	-0.325591399197683	0.744733520361657	0.868268590479064	Normal	AK6	102157402
1648	ENSG00000085265	778.461142085469	-0.721511886844178	0.108550015046811	-6.64745832863426	2.98197370679225e-11	2.67363894205461e-09	Down	FCN1	2219
1649	ENSG00000085274	766.857986214425	0.116729977541379	0.0446086319847756	2.61676940251027	0.00887662861394334	0.0496328672610026	Normal	MYNN	55892
1650	ENSG00000085276	3503.13895444515	-0.232834162752476	0.0907104486889742	-2.56682387411057	0.0102634728539869	0.0551695623924737	Normal	MECOM	2122
1651	ENSG00000085365	2678.60499451415	0.00984655871244237	0.0475372272899902	0.207133596858761	0.835905524522336	0.921583571769794	Normal	SCAMP1	9522
1652	ENSG00000085377	1633.83461561566	0.00610568471021898	0.0383488481303128	0.159214079985528	0.873500211136799	0.940788750643903	Normal	PREP	5550
1653	ENSG00000085382	507.431768900537	0.0484607002378286	0.0521807022717731	0.928715956140048	0.353036309374437	0.576972488760339	Normal	HACE1	57531
1654	ENSG00000085415	1735.94296575605	0.116559301961876	0.0482881025754583	2.4138311137887	0.0157857774534214	0.0748226324014663	Normal	SEH1L	81929
1655	ENSG00000085433	704.776239007854	-0.0792953404889615	0.0429065143590271	-1.84809721352213	0.0645882808269945	0.197851845091576	Normal	WDR47	22911
1656	ENSG00000085449	2218.97095202398	0.0174401835453736	0.0402555387177512	0.433237146905239	0.664842494728799	0.819049493945977	Normal	WDFY1	57590
1657	ENSG00000085465	208.763343772272	0.0696624389392058	0.0947224199091085	0.735435680336536	0.462074198486091	0.674496893422574	Normal	OVGP1	5016
1658	ENSG00000085491	2316.38138812787	-0.0737115548395288	0.0557760407482276	-1.32156520816565	0.186312975233827	0.393669099036685	Normal	SLC25A24	29957
1659	ENSG00000085511	1080.69944065728	-0.134934479002046	0.0406608741629779	-3.31853645225101	0.000904905106969614	0.00884776741085167	Normal	MAP3K4	4216
1660	ENSG00000085514	615.424298521368	-0.416087216184066	0.0844021517093985	-4.92989851210961	8.22723455947492e-07	2.79863784646259e-05	Normal	PILRA	29992
1661	ENSG00000085552	1224.36810295042	0.288295500128226	0.105154633756217	2.74153322855259	0.00611531750187692	0.0380134275568156	Normal	IGSF9	57549
1662	ENSG00000085563	222.356424517583	-0.389296845814328	0.0989388030743342	-3.93486276560364	8.32442475691628e-05	0.00134115365302226	Normal	ABCB1	5243
1663	ENSG00000085644	1046.42020830759	0.0300574194417802	0.0524644738055314	0.572908881346261	0.566706390823201	0.752198325746913	Normal	ZNF213	7760
1664	ENSG00000085662	4482.87376286616	0.0466824992336524	0.0955213932997639	0.488713226062148	0.625044738778828	0.792481146880648	Normal	AKR1B1	231
1665	ENSG00000085719	6359.02098320496	-0.0407201646395348	0.0473909527452956	-0.859241166717733	0.390207475580902	0.612012157406314	Normal	CPNE3	8895
1666	ENSG00000085721	2217.53747999339	0.0321202327574728	0.0367284772131299	0.874532161902562	0.381828513190707	0.604284090233547	Normal	RRN3	54700
1667	ENSG00000085733	13826.2159372646	-0.0519771287828152	0.0497015281455962	-1.0457858059739	0.295659935920414	0.520480407305112	Normal	CTTN	2017
1668	ENSG00000085741	109.159176662765	-0.158989979326504	0.116345159361039	0.174673422094762	0.86133625277405	0.934646014683947	Normal	WNT11	7481
1669	ENSG00000085760	1640.19514619604	0.103277621733535	0.0394020575106823	2.62112043374777	0.00876412951762645	0.0491985916447261	Normal	MTIF2	4528
1670	ENSG00000085788	1935.60239467319	-0.00285015520632394	0.0573829988785326	1.44101435168623	0.149580628298535	0.343476343139621	Normal	DDHD2	23259
1671	ENSG00000085831	2039.68921292777	-0.0190125059798512	0.0821530408363097	-0.231428749339772	0.816981732570117	0.910582312507008	Normal	TTC39A	22996
1672	ENSG00000085832	3686.63707143376	-0.0529314479400239	0.0343828601619278	-1.5394733798701	0.123688771812753	0.303990267212077	Normal	EPS15	2060
1673	ENSG00000085840	323.491883428084	0.35711556222155	0.0974867655397114	3.66308081811301	0.000249199871070764	0.00321317522647942	Normal	ORC1	4998
1674	ENSG00000085871	1630.30704187145	-0.0161832046711795	0.0518425203650842	-0.312161568991113	0.754917737250594	0.874188516831969	Normal	MGST2	4258
1675	ENSG00000085872	1178.54558520327	-0.0100266107853288	0.0490033634396527	-0.204610463836765	0.837876479408118	0.922554518749732	Normal	CHERP	10523
1676	ENSG00000085978	1782.89716575483	0.0888101371537563	0.0375922690636533	2.36245636660754	0.0181542783905785	0.0828301697496896	Normal	ATG16L1	55054
1677	ENSG00000085982	2668.64017524465	-0.0234476230679453	0.0426679289357462	-0.549537599542641	0.582636568689069	0.764352935202689	Normal	USP40	55230
1678	ENSG00000085998	3637.03760911829	0.0129258679800611	0.04269951267918	0.302716682896698	0.762105782864085	0.878294275301346	Normal	POMGNT1	55624
1679	ENSG00000085999	192.83041738481	0.324169943069386	0.101063926782374	3.20741106546491	0.00133935465216471	0.0120746228616585	Normal	RAD54L	8438
1680	ENSG00000086015	2698.91068435354	0.211451442602707	0.0527138765718745	4.01129596895905	6.03863507728231e-05	0.00104323778093959	Normal	MAST2	23139
1681	ENSG00000086061	8834.76220237881	0.0193616845662546	0.0441457985829815	0.438584751157369	0.660962448136978	0.816611401836952	Normal	DNAJA1	3301
1682	ENSG00000086062	14371.9824167461	0.025395625228738	0.0570314473138994	0.445291400071667	0.656109181956776	0.813323074450066	Normal	B4GALT1	2683
1683	ENSG00000086065	4534.043831717	0.0927242604949178	0.0489268397448488	1.89516106756625	0.0580710662745922	0.184728573606582	Normal	CHMP5	51510
1684	ENSG00000086102	2514.9000505576	-0.0332391687993635	0.0363189044466799	-0.915203298493678	0.36008491334324	0.583801239496804	Normal	NFX1	4799
1685	ENSG00000086159	36.6081253507756	0.229733680809069	0.156649344134142	1.4661575783099	0.142605362576893	0.333300767799918	Normal	AQP6	363
1686	ENSG00000086189	467.26406506236	-0.0182116544305794	0.0468359364901689	-0.388841115109107	0.697393684073372	0.839701035335308	Normal	DIMT1	27292
1687	ENSG00000086200	1002.44837304645	0.0413475189114685	0.0442195666549342	0.935051742341472	0.349761634518605	0.573860575544644	Normal	IPO11	51194
1688	ENSG00000086205	158.918011718888	0.285783422514931	0.0947737769478199	3.01532682965189	0.00256702478507666	0.0199011793606936	Normal	FOLH1	2346
1689	ENSG00000086232	10672.6581543665	0.128090298833169	0.0462978381897278	2.76665644270354	0.00566344042102947	0.0359303805280433	Normal	EIF2AK1	27102
1690	ENSG00000086288	21.8291105115906	-0.0884948273496723	0.0912032990035877	-0.97047995179577	0.331807313297073	0.556244256103431	Normal	NME8	51314
1691	ENSG00000086289	2805.94268312562	-0.141248304356719	0.0899408402631988	-1.57047199824353	0.116305343899367	0.292354118567686	Normal	EPDR1	54749
1692	ENSG00000086300	1348.24683453525	-0.209030080090996	0.0804364033182253	-2.598727128279	0.00935701207471464	0.0515804020665866	Normal	SNX10	29887
1693	ENSG00000086475	2339.96006193686	0.0737719045783451	0.0377502125287756	1.95421127563325	0.0506762363810726	0.168503153242214	Normal	SEPHS1	22929
1694	ENSG00000086504	2356.80949189298	0.0353476925275694	0.05393115264394	0.655422600479974	0.512195704307567	0.71353925927266	Normal	MRPL28	10573
1695	ENSG00000086506	5.72617183270164	0.489966256942764	0.171652177161773	2.00149158145385	0.0453394401084312	0.156086345096121	Normal	HBQ1	3049
1696	ENSG00000086544	3229.34655165601	-0.373864039053916	0.0747919507234886	-4.99877102485575	5.76968676083487e-07	2.04844053739571e-05	Normal	ITPKC	80271
1697	ENSG00000086548	70581.6390754648	0.0585138331017761	0.115951296109704	0.504643619300549	0.613809167381116	0.784816254559951	Normal	CEACAM6	4680
1698	ENSG00000086570	222.257105151446	-0.0361629838281565	0.151875963240491	-0.301134684548023	0.763311793381121	0.878835269438093	Normal	FAT2	2196
1699	ENSG00000086589	2140.56900579795	-0.0156668320606382	0.0278023110576557	-0.563508526696716	0.573088655540582	0.757084691281062	Normal	RBM22	55696
1700	ENSG00000086598	16774.6148432106	0.193994623467449	0.0523705656395314	3.70426404870087	0.000212005337176551	0.00283810440829361	Normal	TMED2	10959
1701	ENSG00000086619	1317.07273122263	-0.173122614214661	0.104730769774864	-1.65306265965089	0.0983181117985268	0.261012882120332	Normal	ERO1B	56605
1702	ENSG00000086666	3558.53446391716	0.016132419640407	0.0405421907070823	0.397916821830066	0.690691499742993	0.835884686200095	Normal	ZFAND6	54469
1703	ENSG00000086696	202.539251056678	0.402000799080277	0.162331164462111	0.710415886511884	0.477446274479242	0.687122028355499	Normal	HSD17B2	3294
1704	ENSG00000086712	1130.18104301896	-0.0102669535004392	0.0420242424067522	-0.244310647178739	0.806990238029005	0.904833099285473	Normal	TXLNG	55787
1705	ENSG00000086717	49.4462343615029	-0.109919438210896	0.111258996456911	1.84714436754389	0.0647262197111546	0.198139895974394	Normal	PPEF1	5475
1706	ENSG00000086730	1011.72533450772	-0.176470129053747	0.0734353263387829	-2.40308093440609	0.0162575888271205	0.0764858828540705	Normal	LAT2	7462
1707	ENSG00000086758	13621.5292471268	0.00388981169982477	0.0476793041132832	0.0815824725870585	0.93497873967623	0.971405408808433	Normal	HUWE1	10075
1708	ENSG00000086827	915.618209541826	0.106053059501062	0.0397015432792279	2.67125554708831	0.00755680919470973	0.0442704979449489	Normal	ZW10	9183
1709	ENSG00000086848	370.058937820718	0.00393730212223761	0.0661719056673691	0.0595011668400057	0.952552936121763	0.979688791206136	Normal	ALG9	79796
1710	ENSG00000086967	74.6573016219186	0.234657042590725	0.121038684031397	1.93860083370554	0.0525499619651911	0.172695733219573	Normal	MYBPC2	4606
1711	ENSG00000086991	246.562041348314	0.348814774517104	0.0927254998718194	3.7617647979123	0.00016871867073329	0.00237857602586023	Normal	NOX4	50507
1712	ENSG00000087008	917.682012235927	-0.12933105794382	0.0449885326843583	-2.87475497193507	0.0040434115225865	0.0278115499409607	Normal	ACOX3	8310
1713	ENSG00000087053	1984.23652630852	0.0783226402061042	0.0468409344600218	1.67209908102786	0.0945047858215795	0.254098131929649	Normal	MTMR2	8898
1714	ENSG00000087074	4820.23031828104	-0.627132195740911	0.0764971166362699	-8.19826757043094	2.43876050206293e-16	5.07962546419426e-14	Down	PPP1R15A	23645
1715	ENSG00000087076	614.679846318688	0.037890322070125	0.092203594516108	0.410942957945747	0.681114361977761	0.829260819127361	Normal	HSD17B14	51171
1716	ENSG00000087077	3523.12676253662	-0.100085798184715	0.0722272430037212	-1.38570982062193	0.165835528226561	0.367081356719711	Normal	TRIP6	7205
1717	ENSG00000087085	792.71718461523	0.106706874651315	0.134534042134189	0.793126962555766	0.427703855266106	0.644915230793618	Normal	ACHE	43
1718	ENSG00000087086	217633.133685546	-0.144775306683044	0.0785132227522672	-1.84397048382829	0.0651874418617311	0.199071664560607	Normal	FTL	2512
1719	ENSG00000087087	4435.66255408889	0.035143695819099	0.0447465118832393	0.785394911990842	0.43222206299719	0.648615692201819	Normal	SRRT	51593
1720	ENSG00000087088	2496.94730837239	0.0559517601152725	0.0491483938445611	1.13842617348194	0.254942570053	0.478066503144505	Normal	BAX	581
1721	ENSG00000087095	1197.07723034299	0.122904034125002	0.0361472828394965	3.4000924850117	0.000673630643577083	0.00699748905870251	Normal	NLK	51701
1722	ENSG00000087111	3304.78939600978	0.0260092975082652	0.0441221822622332	0.589483140631226	0.55553721849679	0.743743808638197	Normal	PIGS	94005
1723	ENSG00000087116	1699.49404553295	0.116829635622839	0.0870003171256218	1.34285560435575	0.179318734314892	0.384663024872381	Normal	ADAMTS2	9509
1724	ENSG00000087128	592.37407322669	0.212823540763104	0.173778605400109	1.22519970740765	0.220499984707617	0.437450158059376	Normal	TMPRSS11E	28983
1725	ENSG00000087152	3552.52278674814	0.0520553520228274	0.0403202616859009	1.29104735405491	0.196687257679276	0.407417873209989	Normal	ATXN7L3	56970
1726	ENSG00000087157	1560.25168300965	-0.10460473933193	0.0411900099695857	-2.53956432749745	0.0110990632377888	0.0582880207481289	Normal	PGS1	9489
1727	ENSG00000087191	4416.14066358996	0.0211603544318913	0.043654000375682	0.484728623136197	0.627868859814628	0.794613205690678	Normal	PSMC5	5705
1728	ENSG00000087206	973.056185834054	-0.0152357578017487	0.0323424292454477	-0.471077558472198	0.637585350279121	0.801792060781055	Normal	UIMC1	51720
1729	ENSG00000087237	97.3911201935417	-0.282820950312517	0.0714279614855848	-3.95960997222299	7.5072268672432e-05	0.00123682607113481	Normal	CETP	1071
1730	ENSG00000087245	14752.9565508428	0.0992823412155021	0.0851073597277408	1.16654819668567	0.243392874017273	0.465184931113151	Normal	MMP2	4313
1731	ENSG00000087250	23.1279570746171	0.729489601592051	0.154148440570159	4.73010546955315	2.24403224525598e-06	6.51491162782823e-05	Up	MT3	4504
1732	ENSG00000087253	1334.9272260589	-0.0842369173018402	0.0656968395960239	-1.28221013988646	0.199768940140434	0.411451078739548	Normal	LPCAT2	54947
1733	ENSG00000087258	217.893952288659	0.177181182763341	0.0988401263826657	1.79256279480716	0.0730428599458773	0.214311117500668	Normal	GNAO1	2775
1734	ENSG00000087263	1448.87421136258	0.0375457644332303	0.0329277078598692	1.14024862209579	0.254182735965392	0.47725064737289	Normal	OGFOD1	55239
1735	ENSG00000087266	2654.23084868299	-0.121544039243018	0.0484953701570512	-2.50630208610952	0.0122001336720711	0.0624395954164365	Normal	SH3BP2	6452
1736	ENSG00000087269	1273.30000977949	-0.0273016636055571	0.0406976983020877	-0.670840453234021	0.50232217375396	0.706899112308442	Normal	NOP14	8602
1737	ENSG00000087274	9991.53825380588	-0.177973904442093	0.0343491999812851	-5.18131244566647	2.20330062842872e-07	8.76486369483455e-06	Normal	ADD1	118
1738	ENSG00000087299	497.30812303514	0.177817194461727	0.0548923555804669	3.2393784557506	0.00119790509788456	0.0110678147078433	Normal	L2HGDH	79944
1739	ENSG00000087301	575.553071250369	0.196723203195563	0.0628590704848977	3.12959171325215	0.00175049418855865	0.0149021320399283	Normal	TXNDC16	57544
1740	ENSG00000087302	4804.06276221307	0.181720752721815	0.042884190849154	4.23747558371788	2.26046992658543e-05	0.000461827195866166	Normal	RTRAF	51637
1741	ENSG00000087303	622.218410307839	0.0838475291165514	0.0922144291063883	0.909278653760303	0.363203055392037	0.586764858112366	Normal	NID2	22795
1742	ENSG00000087338	1772.74955941836	0.143701037029447	0.0387781165748563	3.70572537856297	0.000210786595357988	0.00282924929182421	Normal	GMCL1	64395
1743	ENSG00000087365	11174.7938022255	-0.00774489013757167	0.0357886238428385	-0.216406706999337	0.828670738706289	0.91701742972767	Normal	SF3B2	10992
1744	ENSG00000087448	1227.50573990423	0.00130055504641139	0.0513996191282144	0.0253026452628398	0.979813563993276	0.990914262970317	Normal	KLHL42	57542
1745	ENSG00000087460	50312.043689883	-0.0537254178002785	0.0531358663757418	-1.0110959358869	0.311970515346984	0.537043080924519	Normal	GNAS	2778
1746	ENSG00000087470	2902.25798194024	0.135157855563317	0.0484434451959431	2.79001226366528	0.00527060451143327	0.0340281152179898	Normal	DNM1L	10059
1747	ENSG00000087494	219.093563217768	0.267873240188949	0.140870942747247	1.9013839920253	0.0572517347491725	0.18294150270376	Normal	PTHLH	5744
1748	ENSG00000087495	708.867145351559	-0.196037488513699	0.148560149561071	-1.31973720713892	0.1869227729312	0.394494951695173	Normal	PHACTR3	116154
1749	ENSG00000087502	2280.48234407831	0.179923713249988	0.0519794969066111	3.46143541875824	0.000537303016525394	0.00585540631048977	Normal	ERGIC2	51290
1750	ENSG00000087510	937.239478626975	0.166750010009361	0.0820531702327852	2.03220263963349	0.042133145795045	0.148124283702203	Normal	TFAP2C	7022
1751	ENSG00000087586	1044.44916158485	0.145142920739945	0.0979832740855736	1.48128130028091	0.138531629386277	0.327127945299595	Normal	AURKA	6790
1752	ENSG00000087589	409.153243417961	-0.553612205959558	0.0895613177298631	-6.18155692182356	6.34724653326226e-10	4.45250026243489e-08	Down	CASS4	57091
1753	ENSG00000087842	923.963028751755	0.0768948495359369	0.100063334115	0.768473503653574	0.442205926325914	0.657314251704124	Normal	PIR	8544
1754	ENSG00000087884	185.199313516655	-0.0994063215723788	0.0493495688914447	-2.01434615939884	0.0439732028511157	0.152842394798647	Normal	AAMDC	28971
1755	ENSG00000087903	786.75088675687	-0.398065278074515	0.0843792781525898	-4.7176547921238	2.38578865573951e-06	6.87575886394401e-05	Normal	RFX2	5990
1756	ENSG00000087995	1094.76821367573	0.127885470303406	0.0406923134363898	3.14274444535628	0.00167371896307581	0.0143820568720084	Normal	METTL2A	339175
1757	ENSG00000088002	419.37994704511	-0.0994371368018998	0.11178126966691	-0.889581616039419	0.373690581176503	0.596577921277176	Normal	SULT2B1	6820
1758	ENSG00000088035	717.216304055008	0.112163686551631	0.0430202727768116	2.60722985524104	0.00912780640056833	0.0506953349877592	Normal	ALG6	29929
1759	ENSG00000088038	2066.23890303646	0.0495967977769601	0.0454849390691866	1.09040061641005	0.275536710450474	0.499183684894796	Normal	CNOT3	4849
1760	ENSG00000088053	14.8681521279125	0.1602273207593	0.119427772979495	1.34211705712378	0.179558044115174	0.384932414218406	Normal	GP6	51206
1761	ENSG00000088179	1246.72329266258	0.00238089989334913	0.0568073513987463	0.0419118378697653	0.966568979435709	0.985852828188203	Normal	PTPN4	5775
1762	ENSG00000088205	4349.94372589857	0.0583955978071478	0.0361916885313161	1.61350809090456	0.106634166881129	0.275387592552432	Normal	DDX18	8886
1763	ENSG00000088247	6666.87158559825	0.0517717508269549	0.04257084327688	1.21613244696668	0.223934472026171	0.44191172719301	Normal	KHSRP	8570
1764	ENSG00000088256	2435.24513630388	-0.133633053434342	0.0469030359433933	-2.84913404462399	0.00438384062711754	0.0295918349528014	Normal	GNA11	2767
1765	ENSG00000088280	1505.69402146189	-0.128397006868707	0.0677408691141888	-1.89541732058407	0.0580371358057345	0.184651620427233	Normal	ASAP3	55616
1766	ENSG00000088298	2670.29345630701	-0.00405648394976847	0.046165214639372	-0.0878691043845568	0.929980712724928	0.96898623309938	Normal	EDEM2	55741
1767	ENSG00000088305	294.140839611744	0.530313030694473	0.0933497662800643	3.98453107077723	6.76135104029007e-05	0.00114472294227771	Up	DNMT3B	1789
1768	ENSG00000088320	51.4501973505863	-0.307274085815225	0.0875753823653329	-3.50875244270512	0.0004502137493321	0.00510428806756259	Normal	REM1	28954
1769	ENSG00000088325	2475.29454481642	0.323648256988995	0.110766436220223	2.92176110302134	0.00348058398932742	0.0249898178028147	Normal	TPX2	22974
1770	ENSG00000088340	861.703741067614	0.145901561010769	0.127859869663503	1.14120067321619	0.253786424262915	0.476815126647357	Normal	FER1L4	80307
1771	ENSG00000088356	959.876570317016	0.240501763382147	0.0551025419608001	4.36461961780826	1.27344152424264e-05	0.000285599673929536	Normal	PDRG1	81572
1772	ENSG00000088367	3310.46573106398	-0.0773008325759876	0.0551887869083569	-1.40066280072591	0.161314931594157	0.360989931770153	Normal	EPB41L1	2036
1773	ENSG00000088386	178.466163590686	0.369060060023726	0.166181074452471	2.2200553261885	0.0264150122190225	0.107409627058399	Normal	SLC15A1	6564
1774	ENSG00000088387	4672.94062914786	-0.265080998378024	0.0667375369316187	-3.97201201373225	7.12681247024817e-05	0.00118827017771593	Normal	DOCK9	23348
1775	ENSG00000088448	3849.86979131593	0.0238725309430856	0.0569664028942157	0.419063297845625	0.675169872882665	0.825661625176959	Normal	ANKRD10	55608
1776	ENSG00000088451	649.260044412344	0.207215566236276	0.0489969396247113	4.22916024732195	2.34565226723752e-05	0.000476117003928632	Normal	TGDS	23483
1777	ENSG00000088538	199.159581662745	0.164425209491213	0.115503935161867	1.42348189080683	0.154596508109928	0.350705769716783	Normal	DOCK3	1795
1778	ENSG00000088543	328.595706652899	0.0529831348155257	0.0560421029792727	0.945414854848518	0.344447121267865	0.56865699146512	Normal	C3orf18	51161
1779	ENSG00000088682	1821.41942531259	0.09595908836606	0.0455741650728666	2.10555763098796	0.0352427962809582	0.131118568631254	Normal	COQ9	57017
1780	ENSG00000088726	93.2413544330685	0.392545625374487	0.130607080470449	3.00524856368544	0.00265363894027015	0.0203864904119012	Normal	TMEM40	55287
1781	ENSG00000088727	307.591343024304	-0.0307917780198745	0.0543083524785449	-0.56698222756249	0.570726256383655	0.75541655800312	Normal	KIF9	64147
1782	ENSG00000088756	333.540847611455	-0.0690599954910052	0.0870307403860382	-0.79352342185391	0.427472928738507	0.644660954876438	Normal	ARHGAP28	79822
1783	ENSG00000088766	145.737659907532	-0.171711290019402	0.0870044903259962	-1.97367178606392	0.0484190752944633	0.163405829842951	Normal	CRLS1	54675
1784	ENSG00000088782	0.0631752547275419	0.00625778195198659	0.156395245649943	0.0402803522048521	0.967869617734048	NA	Normal	DEFB127	140850
1785	ENSG00000088808	2646.97234121874	-0.180101769188956	0.0628707089027646	-2.86464287211748	0.00417479777928161	0.0285172530446186	Normal	PPP1R13B	23368
1786	ENSG00000088812	3611.07047727534	-0.0479502107912703	0.0463683385083704	-1.03411549437606	0.301082173561258	0.526398069879215	Normal	ATRN	8455
1787	ENSG00000088826	658.143725871348	0.0672030606411482	0.0947514032886437	0.70925853634648	0.47816405404982	0.687748910878644	Normal	SMOX	54498
1788	ENSG00000088827	1723.33707695572	-0.402936225396102	0.095480912237554	-4.22019348671657	2.44092729258659e-05	0.000493237327938791	Normal	SIGLEC1	6614
1789	ENSG00000088832	8830.8812287165	-0.101235420142485	0.0374108397166289	-2.70604601019938	0.00680896114354804	0.0410323539737438	Normal	FKBP1A	2280
1790	ENSG00000088833	3564.14993062051	-0.0175635202423767	0.0390323040669872	-0.449974059483306	0.652729145196386	0.811063938608511	Normal	NSFL1C	55968
1791	ENSG00000088836	526.308857024964	0.153087012109624	0.119445049624388	1.28160115639015	0.199982594331758	0.411703231353779	Normal	SLC4A11	83959
1792	ENSG00000088854	1189.1425668115	-0.326576281810968	0.0598230741345413	-5.45905634852916	4.7867183889015e-08	2.20928811458663e-06	Normal	DNAAF9	25943
1793	ENSG00000088876	360.37238792328	-0.0320305665894877	0.041499507542456	-0.771828045354589	0.440216278784544	0.655562967628988	Normal	ZNF343	79175
1794	ENSG00000088881	608.058815201471	0.0712733789266142	0.0834824226628551	0.853756557447643	0.393239889629976	0.614892448785798	Normal	EBF4	57593
1795	ENSG00000088882	670.816073801575	0.0979383172585328	0.107972499839553	0.907089264150351	0.364359594882658	0.587698236994323	Normal	CPXM1	56265
1796	ENSG00000088888	4910.22167661023	-0.139440769183135	0.0431652534708213	-3.23039435558966	0.00123619579966224	0.0113267173902667	Normal	MAVS	57506
1797	ENSG00000088899	2477.01163721602	-0.0537096891807776	0.0732925922316564	-0.73281624471009	0.463670512030185	0.67582148556011	Normal	LZTS3	9762
1798	ENSG00000088926	99.3115523201323	-0.827751947161505	0.170485664970098	-4.86092191807915	1.16840335743335e-06	3.76633894964389e-05	Down	F11	2160
1799	ENSG00000088930	4630.81848493175	-0.0208787028669497	0.0398378767297794	-0.524092035720831	0.600214527687926	0.776082810918527	Normal	XRN2	22803
1800	ENSG00000088970	532.628330565997	-0.0161761603700902	0.0432284761152988	-0.374201968377905	0.708254059654484	0.846217205301983	Normal	KIZ	55857
1801	ENSG00000088986	6381.33621902177	0.0957478312560835	0.0452538757487736	2.11579237598997	0.0343624698130533	0.12869212299926	Normal	DYNLL1	8655
1802	ENSG00000088992	3587.0216531487	-0.0605230593664287	0.150418563505011	-0.402381267791394	0.687403453824257	0.833826132778293	Normal	TESC	54997
1803	ENSG00000089006	4631.16938753556	-0.0496761659597881	0.037325180162381	-1.33090284145447	0.183220982177498	0.389610104197419	Normal	SNX5	27131
1804	ENSG00000089009	23535.9243761056	0.11534220272772	0.049122312082795	2.3480599201416	0.0188714851284055	0.0851554538357201	Normal	RPL6	6128
1805	ENSG00000089012	169.181939852621	0.238778961653886	0.0966680477258358	2.47004651940598	0.0135095482793851	0.0669640972559807	Normal	SIRPG	55423
1806	ENSG00000089022	1652.71702976454	0.0588207479240453	0.0334713825635832	1.75734579576888	0.0788588863663789	0.225467415369669	Normal	MAPKAPK5	8550
1807	ENSG00000089041	275.639624308018	-0.220523158440484	0.087814539902672	-2.51125433329076	0.0120302987815478	0.0618118425441297	Normal	P2RX7	5027
1808	ENSG00000089048	888.560083772552	-0.00502598106373211	0.0472560082493811	-0.106356630235384	0.91529940190113	0.961708415449511	Normal	ESF1	51575
1809	ENSG00000089050	1565.12453471491	0.0288805717802709	0.0479010494351537	0.602921721295436	0.546560765167253	0.73763455849919	Normal	RBBP9	10741
1810	ENSG00000089053	5286.31481742079	0.134113186454989	0.0355275674962622	3.77490471940698	0.000160068833535769	0.00228687942811353	Normal	ANAPC5	51433
1811	ENSG00000089057	1790.57288577797	-0.0944199403615979	0.0553997352104911	-1.70433987055495	0.0883176103509248	0.243374304140378	Normal	SLC23A2	9962
1812	ENSG00000089060	2238.84804410673	-0.021266512312432	0.0455640915548947	-0.466738493267813	0.640686985928634	0.803772745034051	Normal	SLC8B1	80024
1813	ENSG00000089063	4978.47866504617	0.0513470884057242	0.0434547405949382	1.18162330335047	0.237355202814738	0.458129492825329	Normal	TMEM230	29058
1814	ENSG00000089091	238.833658518889	0.00314259615897137	0.0580403221462303	0.0541442878164231	0.956820207400405	0.981715999185946	Normal	DZANK1	55184
1815	ENSG00000089094	1150.91444438303	0.0160468275397021	0.0368012004086252	0.436040718270198	0.662807187107382	0.81780717879438	Normal	KDM2B	84678
1816	ENSG00000089101	85.3110186472143	-0.143202593644758	0.137561858685957	-1.04106876055621	0.297843636856903	0.522964601183641	Normal	CFAP61	26074
1817	ENSG00000089116	18.1788200976279	0.232566470202654	0.195573408359038	2.7150823452173	0.00662592930584733	0.0402691522798586	Normal	LHX5	64211
1818	ENSG00000089123	509.559682573966	-0.00770277748810651	0.0408888161940075	-0.188383961413487	0.850575671548955	0.929152688036061	Normal	TASP1	55617
1819	ENSG00000089127	3580.96797653097	0.232879384327795	0.0887406338041712	2.62423464252377	0.00868439339761733	0.0488877785499134	Normal	OAS1	4938
1820	ENSG00000089154	6706.33939886792	0.047097390934901	0.0467329521084039	1.00779888272135	0.313551022390648	0.538895917629425	Normal	GCN1	10985
1821	ENSG00000089157	60943.6021431838	0.186096714490013	0.065951639959784	2.82170628347676	0.00477689049436792	0.0315766968460041	Normal	RPLP0	6175
1822	ENSG00000089159	2344.22922543038	-0.0433284459492567	0.0537158496444403	-0.806624545979087	0.419882827563661	0.638562162235222	Normal	PXN	5829
1823	ENSG00000089163	64.8698854677122	0.247218797231381	0.0607775835710771	4.06769660533327	4.74801443258037e-05	0.000853992542410207	Normal	SIRT4	23409
1824	ENSG00000089169	13.9105675725912	-0.747806549045085	0.13271681861177	-5.63507242297749	1.74984783789212e-08	8.89509634340757e-07	Down	RPH3A	22895
1825	ENSG00000089177	1492.04131128928	-0.0818560840073304	0.0510775032410348	-1.60258640163873	0.109025997946881	0.279593378747982	Normal	KIF16B	55614
1826	ENSG00000089195	1085.00307498385	0.0247012856601428	0.0501076080673374	0.492964164398318	0.622037908359848	0.790583962385192	Normal	TRMT6	51605
1827	ENSG00000089199	441.834466259376	1.44039070704276	0.180062850399574	5.1646645628548	2.40870483310973e-07	9.47066364971779e-06	Up	CHGB	1114
1828	ENSG00000089220	11041.2039073497	-0.0956655215122164	0.0526317133308795	-1.81764190418756	0.0691188825255371	0.206816894994638	Normal	PEBP1	5037
1829	ENSG00000089225	467.015934821754	-0.261665594050339	0.0852553069848392	-3.06924841107707	0.00214598071031278	0.0173731617560422	Normal	TBX5	6910
1830	ENSG00000089234	1260.68624944651	0.0595816405774165	0.0303137517544824	1.96549939540222	0.0493564655778286	0.165471992440108	Normal	BRAP	8315
1831	ENSG00000089248	10021.2312753519	0.0329668942047298	0.058243634164935	0.566017169644709	0.571382108797481	0.755782675634634	Normal	ERP29	10961
1832	ENSG00000089250	141.393551927743	-1.13629593863186	0.162109133637163	-4.84113334768786	1.29100700619389e-06	4.08694782256984e-05	Down	NOS1	4842
1833	ENSG00000089280	10433.3216317816	-0.0249864253698595	0.0414785203355689	-0.602394751448166	0.546911402867076	0.737838090043485	Normal	FUS	2521
1834	ENSG00000089289	2437.81127346198	0.07305507075972	0.0451277464614102	1.61885045611528	0.105479442920143	0.273311199594546	Normal	IGBP1	3476
1835	ENSG00000089327	4974.55304834386	0.0611063828072997	0.0780857323196331	0.782558668284097	0.433886320787883	0.65009321252474	Normal	FXYD5	53827
1836	ENSG00000089335	1120.17915577691	0.0934194805667049	0.0472307340203232	1.97794045795982	0.0479354241056808	0.162326595420738	Normal	ZNF302	55900
1837	ENSG00000089351	6103.83619313702	-0.0648819166292277	0.0645730325895501	-1.00478481014344	0.315000479664124	0.540244045352506	Normal	GRAMD1A	57655
1838	ENSG00000089356	57.3031253080911	0.303445257860671	0.123163637981119	2.46362205433322	0.0137541057518175	0.0678616082623688	Normal	FXYD3	5349
1839	ENSG00000089472	935.101977114115	-0.0514610664987727	0.0869114012556966	-0.592116542862458	0.553772549973971	0.742776853133741	Normal	HEPH	9843
1840	ENSG00000089486	1434.08327166315	-0.0996106013076061	0.0591180957248595	-1.68494353602732	0.0919994658749008	0.249765394870293	Normal	CDIP1	29965
1841	ENSG00000089505	48.0225190362002	0.14993106296827	0.0690086555425163	2.17259545886936	0.0298107779777685	0.116748101277123	Normal	CMTM1	113540
1842	ENSG00000089558	17.4362899761058	0.122477039105307	0.0987142426766534	1.24069584781755	0.2147181287701	0.430290599720824	Normal	KCNH4	23415
1843	ENSG00000089597	21469.3020812147	0.0427979348861084	0.042517159716269	1.00660418950795	0.31412502037645	0.539470049965684	Normal	GANAB	23193
1844	ENSG00000089639	1483.36395504048	-0.0767298161672137	0.0442785831075633	-1.73288693328246	0.0831157671924129	0.23356825685549	Normal	GMIP	51291
1845	ENSG00000089682	568.571004813692	0.0690457774760627	0.0479166069561249	1.44096258716814	0.149595252674139	0.343476343139621	Normal	RBM41	55285
1846	ENSG00000089685	1777.84087588087	0.371567347611297	0.111775623767549	3.32404350482642	0.000887223541491922	0.00870001722869047	Normal	BIRC5	332
1847	ENSG00000089692	386.73141075792	0.100537621649203	0.10429801516327	0.963961344263531	0.335065306508942	0.559443085142119	Normal	LAG3	3902
1848	ENSG00000089693	8428.09036102726	0.0250028361615668	0.054606144777819	0.457875667181717	0.647041769456931	0.807437950796067	Normal	MLF2	8079
1849	ENSG00000089723	164.949353336336	0.108923882021369	0.0733122613192899	1.48573288322051	0.137349789153622	0.325576228284421	Normal	OTUB2	78990
1850	ENSG00000089737	6708.53574002006	-0.0806330966318798	0.0351696432715276	-2.29269057659354	0.0218658254530887	0.0942592888780484	Normal	DDX24	57062
1851	ENSG00000089775	780.002712627194	0.0833170255291237	0.0518011864539444	1.60840740365117	0.107745981231804	0.277415715943092	Normal	ZBTB25	7597
1852	ENSG00000089818	1657.29605079506	0.0103108579233139	0.0389537729682356	0.264694712011109	0.791244651448376	0.895885168466415	Normal	NECAP1	25977
1853	ENSG00000089820	1876.71046327903	0.0544553879228031	0.074335678151846	0.732561998673828	0.46382561580634	0.675999038739425	Normal	ARHGAP4	393
1854	ENSG00000089847	106.896426494656	0.163579881401777	0.0996830151511249	1.64095145173634	0.100807493311905	0.265163988624853	Normal	ANKRD24	170961
1855	ENSG00000089876	1798.22917127748	0.0829571332137659	0.052946866013544	1.5667988804247	0.117161709184421	0.293906490039803	Normal	DHX32	55760
1856	ENSG00000089902	2434.13703993663	-0.112700186347167	0.0480562839766633	-2.34517269169095	0.0190182685938188	0.0855368175658541	Normal	RCOR1	23186
1857	ENSG00000089916	1625.53918750954	-0.0127412883989017	0.0530980442296913	-0.239958763999944	0.810362224280112	0.906687752441007	Normal	GPATCH2L	55668
1858	ENSG00000090006	6126.40806214029	-0.660992987733694	0.0933675358839347	-7.07980184198924	1.44360736882347e-12	1.64701002505994e-10	Down	LTBP4	8425
1859	ENSG00000090013	4062.01183475665	0.0284843147738495	0.0807374191363929	0.3528017365134	0.724237081835255	0.856041198697017	Normal	BLVRB	645
1860	ENSG00000090020	3393.26035549918	-0.140038432222814	0.0647683154191745	-2.1621490993975	0.0306066854849747	0.118911011082099	Normal	SLC9A1	6548
1861	ENSG00000090054	3551.24424544087	0.0537368357173617	0.0341009307196472	1.57581753842597	0.115067859294729	0.290646528178775	Normal	SPTLC1	10558
1862	ENSG00000090060	9287.52174186563	0.0539981194970416	0.0414737156146971	1.30198534787492	0.192921394430055	0.401954209303946	Normal	PAPOLA	10914
1863	ENSG00000090061	370.341944001752	0.0195156514672887	0.0456293655168979	0.42769920056285	0.668870131994888	0.821509671579174	Normal	CCNK	8812
1864	ENSG00000090097	1209.07753050904	-0.000676692469351527	0.0552692035924845	-0.0122438617883159	0.990231055795682	0.995705079053053	Normal	PCBP4	57060
1865	ENSG00000090104	4662.84192235967	0.0264553469173896	0.0973915515568484	0.271638720420744	0.78589982391374	0.892894325709967	Normal	RGS1	5996
1866	ENSG00000090238	2928.34004551119	0.0191454361446359	0.0609046237657354	0.314350725090535	0.753254676238892	0.873096998662105	Normal	YPEL3	83719
1867	ENSG00000090263	1580.51451631733	0.22083828675675	0.0565266945900111	3.90679427545813	9.35287190383546e-05	0.00147869305272939	Normal	MRPS33	51650
1868	ENSG00000090266	1908.58700342908	0.1071057580378	0.051197787877255	2.0920007004379	0.0364384530408667	0.134226755732617	Normal	NDUFB2	4708
1869	ENSG00000090273	5215.02695001676	0.0247203795096633	0.0475615772966709	0.519755000943098	0.603234346644026	0.778194879307788	Normal	NUDC	10726
1870	ENSG00000090316	2792.55622447712	0.0409001237095293	0.0375038343664848	1.09055831318913	0.275467281079882	0.499146959105085	Normal	MAEA	10296
1871	ENSG00000090339	13458.0939836903	-0.364899732700197	0.0926248084444109	-3.93964318825513	8.1602885879224e-05	0.00131837025173849	Normal	ICAM1	3383
1872	ENSG00000090372	3603.10310985902	0.0315321509437921	0.0461949537666263	0.682588318660984	0.494867017493655	0.700443240386157	Normal	STRN4	29888
1873	ENSG00000090376	1523.58474578462	-0.394406616048373	0.0978043953851855	-4.03276689247447	5.51239537383098e-05	0.000969227058456792	Normal	IRAK3	11213
1874	ENSG00000090382	18936.4661750329	-0.394754888435413	0.114903570827524	-1.691353545382	0.0907692990417745	0.247644646327716	Normal	LYZ	4069
1875	ENSG00000090402	0.978210769672015	0.771312304128418	0.22697286655191	0.86739885761401	0.38572350757506	0.607834585678048	Normal	SI	6476
1876	ENSG00000090432	1761.3252946595	-0.0831855835529033	0.0421904323684874	-1.97166886424518	0.0486474202224061	0.163917672121557	Normal	MUL1	79594
1877	ENSG00000090447	677.863354037295	0.148653872271292	0.0545605483884201	2.72455705390254	0.00643878046119262	0.0393970333250677	Normal	TFAP4	7023
1878	ENSG00000090470	915.746934212982	-0.011629137510972	0.026931974626777	-0.431797083816461	0.665888899199166	0.819667339370631	Normal	PDCD7	10081
1879	ENSG00000090487	4709.20539371012	-0.013344039312604	0.0332009217703311	-0.401918012602801	0.687744365878585	0.833983607675525	Normal	SPG21	51324
1880	ENSG00000090512	3.05130399205826	-0.970333440189335	0.187446363001187	1.10813210972956	0.267804765429393	0.491289566974187	Normal	FETUB	26998
1881	ENSG00000090520	1733.36739293878	0.207265042685424	0.046179037288611	4.48828804117836	7.17978101930987e-06	0.000176414994482934	Normal	DNAJB11	51726
1882	ENSG00000090530	1896.47531671305	-0.42746776392431	0.124541071727061	-3.43272529288757	0.00059754719962851	0.00636673060338708	Normal	P3H2	55214
1883	ENSG00000090534	114.963686347618	-0.128750603190293	0.14755818702097	-0.8725743413914	0.382895131130037	0.605264600528434	Normal	THPO	7066
1884	ENSG00000090539	575.2034397479	-0.0683925779715566	0.113740607272204	-0.601307229250291	0.547635375421366	0.738618529857017	Normal	CHRD	8646
1885	ENSG00000090554	8.31078716609407	0.1212004831047	0.0933249767773955	1.29858300068475	0.194087074953852	0.403575520213261	Normal	FLT3LG	2323
1886	ENSG00000090565	2121.06177780939	-0.0546710433805419	0.0542355770475369	-1.00802868422001	0.313440691997636	0.538820296532611	Normal	RAB11FIP3	9727
1887	ENSG00000090581	2909.10958830452	0.00393189288291896	0.0510906733563045	0.0769587937212137	0.938656325552678	0.9729103587671	Normal	GNPTG	84572
1888	ENSG00000090612	993.863564076816	0.0115325879687761	0.0432623040057856	0.266573909530158	0.78979724608175	0.895113339094987	Normal	ZNF268	10795
1889	ENSG00000090615	5765.83530483546	0.047546029911797	0.0474220252585945	1.00261565429654	0.316046339808957	0.541260673708913	Normal	GOLGA3	2802
1890	ENSG00000090621	6538.08842035776	0.0462330898563854	0.0430052802572352	1.0750566272024	0.282349376391988	0.506555160189805	Normal	PABPC4	8761
1891	ENSG00000090659	277.919148770583	-0.113699812444419	0.0941454510742032	-1.20770829298544	0.227159487006714	0.44569391450967	Normal	CD209	30835
1892	ENSG00000090661	2093.05735292114	0.0266769662353693	0.0873384813477824	0.305442816731567	0.760028915783517	0.877084912365494	Normal	CERS4	79603
1893	ENSG00000090674	1079.04662583235	-0.290327620712887	0.0545806127348548	-5.31924535239812	1.0419854087869e-07	4.45018710444678e-06	Normal	MCOLN1	57192
1894	ENSG00000090686	2736.52121824523	0.0522808057059352	0.0348496551303815	1.5001815645668	0.13356737732955	0.319153582634251	Normal	USP48	84196
1895	ENSG00000090776	1653.48045480074	-0.104466849040402	0.0864580072883632	-1.20830390692286	0.22693038622844	0.445416545066174	Normal	EFNB1	1947
1896	ENSG00000090857	1405.29882313423	-0.0296153729231525	0.0501311605509771	-0.590758754470287	0.554682074372686	0.743391583849829	Normal	PDPR	55066
1897	ENSG00000090861	7809.16004284458	0.114975718016437	0.0486181545960368	2.36487029283035	0.0180363865696869	0.0824311777781482	Normal	AARS1	16
1898	ENSG00000090863	10340.3783132036	0.0338981966093167	0.0397636183713072	0.852492833770768	0.393940614758565	0.615561574617546	Normal	GLG1	2734
1899	ENSG00000090889	845.189134257689	0.265025536945932	0.108797470757341	2.43585956164885	0.0148564512288197	0.0719115270062856	Normal	KIF4A	24137
1900	ENSG00000090905	2521.21429663323	0.00850479494120812	0.0456454464134326	0.186322802047159	0.852191627101985	0.929898471893788	Normal	TNRC6A	27327
1901	ENSG00000090924	2880.12241076329	-0.15515360337713	0.084864092164644	-1.82827165132523	0.0675087921965628	0.203664644125053	Normal	PLEKHG2	64857
1902	ENSG00000090932	152.614478142304	0.754141530994403	0.183790516338897	5.42815626620599	5.69391775849287e-08	2.56960181865496e-06	Up	DLL3	10683
1903	ENSG00000090971	828.202548415198	0.116973242598458	0.0673596908801434	1.73654037613421	0.0824683316229964	0.232235579088929	Normal	NAT14	57106
1904	ENSG00000090975	1200.87382410435	-0.269348851190956	0.0657018536678551	-4.09957416806165	4.13911011533089e-05	0.00076380779847469	Normal	PITPNM2	57605
1905	ENSG00000090989	1507.48413805347	0.0355951303194605	0.0360469705718151	0.987465440519129	0.32341451701742	0.548208284852048	Normal	EXOC1	55763
1906	ENSG00000091009	1072.72379695095	0.0199560726467314	0.0364107880845568	0.548082543330056	0.583635226463072	0.765069983153374	Normal	RBM27	54439
1907	ENSG00000091010	6.51472879488364	-0.61001714069093	0.110731374417561	-0.0803247818485648	0.935978948827299	0.971846536942239	Normal	POU4F3	5459
1908	ENSG00000091039	3533.91374061604	0.044010859235185	0.0528504217551207	0.832745395680559	0.404988336341307	0.625762033547419	Normal	OSBPL8	114882
1909	ENSG00000091073	1808.81820619098	0.0307516084547225	0.072460670885565	0.4243897523707	0.671281593004909	0.823261464505326	Normal	DTX2	113878
1910	ENSG00000091106	268.970746662957	-0.722182380699819	0.0853676721471176	-8.45989695592259	2.67613885825554e-17	6.2110889066804e-15	Down	NLRC4	58484
1911	ENSG00000091127	1028.68374369797	0.116951873461494	0.059299526507018	1.9722202470025	0.0485844693105305	0.163800681125301	Normal	PUS7	54517
1912	ENSG00000091128	14.0365427169705	-0.105014156973586	0.103626922407868	-1.01339187303524	0.310873019704702	0.536039845821532	Normal	LAMB4	22798
1913	ENSG00000091129	449.248104705601	0.618075519077997	0.123844910917465	3.71447386032413	0.000203626915896034	0.00276236166200177	Up	NRCAM	4897
1914	ENSG00000091136	6853.77060070211	0.00887797931827942	0.070152994684963	0.126551141666715	0.899295669215679	0.954315164294931	Normal	LAMB1	3912
1915	ENSG00000091137	216.906657317328	-0.29550758393389	0.147289045665676	0.39500266422976	0.692840921757109	0.837213699812172	Normal	SLC26A4	5172
1916	ENSG00000091138	4.02819318440523	-0.397310907943379	0.1582880645676	-1.10752906672698	0.268065252402653	0.491495745398198	Normal	SLC26A3	1811
1917	ENSG00000091140	3274.68748058514	0.0208929382163589	0.0434676712297648	0.480654574573659	0.630762021071928	0.796697829345172	Normal	DLD	1738
1918	ENSG00000091157	974.260962076305	-0.130712966223145	0.0453826445972371	-2.88024887818573	0.00397361362135112	0.0274383357437601	Normal	WDR7	23335
1919	ENSG00000091164	2959.28152937676	0.0825250302961585	0.0471909223821351	1.74874872195973	0.080334464069889	0.228237553635854	Normal	TXNL1	9352
1920	ENSG00000091181	130.975399587039	-0.304282017982264	0.13554205167962	-2.24520644885677	0.0247548823047869	0.102743133015657	Normal	IL5RA	3568
1921	ENSG00000091262	1011.56785279268	-0.281663358933406	0.0879093127332357	-3.20406376913517	0.0013550246045391	0.0121895192332137	Normal	ABCC6	368
1922	ENSG00000091317	5591.97881852175	-0.0195389848122165	0.0417915920270587	-0.467534469846471	0.640117536407307	0.803303579762206	Normal	CMTM6	54918
1923	ENSG00000091409	4124.84778039053	0.0868804153757103	0.098767476036558	0.879660851811028	0.379043063020173	0.601567273379095	Normal	ITGA6	3655
1924	ENSG00000091428	307.688807167165	-0.238102092323449	0.087169428238273	-2.73154750642136	0.00630376521404308	0.0388421490504113	Normal	RAPGEF4	11069
1925	ENSG00000091436	2759.47385761766	-0.0391623823244622	0.0610861907187914	-0.641103050014986	0.521455732727082	0.719884719827107	Normal	MAP3K20	51776
1926	ENSG00000091482	15.0574774019816	0.105116422056246	0.157024521634205	2.04549039079732	0.0408065356025446	0.144826830656497	Normal	SMPX	23676
1927	ENSG00000091483	2862.4404996878	0.0453655767078725	0.0462156460329115	0.981606799708821	0.326293596303242	0.551095338799587	Normal	FH	2271
1928	ENSG00000091490	9670.05637670569	0.0778969294628409	0.0553170996153462	1.40818761357403	0.159075523023738	0.357792194214872	Normal	SEL1L3	23231
1929	ENSG00000091513	570.855342742937	-0.313256971658012	0.168907959558253	1.54753462835369	0.121734381023183	0.300990054157034	Normal	TF	7018
1930	ENSG00000091527	7781.09788975079	-0.10358713887327	0.0405315392816894	-2.55571783423172	0.0105969010042346	0.0563872306023836	Normal	CDV3	55573
1931	ENSG00000091536	113.444822259077	0.0718605749503642	0.079932347814191	0.899017722795351	0.368643220691994	0.59177158779582	Normal	MYO15A	51168
1932	ENSG00000091542	4157.73743001647	-0.0389192939837229	0.036058635131921	-1.07933427244163	0.280438739894142	0.504531354515435	Normal	ALKBH5	54890
1933	ENSG00000091583	299.796705718071	-1.05002280261011	0.153356588686002	-1.07528973891796	0.282245028778243	0.506412691118836	Normal	APOH	350
1934	ENSG00000091592	1278.51371121162	-0.145422712400038	0.0780879052113121	-1.86230262589992	0.0625604455625534	0.193583896018704	Normal	NLRP1	22861
1935	ENSG00000091622	850.581631990722	-0.192008620523486	0.0771585074370713	-2.48850305597215	0.0128282134681799	0.0645078306248077	Normal	PITPNM3	83394
1936	ENSG00000091640	1888.31496813328	-0.120205451841673	0.049659693821703	-2.42058598962555	0.015495513952988	0.0738623997020698	Normal	SPAG7	9552
1937	ENSG00000091651	339.129981438191	0.46253451534537	0.0938580745248856	4.92785738310077	8.31362633850857e-07	2.82093773905484e-05	Normal	ORC6	23594
1938	ENSG00000091656	165.151150035806	-0.190349899662971	0.132015925262955	-0.150727284056561	0.880190849551441	0.944263907696285	Normal	ZFHX4	79776
1939	ENSG00000091664	0.311240070986559	1.06485746156914	0.223911922594367	-1.02310807647024	0.306256748707335	NA	Normal	SLC17A6	57084
1940	ENSG00000091704	2.75500170964819	-1.6207791884734	0.154450246775095	-1.30701075026497	0.191209060460962	0.399779074707615	Normal	CPA1	1357
1941	ENSG00000091732	715.660763113871	0.134419540024167	0.0416619064596326	3.22643689819596	0.00125341866863198	0.0114479092973143	Normal	ZC3HC1	51530
1942	ENSG00000091831	652.654378063522	0.228777179149761	0.118650788382109	1.92807667008308	0.0538455903643602	0.175419682860189	Normal	ESR1	2099
1943	ENSG00000091844	539.806062928115	0.169747439991069	0.121119235958525	1.40145095190209	0.161079264920629	0.360678937730979	Normal	RGS17	26575
1944	ENSG00000091879	652.450868110028	0.373362704397538	0.0968930858582159	3.85324787093952	0.000116561283570912	0.00178046374333063	Normal	ANGPT2	285
1945	ENSG00000091947	1929.82676412206	0.0680748475784853	0.0532549819772171	1.27828078016151	0.201150442166916	0.412977119701333	Normal	TMEM101	84336
1946	ENSG00000091972	465.039294870138	-0.0932723933107667	0.0680263156073382	-1.37113181997026	0.170333867263679	0.373324572629604	Normal	CD200	4345
1947	ENSG00000091986	6782.98469509267	0.0181140290537362	0.0942572911688393	0.192175802158726	0.847604499693261	0.927728679935946	Normal	CCDC80	151887
1948	ENSG00000092009	11.4026159634352	-0.141353308477091	0.13942316709477	-1.01413464968657	0.310518506331773	0.535744177974788	Normal	CMA1	1215
1949	ENSG00000092010	9189.84014195962	0.0332167210015787	0.0535438627888958	0.620364870026743	0.535017595391176	0.729669072711058	Normal	PSME1	5720
1950	ENSG00000092020	689.735146887398	-0.00204419531739347	0.054997350185209	-0.0371690937828003	0.970350181164837	0.987419171596712	Normal	PPP2R3C	55012
1951	ENSG00000092036	641.962421932192	0.109996223581973	0.0542779068714939	2.02654027014652	0.0427094503620768	0.149645189432894	Normal	HAUS4	54930
1952	ENSG00000092051	75.9959886119329	-0.960304778997337	0.104543967102756	-9.18597901426148	4.07800660713505e-20	1.38026930296164e-17	Down	JPH4	84502
1953	ENSG00000092054	3.98114752558274	-0.85560756481846	0.164126718340911	1.15312912992974	0.248857386786557	0.471167218047107	Normal	MYH7	4625
1954	ENSG00000092067	10.0179303671713	-0.372469114359202	0.110284553004845	-0.913591327586641	0.360931625062561	0.584466903896857	Normal	CEBPE	1053
1955	ENSG00000092068	2462.63896885599	-0.279118834059941	0.0999167357111934	-2.79358492684684	0.00521273393083522	0.0337324772335112	Normal	SLC7A8	23428
1956	ENSG00000092094	1472.46405898345	0.0967868662093209	0.0438222355573821	2.20862493219196	0.0272007397024053	0.109471387609284	Normal	OSGEP	55644
1957	ENSG00000092096	808.678270116968	0.190100677173267	0.0904148401044269	2.10251149272508	0.0355084939759768	0.131829341072054	Normal	SLC22A17	51310
1958	ENSG00000092098	29.1134149515288	0.0669328945100851	0.0770739672404859	0.86841392315471	0.385167775473149	0.607297141638875	Normal	RNF31	55072
1959	ENSG00000092108	2909.20461436415	0.0675422015379641	0.0502836967314961	1.34322391952094	0.179199478636091	0.384468122353994	Normal	SCFD1	23256
1960	ENSG00000092140	1030.87017317862	0.0781043054199028	0.0661160994608753	1.18132347234168	0.237474246196305	0.458184118890733	Normal	G2E3	55632
1961	ENSG00000092148	6831.8034017354	-0.111111343939642	0.0475061905982306	-2.33888292301694	0.0193414935331693	0.086421793327085	Normal	HECTD1	25831
1962	ENSG00000092199	17331.2928319649	0.0995771879717303	0.0380761710113562	2.61520951318116	0.00891727374179908	0.0497984312246544	Normal	HNRNPC	3183
1963	ENSG00000092200	76.0567702419205	0.0212777404520637	0.0659682059586927	0.322543021430439	0.747041351291407	0.869518026194348	Normal	RPGRIP1	57096
1964	ENSG00000092201	5830.80413118456	0.0359015842608362	0.0439906085763766	0.816119246832207	0.414431936872762	0.634022019458733	Normal	SUPT16H	11198
1965	ENSG00000092203	3564.56264643862	-0.0147912191112573	0.0322492125528775	-0.458653874348087	0.646482742275668	0.80708007193301	Normal	TOX4	9878
1966	ENSG00000092208	476.782932939384	0.414450043414937	0.0688890656525024	6.01617335870528	1.78588316457085e-09	1.12983536779143e-07	Normal	GEMIN2	8487
1967	ENSG00000092295	137.464989187051	-0.922386496583076	0.104881169762424	-7.19264822247739	6.35465196935252e-13	7.77411278274765e-11	Down	TGM1	7051
1968	ENSG00000092330	2513.25457718826	-0.0826786326014087	0.0383330819171695	-2.15684924744506	0.0310174124850896	0.119893761631757	Normal	TINF2	26277
1969	ENSG00000092345	4.36768564254323	-0.831935809416798	0.155148331416152	1.73045096344736	0.0835497351556496	0.234419455863627	Normal	DAZL	1618
1970	ENSG00000092377	12.1962542681654	-0.107769109413428	0.218943365758539	-0.492556225359843	0.622326184858697	0.790799085451423	Normal	TBL1Y	90665
1971	ENSG00000092421	570.495051473506	-0.843513638207718	0.10533389286033	-8.00881754143103	1.15816585898965e-15	2.18526692470748e-13	Down	SEMA6A	57556
1972	ENSG00000092439	1786.48482744566	0.0186328086545681	0.05116629111695	0.364162446622982	0.71573670771468	0.851016655468308	Normal	TRPM7	54822
1973	ENSG00000092445	732.067417725856	-0.0771139153754486	0.0750262058919775	-1.02782610356967	0.304031634944559	0.529299137801467	Normal	TYRO3	7301
1974	ENSG00000092470	485.327988625428	0.258821230510161	0.0684034629361327	3.78371933912561	0.000154502041810253	0.002226847029867	Normal	WDR76	79968
1975	ENSG00000092529	307.187096365869	-0.231515050879346	0.111914770334949	-2.06876113907558	0.0385685067738985	0.139343397182767	Normal	CAPN3	825
1976	ENSG00000092531	586.572761249684	-0.0389849099295253	0.0450537959060572	-0.865302863537044	0.386872579546766	0.608821717093232	Normal	SNAP23	8773
1977	ENSG00000092607	474.512058733447	0.13483117581405	0.135613473552008	0.994308728146233	0.320072587739315	0.545271265663317	Normal	TBX15	6913
1978	ENSG00000092621	1460.49207228427	0.288684318561167	0.113466663194072	2.54410472609741	0.0109558231666427	0.0577373444578125	Normal	PHGDH	26227
1979	ENSG00000092758	97.0210512144872	0.542032013718784	0.113617026630507	1.73334397946788	0.0830345482484333	0.233377012778242	Normal	COL9A3	1299
1980	ENSG00000092820	28801.7555560206	-0.140764366760754	0.0595668101773505	-2.36313810432931	0.0181209153619421	0.0827058206922846	Normal	EZR	7430
1981	ENSG00000092841	23931.5108734816	-0.0288431013715393	0.0572641430595058	-0.50368626187406	0.614481863895403	0.785379677260234	Normal	MYL6	4637
1982	ENSG00000092847	2472.94646324568	0.0088156755393845	0.0414746009863715	0.212555757787956	0.831673482968692	0.918888228945252	Normal	AGO1	26523
1983	ENSG00000092850	215.495138653416	-0.26304124759962	0.142098121756577	-1.8513384697153	0.0641208749910017	0.196805974354608	Normal	TEKT2	27285
1984	ENSG00000092853	477.813498547206	0.337436862209989	0.0974562626098155	3.46233054677218	0.000535519015049808	0.00584066603524786	Normal	CLSPN	63967
1985	ENSG00000092871	933.644793338523	0.0906703388339737	0.0477550331633305	1.89865413323973	0.057609965881303	0.18367401562931	Normal	RFFL	117584
1986	ENSG00000092929	3417.47484063436	-0.346161964085409	0.0896876918131168	-3.85971164852559	0.000113520899276911	0.00173859911200265	Normal	UNC13D	201294
1987	ENSG00000092931	1243.07643176915	-0.0119696359792921	0.0387031640826388	-0.309267958111895	0.757117702713185	0.875625519331379	Normal	MFSD11	79157
1988	ENSG00000092964	8578.3433222153	-0.481912169305726	0.075315427355449	-6.39867209369693	1.56734024387867e-10	1.23609886107526e-08	Normal	DPYSL2	1808
1989	ENSG00000092969	735.419768299309	-0.210502265829369	0.107100315572947	-1.96552610955871	0.0493533767796141	0.165471992440108	Normal	TGFB2	7042
1990	ENSG00000092978	915.341430007964	0.105621658455144	0.0478576664326127	2.20700075073943	0.0273140068932159	0.109690677981224	Normal	GPATCH2	55105
1991	ENSG00000093000	2628.78648438844	0.0554307181360186	0.0374041089889203	1.4819419674111	0.138355737015178	0.326902653554885	Normal	NUP50	10762
1992	ENSG00000093009	459.114305688114	0.507942167059506	0.103050799735848	4.928757528813	8.27542008265351e-07	2.81032158927303e-05	Up	CDC45	8318
1993	ENSG00000093010	5433.69657688913	-0.0186974948181378	0.0586124637012572	-0.319002528519869	0.749724595397833	0.871295607986519	Normal	COMT	1312
1994	ENSG00000093072	4760.30946292872	-0.239626471416949	0.0773170518409954	-3.09929545182504	0.00193981471951662	0.0161185586431847	Normal	ADA2	51816
1995	ENSG00000093100	4.95730978633906	0.273055676738968	0.12770740105576	2.14092209538221	0.0322803209925964	0.123015342225117	Normal	NA	NA
1996	ENSG00000093134	89.4257551621223	-0.033833728080554	0.1354486563088	-0.249806832433658	0.802736735718497	0.902656005549722	Normal	VNN3P	55350
1997	ENSG00000093144	3009.13332908668	-0.129542284984271	0.0557279353373268	-2.32455278878574	0.0200958857532914	0.0888058422103888	Normal	ECHDC1	55862
1998	ENSG00000093167	2018.33221850962	-0.129278982870888	0.0359211196391954	-3.59897381466675	0.000319475352247328	0.00389143272624215	Normal	LRRFIP2	9209
1999	ENSG00000093183	1870.95471280824	-0.145933136203692	0.0338276005458303	-4.31402973872056	1.60305368470132e-05	0.000347436651322459	Normal	SEC22C	9117
[truncated: 55,275 more rows]
