# Supplementary material for: Identifying key genes associated with recurrence in non-small cell lung cancer through TCGA and single-cell analysis
Source: Front Med (Lausanne). 2025 Jun 11;12:1549969. doi: 10.3389/fmed.2025.1549969 (PMC12187672; doi:10.3389/fmed.2025.1549969)
Supplement: Supplementary file 2 [file Data_Sheet_2.csv]

	gene_id	baseMean	logFC	lfcSE	stat	P.Value	adj.P.Val	Change	gene	entrez
1	ENSG00000000003	3378.24988115199	0.0661564880979451	0.0670343908851752	0.986906215114252	0.323688617109252	0.526131995713375	Normal	TSPAN6	7105
2	ENSG00000000005	1.06342313546285	0.351783609528968	0.181469343502273	-0.963654032587031	0.335219407547595	0.537617026235262	Normal	TNMD	64102
3	ENSG00000000419	2421.75800640849	0.0818612871013974	0.0497619140349424	1.64505923002201	0.0999575971620607	0.240549311409428	Normal	DPM1	8813
4	ENSG00000000457	739.275721308945	0.0966161687480043	0.0384709877221727	2.51140344033669	0.0120252178900369	0.0516100729488394	Normal	SCYL3	57147
5	ENSG00000000460	663.755659460941	0.244426065531609	0.0682747675703138	3.5800328162513	0.00034355105979484	0.00310174397302714	Normal	FIRRM	55732
6	ENSG00000000938	1338.5326642009	-0.809768487189073	0.104205428019126	-7.77112352573807	7.77929877605844e-15	4.73219449633445e-13	Down	FGR	2268
7	ENSG00000000971	4704.74605447425	-0.185948488034998	0.0936902519624075	-1.98472560137527	0.0471750088436303	0.142261318184564	Normal	CFH	3075
8	ENSG00000001036	2317.06791452128	-0.0315395931031726	0.0524788020370944	-0.60099777249022	0.547841469932098	0.724056321057607	Normal	FUCA2	2519
9	ENSG00000001084	11597.3730938803	0.412038119094165	0.120959265266167	3.4063175731528	0.000658455384966457	0.00527488880611368	Normal	GCLC	2729
10	ENSG00000001167	2008.15783598807	0.0750034086409808	0.0423157846061631	1.77246816517978	0.0763168752657542	0.200211478174663	Normal	NFYA	4800
11	ENSG00000001460	891.009501841314	0.0585345822471773	0.0538866430232195	1.08625432770523	0.277366487415519	0.477338720881247	Normal	STPG1	90529
12	ENSG00000001461	2206.7165933857	-0.20691668366304	0.0498034797644369	-4.15466232363124	3.25768282029796e-05	0.000409658194505778	Normal	NIPAL3	57185
13	ENSG00000001497	2711.52088137704	0.108389005767377	0.0400076257885193	2.70920858662685	0.00674439237777837	0.0333440927064357	Normal	LAS1L	81887
14	ENSG00000001561	1080.87087111439	-0.735720128951569	0.106262093629266	-6.92382995697452	4.39593539833405e-12	1.95647919562535e-10	Down	ENPP4	22875
15	ENSG00000001617	5162.58522231517	0.190902203043008	0.0681585903067456	2.80084938962047	0.0050968300349385	0.0269959161834965	Normal	SEMA3F	6405
16	ENSG00000001626	582.238583179396	-1.09457109927931	0.148898371768309	-7.35273809481083	1.94187203314477e-13	1.02813297463956e-11	Down	CFTR	1080
17	ENSG00000001629	3738.54582741502	-0.0515436814419875	0.0487978239658801	-1.05627043055867	0.290844681260352	0.492386361264982	Normal	ANKIB1	54467
18	ENSG00000001630	168.883101530141	-0.182168953492898	0.0812868275575347	-2.24103767209156	0.0250236348923858	0.0892649400927465	Normal	CYP51A1	1595
19	ENSG00000001631	369.175401434818	-0.12246436524597	0.0537935406828944	-2.27656968813385	0.022811934700962	0.0835726953530569	Normal	KRIT1	889
20	ENSG00000002016	551.567700467947	-0.0286685360146454	0.0571509233727008	-0.501630479389985	0.615927475291096	0.775604632523956	Normal	RAD52	5893
21	ENSG00000002079	34.0750663803359	0.586342829053175	0.12401552530483	1.94667489589195	0.0515737231458936	0.151481091153587	Normal	MYH16	84176
22	ENSG00000002330	520.709772760708	0.0543685861035854	0.0477645881787115	1.13826188094015	0.255011146128191	0.45189491460289	Normal	BAD	572
23	ENSG00000002549	5727.3325588229	-0.185109983602297	0.062156468500314	-2.97813195785746	0.00290011095983722	0.0174167340974658	Normal	LAP3	51056
24	ENSG00000002586	12293.7579528867	0.0197043628370143	0.054915329009841	0.358813243608253	0.719734804564773	0.844791653830555	Normal	CD99	4267
25	ENSG00000002587	959.805664320359	0.296699359023266	0.113582753581916	2.61214393042741	0.00899763650219438	0.0414153375772226	Normal	HS3ST1	9957
26	ENSG00000002726	202.402083336777	0.0925396038601781	0.147522189338553	-0.0214285031913219	0.982903836524066	0.99189519591334	Normal	AOC1	26
27	ENSG00000002745	79.6427189157254	-0.0305521374041328	0.157832102986882	-1.14412593731238	0.252571412439864	0.449211732935537	Normal	WNT16	51384
28	ENSG00000002746	118.95880736185	0.140821454713827	0.117886037620517	1.19453485399135	0.232268815249111	0.424872574149762	Normal	HECW1	23072
29	ENSG00000002822	41.3556320199887	-0.0554012239810518	0.103640856888221	-0.534557364331815	0.592955972494671	0.758745420171461	Normal	MAD1L1	8379
30	ENSG00000002834	11032.3604909164	-0.0620258487365554	0.0418690735139956	-1.48142420755624	0.138493567947911	0.301398909843614	Normal	LASP1	3927
31	ENSG00000002919	1756.47558091765	0.0827263675793497	0.0443219111951643	1.86648909180647	0.0619729687988023	0.172800355104957	Normal	SNX11	29916
32	ENSG00000002933	2427.84429635539	-0.0168881197532072	0.0934653986882818	-0.180689192276098	0.856611542467508	0.925462816041218	Normal	TMEM176A	55365
33	ENSG00000003056	5263.27603619582	0.0129079930832704	0.0466730512280656	0.276561752637096	0.782116636489054	0.882981114795651	Normal	M6PR	4074
34	ENSG00000003096	1170.69594336839	0.238474684351884	0.11733591445937	2.03237863395712	0.0421153393979938	0.130985016256727	Normal	KLHL13	90293
35	ENSG00000003137	487.166639576431	0.363456828922281	0.108966315016553	3.33543263216177	0.000851667865754233	0.00652646532914823	Normal	CYP26B1	56603
36	ENSG00000003147	736.457233756799	-0.141381227456547	0.106008061330495	-1.33368971862191	0.182305565668889	0.363008366767084	Normal	ICA1	3382
37	ENSG00000003249	937.273070828118	0.150036316463573	0.0937057948856329	1.60113736775476	0.109346497333318	0.256330170966862	Normal	DBNDD1	79007
38	ENSG00000003393	1718.96095212922	0.0492613277638018	0.0430386564193075	1.14458386698905	0.25238157840173	0.448962707715996	Normal	ALS2	57679
39	ENSG00000003400	1371.8006399028	-0.198697309911987	0.0740003059511382	-2.68509336609708	0.00725095475069691	0.0352646776190647	Normal	CASP10	843
40	ENSG00000003402	5998.61907753251	-0.410898914533491	0.063971504816317	-6.42316835683318	1.33466737550424e-10	4.89754451526164e-09	Normal	CFLAR	8837
41	ENSG00000003436	4354.75533012214	-0.594070964603383	0.116163004813603	-5.11431315403548	3.14884598833889e-07	6.52297526690041e-06	Down	TFPI	7035
42	ENSG00000003509	776.973529375049	0.0714562934050509	0.0423157463820248	1.68864718900661	0.0912870617740498	0.226387914982935	Normal	NDUFAF7	55471
43	ENSG00000003756	2367.40192377149	-0.152488352788253	0.0454224566755402	-3.35711447801022	0.000787604952523624	0.00613471125420006	Normal	RBM5	10181
44	ENSG00000003987	75.4854534363206	-0.210506682531297	0.096719483206236	-0.467166345453803	0.640380869922074	0.791772878405444	Normal	MTMR7	9108
45	ENSG00000003989	1547.82408547093	-0.21065719898011	0.132099275754452	-1.59472603477218	0.110773513474668	0.258486325758988	Normal	SLC7A2	6542
46	ENSG00000004059	6008.7306243703	0.131891988332009	0.050567674884292	2.60822649232305	0.00910127119225081	0.0417462448206212	Normal	ARF5	381
47	ENSG00000004139	230.997404461643	-0.129742000134916	0.0761227765834872	-1.70436622262709	0.0883126901670415	0.221368159907154	Normal	SARM1	23098
48	ENSG00000004142	7139.79617184574	0.129112056297302	0.045209647882153	2.85585116474414	0.00429216286688044	0.0236048692509081	Normal	POLDIP2	26073
49	ENSG00000004399	6386.87402845096	-0.428381297346369	0.0751386553451818	-5.70123341457677	1.18943635541943e-08	3.1880960774319e-07	Normal	PLXND1	23129
50	ENSG00000004455	6830.11715587312	0.125287987192773	0.0429821839262628	2.91488169230814	0.00355823401300708	0.0204284022309918	Normal	AK2	204
51	ENSG00000004468	1093.04521238864	-0.276718514857383	0.0992634483629768	-2.78774344866257	0.0053076558026467	0.0278341280887961	Normal	CD38	952
52	ENSG00000004478	9524.77402434625	0.181059703172799	0.0729716994295882	2.48122791479258	0.0130930625911609	0.0549776471023224	Normal	FKBP4	2288
53	ENSG00000004487	5936.83258909812	0.0701315502926255	0.0476742472497464	1.47105675807833	0.141275767963349	0.305448160178713	Normal	KDM1A	23028
54	ENSG00000004534	3261.90305262938	-0.130077363245404	0.0543102480826069	-2.39508101667122	0.0166166932086088	0.0660198176326445	Normal	RBM6	10180
55	ENSG00000004660	754.819775561793	0.0198899188949209	0.0710270612325643	0.280033043240171	0.779452153816001	0.881413109030587	Normal	CAMKK1	84254
56	ENSG00000004700	1639.89623270886	0.155875897233865	0.0521031051227876	1.03949393167617	0.298575078846577	0.500300403387475	Normal	RECQL	5965
57	ENSG00000004766	1261.87421147997	-0.120434620402144	0.0464943711841577	-2.59030626828846	0.00958905778318189	0.0433063817109515	Normal	VPS50	55610
58	ENSG00000004776	98.1181374351023	-1.36109761128389	0.138588289978683	-9.82189536024993	9.06233948539483e-23	1.25664440864142e-20	Down	HSPB6	126393
59	ENSG00000004777	595.030461665654	-0.00861548583994032	0.0973966168972635	-0.0884583501106109	0.929512386319555	0.964159503485119	Normal	ARHGAP33	115703
60	ENSG00000004779	2890.39514910217	0.157119187779346	0.0521504709393693	3.0128052803686	0.00258844944269197	0.0158876704124761	Normal	NDUFAB1	4706
61	ENSG00000004799	1832.06747144186	-1.69499208590443	0.15224279636821	-11.1381141701805	8.18338050182066e-29	2.09823934778758e-26	Down	PDK4	5166
62	ENSG00000004809	18.8620709659218	0.85161716084849	0.13614028612764	-0.479267814096495	0.631748116295679	0.786069844652773	Normal	SLC22A16	85413
63	ENSG00000004838	266.767465847983	-0.886072696366458	0.16389011216324	-5.40795387526804	6.37488358431295e-08	1.51011768718925e-06	Down	ZMYND10	51364
64	ENSG00000004846	12.7158952360425	0.216743465340768	0.166247147909952	1.13541700692937	0.256200637226857	0.453155780227537	Normal	ABCB5	340273
65	ENSG00000004848	33.00030102142	-0.34530419428574	0.172880625303299	-3.4453375076374	0.00057034676460217	0.00470686172050633	Normal	ARX	170302
66	ENSG00000004864	2023.36702971192	0.0313424362804556	0.0554426938499568	0.565312211354834	0.571861424276165	0.742563713935375	Normal	SLC25A13	10165
67	ENSG00000004866	1304.28925079122	-0.231307861420483	0.0484861581141876	-4.77059423569678	1.83683226564355e-06	3.22497751101449e-05	Normal	ST7	7982
68	ENSG00000004897	3790.08627754093	0.103354502497963	0.0363652118654611	2.84212520894649	0.00448138877300895	0.0244254396093256	Normal	CDC27	996
69	ENSG00000004939	10.1638683067084	0.124954910158312	0.180721672348648	-5.21191828928852	1.86897871909839e-07	4.0335904933935e-06	Normal	SLC4A1	6521
70	ENSG00000004948	13.4291959142038	-1.41349638244581	0.110678903768734	-1.75386585426227	0.079453495669073	0.205935427382982	Normal	CALCR	799
71	ENSG00000004961	1482.46515234432	0.138899611079097	0.0486263415923671	2.85646933402954	0.00428381383641022	0.0235733847679472	Normal	HCCS	3052
72	ENSG00000004975	2555.91940815228	0.151533482501494	0.053167572923815	2.85010990140085	0.00437041249301352	0.0239369214549604	Normal	DVL2	1856
73	ENSG00000005001	1887.48490205619	0.252142328137173	0.117052244790242	2.15406902071427	0.0312347595695839	0.10486967302483	Normal	PRSS22	64063
74	ENSG00000005007	8551.9191540037	-0.0364108590440234	0.0479512544979506	-0.759331517753166	0.447654268160346	0.642197522850341	Normal	UPF1	5976
75	ENSG00000005020	2761.32167488804	-0.183193638739688	0.053077018043526	-3.45146932789362	0.000557543123756497	0.00461990204660668	Normal	SKAP2	8935
76	ENSG00000005022	21408.7614297609	0.221063142659951	0.0635008893207697	3.4812565705943	0.000499067190034803	0.00421503443201551	Normal	SLC25A5	292
77	ENSG00000005059	1135.87872069642	0.0479047594983917	0.0665439363223067	0.719898714357941	0.471587359657491	0.663080023499387	Normal	MCUB	55013
78	ENSG00000005073	85.8563884364319	0.307767063568683	0.161721260828545	1.90292725591653	0.0570500379126439	0.162655846256568	Normal	HOXA11	3207
79	ENSG00000005075	2126.49122751279	0.123327436883301	0.0549245523359346	2.24539772003849	0.0247426116558067	0.0886229829541316	Normal	POLR2J	5439
80	ENSG00000005100	1728.34641007952	0.142239344782915	0.0522751965302771	2.7209699907887	0.00650906701831845	0.032469379662893	Normal	DHX33	56919
81	ENSG00000005102	134.51819983109	0.486259501791689	0.128012722190216	2.14763769033567	0.0317425488280086	0.10615916576048	Normal	MEOX1	4222
82	ENSG00000005108	323.773721851542	-0.0342738896992283	0.13725564451242	-0.249710750602337	0.802811043758658	0.895319387912775	Normal	THSD7A	221981
83	ENSG00000005156	2355.03199183915	0.114521692829518	0.0563943355377215	2.03072886193669	0.0422825068596707	0.131295090231933	Normal	LIG3	3980
84	ENSG00000005175	1929.43378916616	0.0201647010274651	0.0414890287142263	0.486024863307623	0.6269495377799	0.783101460203806	Normal	RPAP3	79657
85	ENSG00000005187	279.283036415438	-0.70114926958395	0.112906350798907	-6.21012840765502	5.29413230875722e-10	1.78122939060954e-08	Down	ACSM3	6296
86	ENSG00000005189	299.503001641012	0.217379296082147	0.07026565694293	3.0936680014882	0.00197698584210845	0.0128202611186578	Normal	REXO5	81691
87	ENSG00000005194	2993.39896328772	0.0907176849391968	0.0472985876688277	1.91797874029779	0.0551137069089815	0.158576865217401	Normal	CIAPIN1	57019
88	ENSG00000005206	2077.73572015707	0.0583242655711336	0.0579635921551004	1.00622447033036	0.314307603532507	0.51703556392742	Normal	SPPL2B	56928
89	ENSG00000005238	1424.61968286627	-0.135750052465408	0.0614330308645416	-2.20972559324112	0.0271242124127615	0.094528970049877	Normal	ATOSB	80256
90	ENSG00000005243	1337.39691953094	0.144256260987285	0.0884261740729008	1.63137234068166	0.102811777492153	0.24527067381357	Normal	COPZ2	51226
91	ENSG00000005249	602.46108869616	-0.19780095180518	0.0964372549982119	-2.05108608325137	0.0402585643419026	0.126797060498353	Normal	PRKAR2B	5577
92	ENSG00000005302	1826.21971124627	-0.0493896119409351	0.0395930589525497	-1.24743150929546	0.21223931907186	0.40104623684457	Normal	MSL3	10943
93	ENSG00000005339	6343.96651802853	-0.0234520635382251	0.0474653836846887	-0.494088115386543	0.621243950801479	0.779376802764097	Normal	CREBBP	1387
94	ENSG00000005379	706.22331849242	-0.0593487246565466	0.0953939072883898	-0.6221447918577	0.533846664305607	0.713350719867959	Normal	TSPOAP1	9256
95	ENSG00000005381	25.99093368051	-0.5780005809411	0.116643339757336	-4.9547569801946	7.24207455046375e-07	1.39069663341171e-05	Down	MPO	4353
96	ENSG00000005421	17.0364817364569	0.528579702177435	0.157502630221424	-3.39780944285111	0.000679277173734936	0.00540663253003238	Up	PON1	5444
97	ENSG00000005436	947.347660577832	0.0680634384514871	0.0417282605343281	1.63111088683227	0.102866923912422	0.245373515538098	Normal	GCFC2	6936
98	ENSG00000005448	1298.84351196814	0.144856584016903	0.0654789823804134	2.21225938381319	0.0269487477789816	0.0941266749017752	Normal	WDR54	84058
99	ENSG00000005469	1340.15407731607	-0.0337468862353955	0.0734252230809049	-0.459611369735493	0.645795196686672	0.795713681461669	Normal	CROT	54677
100	ENSG00000005471	45.6411461916133	-0.0411352180950146	0.0959665822431046	-0.428643490128887	0.668182690911267	0.810631827849974	Normal	ABCB4	5244
101	ENSG00000005483	4076.51087837427	-0.1310758297156	0.042465271717041	-3.08665923025509	0.00202419501600749	0.0130656083617152	Normal	KMT2E	55904
102	ENSG00000005486	7072.61372549627	0.00309589079788845	0.0513838469546643	0.0602499447674988	0.951956567761344	0.976434492892228	Normal	RHBDD2	57414
103	ENSG00000005513	51.7211909511396	-0.24268436297505	0.136716889577303	-2.56788468569749	0.0102321187724104	0.0456193151917789	Normal	SOX8	30812
104	ENSG00000005700	2632.35064122279	-0.101993518205585	0.0391543789623942	-2.60490643785947	0.00918993514455355	0.042033824909331	Normal	IBTK	25998
105	ENSG00000005801	1173.12525589655	0.0178955687969065	0.0495407628148856	0.361229031061945	0.717928241595998	0.843704219660388	Normal	ZNF195	7748
106	ENSG00000005810	3367.51627209479	-0.127803591805092	0.0582738890681905	-2.19315441754252	0.0282962554235658	0.0975050072781617	Normal	MYCBP2	23077
107	ENSG00000005812	2025.57456246369	-0.217967068449061	0.0493907001003997	-4.41312081487956	1.01891098651306e-05	0.00014904543630486	Normal	FBXL3	26224
108	ENSG00000005844	1615.42500649174	-0.618519175190574	0.107311581661227	-5.76392685383602	8.21790426118066e-09	2.25759784986397e-07	Down	ITGAL	3683
109	ENSG00000005882	870.83322325601	-0.107712988980475	0.0502701497372841	-2.14267989315861	0.0321388109904955	0.107202998401286	Normal	PDK2	5164
110	ENSG00000005884	16674.4895614651	-0.111547353832476	0.107223389614573	-1.04033274094984	0.298185337957606	0.499961298999638	Normal	ITGA3	3675
111	ENSG00000005889	2075.38350939996	-0.000547718328788022	0.053647278845576	-0.0102099181648679	0.991853805459288	0.996080698139284	Normal	ZFX	7543
112	ENSG00000005893	15552.2688506174	0.130236377240562	0.0470194347901663	2.76984073865093	0.00560837082192338	0.0290154900594127	Normal	LAMP2	3920
113	ENSG00000005961	117.938509400581	-0.153671234014944	0.104710757129313	-1.46757431229189	0.142219889873665	0.306838509227855	Normal	ITGA2B	3674
114	ENSG00000005981	26.5956243647575	0.482252760473651	0.139304931917135	-2.37362214310087	0.0176145660282697	0.0689862965490654	Normal	ASB4	51666
115	ENSG00000006007	4176.70959870485	0.0085442938135279	0.0463860996353913	0.184199160653036	0.853857217916855	0.923832803425114	Normal	GDE1	51573
116	ENSG00000006015	1314.95743199775	0.0733522088852186	0.0651687661236804	1.12557288237271	0.260346351707753	0.457728138106851	Normal	REX1BD	55049
117	ENSG00000006016	608.382984135334	-0.448269628608534	0.141652716093755	-0.480814147851058	0.630648594110326	0.785646339509952	Normal	CRLF1	9244
118	ENSG00000006025	700.510137616652	-0.116926238571645	0.0715285455485105	-1.63468128792949	0.102115877134769	0.244024623624282	Normal	OSBPL7	114881
119	ENSG00000006042	2833.87336757383	-0.140980016756952	0.077960448835948	-1.80835574136414	0.0705511515576518	0.189343601866326	Normal	TMEM98	26022
120	ENSG00000006047	215.861307064998	0.377588486136768	0.143833383032892	2.62501093080161	0.00866461855900642	0.0402961859053483	Normal	YBX2	51087
121	ENSG00000006059	28.253112355382	-0.241392630139361	0.185094840792459	-0.430010837041884	0.667187758050241	0.810220443841179	Normal	KRT33A	3883
122	ENSG00000006062	982.812913848454	-0.109733669764266	0.0729261042498942	-1.50472409902499	0.132395024635336	0.291978677580687	Normal	MAP3K14	9020
123	ENSG00000006071	42.2827947968073	0.301780368765207	0.178481926127178	-3.12976562743539	0.00174945823082388	0.0116178389239661	Normal	ABCC8	6833
124	ENSG00000006116	0.55959107956959	1.13246324647811	0.234320343009886	0.846550376666191	0.397245783276537	0.597774844700201	Normal	CACNG3	10368
125	ENSG00000006118	6495.04403605813	0.303839916086036	0.0893592131772883	3.40018853751844	0.000673394041159534	0.00537630778876063	Normal	TMEM132A	54972
126	ENSG00000006125	12507.2979094091	-0.047576227271791	0.0523891111935695	-0.908133663547323	0.36380760671308	0.565685514721341	Normal	AP2B1	163
127	ENSG00000006128	10.0415936122593	-2.72337913555859	0.234994415435932	-6.48433041435923	8.9126709001654e-11	3.32435285688878e-09	Down	TAC1	6863
128	ENSG00000006194	1697.94037043745	-0.000646487154653827	0.0355924804591992	-0.0181637790275569	0.985508198015272	0.99283856516882	Normal	ZNF263	10127
129	ENSG00000006210	7154.20226657792	-0.285282453402413	0.101193531913502	-2.81920603492258	0.00481426053809128	0.0258315048192821	Normal	CX3CL1	6376
130	ENSG00000006282	3245.04299139119	-0.000540418827473907	0.0638928437964917	-0.00845855375798782	0.993251131026913	0.99680031643268	Normal	SPATA20	64847
131	ENSG00000006283	41.010699824006	0.141094716693671	0.121616260520227	-0.088912313541194	0.92915159752149	0.963956950523109	Normal	CACNA1G	8913
132	ENSG00000006327	3379.44941146166	0.03675229125461	0.0994458393144159	0.369571097956428	0.711702089218601	0.840249699011975	Normal	TNFRSF12A	51330
133	ENSG00000006377	394.450120895456	-0.0467454725104393	0.156565527657935	0.926027820240108	0.354431522630197	0.556823120674991	Normal	DLX6	1750
134	ENSG00000006432	1162.07429254553	0.0868924090166274	0.0693656939617275	1.25267007134105	0.210325802199489	0.398779755560821	Normal	MAP3K9	4293
135	ENSG00000006451	4525.22725129199	-0.0227546118134196	0.0412700772732285	-0.551358961817064	0.581387626905416	0.750277318656579	Normal	RALA	5898
136	ENSG00000006453	3419.44973270014	0.0887490893841892	0.0584038952020627	1.51957433936771	0.128617991228177	0.286201531924584	Normal	BAIAP2L1	55971
137	ENSG00000006459	2227.41222403495	-0.0265599661638976	0.0554709954203036	-0.478808754589884	0.632074688035161	0.786197854583154	Normal	KDM7A	80853
138	ENSG00000006468	1693.15203782602	-0.632616424058338	0.107754500474766	-5.87106847940509	4.32995357743548e-09	1.24399962963277e-07	Down	ETV1	2115
139	ENSG00000006530	1717.23690623597	0.0973311779824595	0.039371144235894	2.47214549668359	0.0134304843040859	0.056128547832801	Normal	AGK	55750
140	ENSG00000006534	2020.73082040546	-1.22201085338609	0.128048325972317	-9.54454938341369	1.36700586064789e-21	1.63431363421974e-19	Down	ALDH3B1	221
141	ENSG00000006555	1749.80132276997	0.157702201506298	0.0877959901731848	1.79623010033658	0.0724579294270044	0.192993915254156	Normal	TTC22	55001
142	ENSG00000006576	2316.25815378031	0.136854718796124	0.0507450854196894	2.69690574477619	0.00699870770904371	0.034322544915469	Normal	PHTF2	57157
143	ENSG00000006606	130.640645716432	0.370376091506889	0.141396291640332	2.61931925930073	0.0088105447467788	0.0407817437087974	Normal	CCL26	10344
144	ENSG00000006607	2145.28416294953	0.0437921142994891	0.0441076768495964	0.992845943014694	0.320785036651349	0.523298962594621	Normal	FARP2	9855
145	ENSG00000006611	121.845728777139	0.0162346653333747	0.166882255378147	-1.38713740810352	0.165399867090997	0.339904314021865	Normal	USH1C	10083
146	ENSG00000006625	1533.49879950449	0.378107799108137	0.0695343812779285	5.43769851294015	5.39732010056239e-08	1.29206075079112e-06	Normal	GGCT	79017
147	ENSG00000006634	1193.06849550224	0.210381504078329	0.0696302501591176	3.0214070525982	0.00251602872950211	0.0155249673443835	Normal	DBF4	10926
148	ENSG00000006638	123.573854744899	-0.469507184200316	0.08161301830707	-5.75276083036738	8.77976565431756e-09	2.39741116004835e-07	Normal	TBXA2R	6915
149	ENSG00000006652	472.096567167874	-0.0697429713967691	0.0609773577524894	-1.14375434923877	0.252725526816961	0.449329013400518	Normal	IFRD1	3475
150	ENSG00000006659	0.785427039760981	0.989310505373305	0.242855773116717	-0.334273471401372	0.738173206963826	0.856296988880355	Normal	LGALS14	56891
151	ENSG00000006695	918.722680784916	0.116335419884828	0.0435365597673805	2.67213243294468	0.00753708962976328	0.0362349139181827	Normal	COX10	1352
152	ENSG00000006704	2375.96632521648	0.169629379631143	0.0607949722707735	2.79018582071613	0.00526777984948834	0.027685554841297	Normal	GTF2IRD1	9569
153	ENSG00000006712	4416.54618688943	0.15565730034815	0.0573085485646697	2.71612556365744	0.00660508621778947	0.0328145448363199	Normal	PAF1	54623
154	ENSG00000006715	3393.19768304487	-0.0347346051103919	0.0365349911336442	-0.950721944506655	0.341745545335427	0.544102256980187	Normal	VPS41	27072
155	ENSG00000006740	585.051504526925	-0.996147928098709	0.119543911538561	-8.33342844450285	7.85343250046183e-17	5.96217385807873e-15	Down	ARHGAP44	9912
156	ENSG00000006744	3538.2140296065	0.0680111936730448	0.0390784924582781	1.74037380054841	0.0817934028612257	0.210249271617052	Normal	ELAC2	60528
157	ENSG00000006747	971.89149994809	0.117609474218752	0.142212352493684	0.827036901406297	0.408216146231239	0.608033778127187	Normal	SCIN	85477
158	ENSG00000006756	2323.66647447254	-0.198999731834711	0.0681043052952245	-2.92198680420035	0.00347806275934538	0.0200641945058713	Normal	ARSD	414
159	ENSG00000006757	1145.78301400705	0.0940895022411384	0.0687711708776833	1.3681537631848	0.171263950946998	0.347863668465659	Normal	PNPLA4	8228
160	ENSG00000006788	10.2781787475522	0.0998220001417476	0.153675394714725	0.649662272372772	0.515910398931553	0.699144115974716	Normal	MYH13	8735
161	ENSG00000006831	7357.50452079374	-0.00392154613562583	0.0475209216706219	-0.0825228368118922	0.934230959116843	0.966864534455612	Normal	ADIPOR2	79602
162	ENSG00000006837	22.077354222017	0.0244820487399935	0.059768660055809	0.40962866591976	0.682078365337791	0.820034786893027	Normal	CDKL3	51265
163	ENSG00000007001	6.09693718471005	0.0155796733772619	0.119091150809928	0.13084141612093	0.895900759276209	0.946433749917483	Normal	UPP2	151531
164	ENSG00000007038	1121.19085577168	0.268194887549356	0.159311698408262	1.68334876764159	0.0923075948678423	0.227989581217266	Normal	PRSS21	10942
165	ENSG00000007047	2474.35351166012	0.0900061976855887	0.0496411187949765	1.81313755285814	0.0698106084577668	0.187864901194964	Normal	MARK4	57787
166	ENSG00000007062	685.418390731532	-0.0636354959811945	0.172423917861593	-0.369084777254801	0.71206453516952	0.840410137507701	Normal	PROM1	8842
167	ENSG00000007080	3184.67839426551	0.115439151396337	0.0489742184063373	2.35714109543806	0.0184162479493425	0.0713692170674502	Normal	CCDC124	115098
168	ENSG00000007129	114.50093449244	-0.740038559781801	0.11106775699211	-6.66301970447372	2.68257678479664e-11	1.07218912120186e-09	Down	CEACAM21	90273
169	ENSG00000007168	6357.34033559904	-0.0748864852160783	0.0353220247248121	-2.1201073772272	0.0339969909665896	0.111755307831473	Normal	PAFAH1B1	5048
170	ENSG00000007171	1411.08881193472	0.118449989216314	0.182757888958912	-0.525805219254047	0.599023547824419	0.763275261687948	Normal	NOS2	4843
171	ENSG00000007174	256.402621003794	-0.955008696370402	0.166641165432899	-7.00681512276359	2.43804075866028e-12	1.12182895766436e-10	Down	DNAH9	1770
172	ENSG00000007202	6445.55285934301	-0.0586367583100413	0.0465089715342162	-1.26076233507298	0.207394487776863	0.395262422406019	Normal	BLTP2	9703
173	ENSG00000007216	26.1995067742201	0.0704946335329127	0.180278809683994	0.433739139615981	0.664477881095945	0.808519154052216	Normal	SLC13A2	9058
174	ENSG00000007237	1850.89704218137	-0.40752406083392	0.0979448388827908	-4.16079643416477	3.17139677045345e-05	0.000400159404326357	Normal	GAS7	8522
175	ENSG00000007255	1151.00744229077	0.138436144396951	0.0641757384383334	2.1571406852965	0.0309947043826092	0.104325636415969	Normal	TRAPPC6A	79090
176	ENSG00000007264	289.002808339952	-0.131903552364569	0.0979840392107217	-1.34617416322515	0.178246355368628	0.357633122479858	Normal	MATK	4145
177	ENSG00000007306	224.242245692128	-0.379519077083613	0.198342883251918	-1.30312760244975	0.192531201509357	0.376474268460525	Normal	CEACAM7	1087
178	ENSG00000007312	167.025550190751	-0.385457266238865	0.118264182127207	-1.15389143018072	0.248544683060392	0.444864101462267	Normal	CD79B	974
179	ENSG00000007314	28.8453096297119	0.175536015462235	0.141240449680349	-0.831649736742524	0.405606679433349	0.605595059774355	Normal	SCN4A	6329
180	ENSG00000007341	515.135700734102	0.0447992449164345	0.0412004902343723	1.08734855159467	0.27688279916632	0.476912279881958	Normal	ST7L	54879
181	ENSG00000007350	75.3950182848843	-0.770673774197707	0.209657113556134	-2.56759763287973	0.0102405946785684	0.0456421300815434	Down	TKTL1	8277
182	ENSG00000007372	218.897645989936	0.278776140283363	0.177204006887823	1.57300442537152	0.115717793517913	0.266589285663814	Normal	PAX6	5080
183	ENSG00000007376	1467.1082484758	0.183009204947422	0.0555811520509278	3.29264792617365	0.000992486723485454	0.00737948180613806	Normal	RPUSD1	113000
184	ENSG00000007384	1644.21063439116	-0.0328344448672981	0.061042751009586	-0.537893839845891	0.590650341514144	0.757054520163757	Normal	RHBDF1	64285
185	ENSG00000007392	1704.54426791251	0.024206849645649	0.0590216351331682	0.410135346171681	0.681706665311948	0.819817620396386	Normal	LUC7L	55692
186	ENSG00000007402	1623.5606430245	-2.22181885884973	0.15519670689815	-14.325152340042	1.52393556366194e-46	2.38953096382191e-43	Down	CACNA2D2	9254
187	ENSG00000007516	433.279064907046	-0.266851094350458	0.114330885656104	-2.3340545363643	0.0195928664550169	0.0747694448786042	Normal	BAIAP3	8938
188	ENSG00000007520	1548.89042900634	0.105420081227756	0.0411101942547208	2.56433042353419	0.0103375079938843	0.0459685504764512	Normal	TSR3	115939
189	ENSG00000007541	1753.8421772087	-0.0725404067441122	0.0488663542503695	-1.48446576716982	0.137685398389979	0.300313430076651	Normal	PIGQ	9091
190	ENSG00000007545	904.76729513168	0.0188640429396826	0.0466337005135202	0.404515301328462	0.685833828258644	0.822935999247952	Normal	CRAMP1	57585
191	ENSG00000007866	3096.06329714317	0.102060077256407	0.051637886418422	1.9764567501131	0.0481030695485061	0.144249057694262	Normal	TEAD3	7005
192	ENSG00000007908	550.374005904996	-0.904087756226946	0.163061545331276	-4.23508893529131	2.28461268539625e-05	0.000300545627487043	Down	SELE	6401
193	ENSG00000007923	1751.03971076967	0.114184719276068	0.0396093918153974	2.88276828358899	0.00394197296365454	0.0220993335784197	Normal	DNAJC11	55735
194	ENSG00000007933	1461.40639548012	0.199914852885088	0.147341321558182	4.2911004411492	1.77789870520332e-05	0.000239687084701484	Normal	FMO3	2328
195	ENSG00000007944	2148.19786486567	-0.122112193662652	0.0731153847791561	-1.67013103629581	0.0948934407879331	0.23240382378666	Normal	MYLIP	29116
196	ENSG00000007952	58.9561539124037	0.101617661078534	0.0816031645384905	1.2453015758466	0.213020916637622	0.402017710114858	Normal	NOX1	27035
197	ENSG00000007968	671.939867785947	0.248967879068065	0.0845044821900745	2.94619922559535	0.00321705121269391	0.0188737595494433	Normal	E2F2	1870
198	ENSG00000008018	9853.89498459518	0.0694261344893396	0.0525710216213684	1.32061568979643	0.186629538642359	0.368401120038468	Normal	PSMB1	5689
199	ENSG00000008056	88.2015688953176	0.195264944778872	0.101822771224476	-0.0843445489676449	0.932782493612396	0.96590491997943	Normal	SYN1	6853
200	ENSG00000008083	2903.74063125406	0.101902557951619	0.0593289967424224	1.71758368338713	0.0858725785747331	0.217240511893172	Normal	JARID2	3720
201	ENSG00000008086	965.917972557927	-0.3682734621044	0.0723356165795324	-5.09118215927417	3.55837963454661e-07	7.28985029855257e-06	Normal	CDKL5	6792
202	ENSG00000008118	56.6717624877504	-0.0467370540026539	0.0909032433786455	-0.514145172435714	0.607150497083018	0.769230886477732	Normal	CAMK1G	57172
203	ENSG00000008128	50.2294211114792	-0.107368521590646	0.0704059409632443	-1.52502442225942	0.127253006291124	0.28423463513459	Normal	CDK11A	728642
204	ENSG00000008130	3328.05454743192	0.00611971873716581	0.03850550060113	0.158930810884101	0.873723385632391	0.934652494267694	Normal	NADK	65220
205	ENSG00000008196	59.2496020640996	1.90485836303135	0.196365979789648	1.62579547403846	0.103993171497964	0.247423029800351	Normal	TFAP2B	7021
206	ENSG00000008197	5.29562230173507	-0.126334436845161	0.259880678952903	0.743468578864825	0.457198037982681	0.650055788109997	Normal	TFAP2D	83741
207	ENSG00000008226	350.734905402071	-0.357863026030844	0.157243877324405	-1.4660236580583	0.142641841778651	0.307439735957284	Normal	DLEC1	9940
208	ENSG00000008256	1952.89886904177	-0.142397221753793	0.056495336779005	-2.52051268862364	0.0117184013265099	0.0505861695551839	Normal	CYTH3	9265
209	ENSG00000008277	260.053860697991	0.0619879871904077	0.115622270776818	0.536126645342332	0.591871026075562	0.758118574558518	Normal	ADAM22	53616
210	ENSG00000008282	10584.2866556648	0.088324553498569	0.0613985928777819	1.43854271107485	0.150280127907452	0.318481065370432	Normal	SYPL1	6856
211	ENSG00000008283	5328.06577528641	0.00783682350632022	0.0436720817399916	0.179446724276531	0.857586946086061	0.926099401833983	Normal	CYB561	1534
212	ENSG00000008294	5752.28533483564	-0.0657115118727602	0.0420897280384116	-1.56122457543093	0.118470772456422	0.270840761819905	Normal	SPAG9	9043
213	ENSG00000008300	519.409370011491	0.0933596758747563	0.105108179281447	0.888235787121521	0.374413932254736	0.576004044911738	Normal	CELSR3	1951
214	ENSG00000008311	1563.17150883799	-0.083643227406727	0.0875461083854309	-0.955420846187519	0.339364916148015	0.541871634334377	Normal	AASS	10157
215	ENSG00000008323	1476.14821325517	0.201862582006656	0.0973411149322477	2.07375367818047	0.0381021931894041	0.12189831373661	Normal	PLEKHG6	55200
216	ENSG00000008324	713.931429214966	0.0616918940738265	0.0460058705038907	1.34095928897367	0.179933670795778	0.35982920512369	Normal	SS18L2	51188
217	ENSG00000008382	523.212059695654	-0.0291486515931562	0.0476435588454151	-0.611807086255468	0.54066540075927	0.718794947273893	Normal	MPND	84954
218	ENSG00000008394	8782.68220942401	0.162377776450946	0.107835507347724	1.5057801568134	0.13212361889215	0.291693690836953	Normal	MGST1	4257
219	ENSG00000008405	1258.67676535872	-0.197435901943359	0.0480385599658003	-4.10994292753713	3.9575691868154e-05	0.000486850273410049	Normal	CRY1	1407
220	ENSG00000008438	8.5680413197114	-1.19341355480269	0.136139773197681	-8.76020282855297	1.9489936031708e-18	1.73107998287728e-16	Down	PGLYRP1	8993
221	ENSG00000008441	4693.50627908732	-0.339090585564557	0.0834835609675397	-4.0617842727581	4.8699069605052e-05	0.000582559762223815	Normal	NFIX	4784
222	ENSG00000008513	5348.0606037715	-0.0753434053567758	0.0819628726774943	-0.919239652644234	0.357970234891752	0.560005009058593	Normal	ST3GAL1	6482
223	ENSG00000008516	185.777006832312	-0.356974030159319	0.0955632431556451	-3.73549599431134	0.000187345561941365	0.00185696665918443	Normal	MMP25	64386
224	ENSG00000008517	3549.38199836187	-0.0319976910256969	0.10197903743684	-0.313769355987857	0.753696220216173	0.866272554433971	Normal	IL32	9235
225	ENSG00000008710	2455.66664183832	-0.0738908778705026	0.067582942167441	-1.09333691418103	0.274245900948696	0.47410978245596	Normal	PKD1	5310
226	ENSG00000008735	764.728417128987	0.15260789028091	0.121801974005247	1.25290302498607	0.210241000883079	0.398674595283565	Normal	MAPK8IP2	23542
227	ENSG00000008838	4691.1647732936	-0.0229445108553153	0.0498226909641923	-0.460523667684268	0.64514038729116	0.795211899056862	Normal	MED24	9862
228	ENSG00000008853	1807.29894819503	-0.939325521939033	0.113452847397432	-8.2798753595557	1.23304271072148e-16	9.22892681049963e-15	Down	RHOBTB2	23221
229	ENSG00000008869	2060.19324194201	-0.127406009533542	0.0370589957023194	-3.43792275311352	0.000586194896970322	0.00481038517707047	Normal	HEATR5B	54497
230	ENSG00000008952	10556.6903165073	-0.0375433248305921	0.0548494959079667	-0.684479981308431	0.493672126155518	0.68156812757317	Normal	SEC62	7095
231	ENSG00000008988	42927.3165941471	0.0146962846179892	0.054563307858018	0.269343329287693	0.787665491763512	0.886303488836839	Normal	RPS20	6224
232	ENSG00000009307	28496.4203903085	-0.0493384163220707	0.0430310126093331	-1.14657844204169	0.25155589045904	0.448109348170678	Normal	CSDE1	7812
233	ENSG00000009335	6729.448682045	0.0528505568607409	0.0449949477913131	1.17458943357886	0.240159012681769	0.434413108040215	Normal	UBE3C	9690
234	ENSG00000009413	1328.20355348005	-0.254793043644241	0.0546635529396508	-4.6611101624509	3.14508318496242e-06	5.25702137288019e-05	Normal	REV3L	5980
235	ENSG00000009694	174.26257565798	-0.241623576222528	0.150043540739355	-1.61041005786574	0.107308366301662	0.253138958302636	Normal	TENM1	10178
236	ENSG00000009709	154.4312119789	0.334013721173122	0.240421591293866	1.38831646022015	0.165040702130571	0.339405737714847	Normal	PAX7	5081
237	ENSG00000009724	48.7493663268658	-0.380206480375589	0.0912484295652784	-4.16651003178894	3.09298287947591e-05	0.000391963711627211	Normal	MASP2	10747
238	ENSG00000009765	71.1766222292103	-0.954730708365932	0.162433631929532	-5.87889921801538	4.13003716522798e-09	1.19075923021227e-07	Down	IYD	389434
239	ENSG00000009780	738.815995284387	-0.0763802048210564	0.0432391041631149	-1.7664610456666	0.0773185313433821	0.202059095244039	Normal	FAM76A	199870
240	ENSG00000009790	401.223013835078	-0.116833182230144	0.0953810247887612	-1.22491734305146	0.22060636525492	0.411544693679864	Normal	TRAF3IP3	80342
241	ENSG00000009830	1337.81759774773	0.133035747111222	0.0463741335961583	2.86874969784638	0.00412097775454281	0.0228732499791969	Normal	POMT2	29954
242	ENSG00000009844	3313.8568550279	0.0298712542656112	0.0441423588071695	0.676702736404243	0.498594579953879	0.685693693009032	Normal	VTA1	51534
243	ENSG00000009950	228.385730110906	-0.131368183375478	0.122974997863346	-1.06826701582623	0.285400082601336	0.486400675870208	Normal	MLXIPL	51085
244	ENSG00000009954	6886.5725908331	0.0816803791637831	0.0433474778335336	1.88431622762684	0.0595222136747228	0.167849595842228	Normal	BAZ1B	9031
245	ENSG00000010017	2439.87507810461	-0.0183553525314565	0.0461610430309527	-0.397637514370014	0.690897403423543	0.826094126665034	Normal	RANBP9	10048
246	ENSG00000010030	497.623212499291	0.134602911056052	0.0869388557728705	1.54824850877057	0.121562476368832	0.27557045354785	Normal	ETV7	51513
247	ENSG00000010072	919.138776107844	0.132870699531731	0.0448350570475511	2.96354569808014	0.00304116902344888	0.0180699489747346	Normal	SPRTN	83932
248	ENSG00000010165	2551.88345536299	0.150810643725241	0.0394641637710964	3.82145710157238	0.00013266549363234	0.00138120245678985	Normal	METTL13	51603
249	ENSG00000010219	726.709249859376	-0.0886627869770594	0.0589498923013171	-1.50403834052101	0.132571494968051	0.29223935908173	Normal	DYRK4	8798
250	ENSG00000010244	7987.11628652584	0.0483441359519462	0.0296055462274053	1.63294173976136	0.102481250413132	0.244722297759297	Normal	ZNF207	7756
251	ENSG00000010256	8989.89515430727	0.122569999018169	0.0420476703633884	2.91502448754265	0.00355660635109863	0.0204219334819139	Normal	UQCRC1	7384
252	ENSG00000010270	1894.3599627651	-0.141260685489612	0.069346196125003	-2.03703837828987	0.0416461962238831	0.129912933480394	Normal	STARD3NL	83930
253	ENSG00000010278	55139.1928453527	0.0394524161910067	0.0795647054184991	0.495853324801034	0.61999789914888	0.778398331876476	Normal	CD9	928
254	ENSG00000010282	4.14344790492369	1.75654117223189	0.19431189734165	-2.42488458889184	0.0153132540417177	0.0620012653463845	Normal	HHATL	57467
255	ENSG00000010292	9963.67535994958	0.139641857411923	0.0719214154256023	1.94158679415596	0.0521871428503864	0.152754554833756	Normal	NCAPD2	9918
256	ENSG00000010295	546.425728338044	-0.337014924430076	0.0821789306347574	-4.10100492747667	4.11359799526298e-05	0.000503310813538058	Normal	IFFO1	25900
257	ENSG00000010310	136.653370183969	-0.121214524911324	0.101872159533575	-1.18988839394348	0.234090260714994	0.426869176531686	Normal	GIPR	2696
258	ENSG00000010318	191.064147660238	-0.0194898733681504	0.0466958012720884	-0.417380698003175	0.67639997089711	0.816585957998323	Normal	PHF7	51533
259	ENSG00000010319	682.215703186953	-1.45172484935786	0.11527314749601	-12.5947345371947	2.25718044378108e-36	1.08259685096549e-33	Down	SEMA3G	56920
260	ENSG00000010322	3769.84412287697	-0.208630579174356	0.0489784627422564	-4.25964037307924	2.04756076289721e-05	0.000272273712602033	Normal	NISCH	11188
261	ENSG00000010327	3003.31065770449	-0.362256572941406	0.0840780263552396	-4.30859966268021	1.64291441487151e-05	0.000224082752979196	Normal	STAB1	23166
262	ENSG00000010361	557.587093165815	0.017049296237054	0.0623673543502007	0.273368507502596	0.784569958493944	0.884354901235377	Normal	FUZ	80199
263	ENSG00000010379	28.206096802365	-1.04094764602206	0.131295018154008	-7.92817675771208	2.22386632440583e-15	1.44828406251401e-13	Down	SLC6A13	6540
264	ENSG00000010404	476.189816751213	-0.114603064486894	0.0601555240021051	-1.90511015741418	0.0567657533311431	0.162034694282125	Normal	IDS	3423
265	ENSG00000010438	141.354716314304	0.290281351743644	0.18378856121978	2.32135878507983	0.0202674879882208	0.0765982154726787	Normal	PRSS3	5646
266	ENSG00000010539	616.967687771825	0.02787995565726	0.0410976490792465	0.67838321278083	0.497528750151214	0.684766413623086	Normal	ZNF200	7752
267	ENSG00000010610	4830.27068920959	-0.501188492265981	0.093929846666544	-5.33584225258663	9.51020572755591e-08	2.17571305892817e-06	Down	CD4	920
268	ENSG00000010626	721.423275887738	-0.0730580501726421	0.072067197903031	-1.01375020530053	0.310701961103805	0.51345740805463	Normal	LRRC23	10233
269	ENSG00000010671	655.601932500346	-0.695236648669361	0.10325625801744	-6.73327426389482	1.65886943890765e-11	6.83809800661142e-10	Down	BTK	695
270	ENSG00000010704	957.264277102884	0.0122588230890412	0.0587281718708523	0.208738231175474	0.834652593326193	0.913086174530787	Normal	HFE	3077
271	ENSG00000010803	1502.77501339457	-0.124087955019622	0.0455094597626599	-2.72664003108859	0.00639827974770594	0.0320855565618457	Normal	SCMH1	22955
272	ENSG00000010810	2174.13786534519	-0.32611082445297	0.0737864040275146	-4.4196702184719	9.88516339863243e-06	0.000145219450928053	Normal	FYN	2534
273	ENSG00000010818	2582.64370081937	-0.148392424230152	0.0539014259336184	-2.75303385202726	0.00590457904299259	0.0301689282397195	Normal	HIVEP2	3097
274	ENSG00000010932	400.091289691397	0.259359426913971	0.126318957444517	2.1387670528999	0.0324545390389899	0.107991074725885	Normal	FMO1	2326
275	ENSG00000011007	3570.40346187511	-0.0912679218372116	0.0394342093680854	-2.31443512489895	0.020643866030856	0.0776248967299335	Normal	ELOA	6924
276	ENSG00000011009	3672.2626996972	0.0625407327273939	0.0495971706997617	1.26097371777838	0.207318316471731	0.395172672803419	Normal	LYPLA2	11313
277	ENSG00000011021	998.813623392968	-0.182525752525268	0.0542729389272717	-3.36310895010102	0.000770699407191912	0.00602143990655421	Normal	CLCN6	1185
278	ENSG00000011028	7379.78527587154	-0.121512600119763	0.0866103903751188	-1.40298324045091	0.160621836676109	0.332887552112837	Normal	MRC2	9902
279	ENSG00000011083	10.7046608567701	0.118661930283773	0.117768081219897	1.00774709083996	0.313575891808701	0.516412943965361	Normal	SLC6A7	6534
280	ENSG00000011105	4253.09309236827	-0.16285095591044	0.0669160295245873	-2.43366449791366	0.0149468420681582	0.0608683305798294	Normal	TSPAN9	10867
281	ENSG00000011114	2357.67200912063	0.0592187687690606	0.044663773105667	1.3258788198372	0.18487983963037	0.366416203308262	Normal	BTBD7	55727
282	ENSG00000011132	829.992444596315	0.0940266319356681	0.0437928715998782	2.14707783636206	0.0317870854581992	0.106255813378146	Normal	APBA3	9546
283	ENSG00000011143	921.096291658879	0.0694607012724452	0.044795515209025	1.55061692974315	0.12099351254433	0.274754276132527	Normal	MKS1	54903
284	ENSG00000011198	1666.24385593992	-0.121354856469467	0.0519610072676781	-2.33549885758856	0.0195173755133551	0.0745581301469698	Normal	ABHD5	51099
285	ENSG00000011201	2165.30402211711	-0.891866297866189	0.122575867117151	-7.27656327235313	3.42431545349279e-13	1.76043496100875e-11	Down	ANOS1	3730
286	ENSG00000011243	1448.89563418798	-0.00904584691223527	0.0465483454593118	-0.194332581056849	0.845915475895984	0.919621320735587	Normal	AKAP8L	26993
287	ENSG00000011258	1311.93233628143	-0.02517580762021	0.0529952085109089	-0.475058230601161	0.634745469136481	0.787890970500318	Normal	MBTD1	54799
288	ENSG00000011260	2601.23137326182	0.145983277221105	0.0443315973171624	3.29298433044256	0.000991299991516935	0.00737405226090349	Normal	UTP18	51096
289	ENSG00000011275	3655.79917967857	0.0362102894118008	0.0383929464167871	0.94314953387149	0.345604422364562	0.547894098436512	Normal	RNF216	54476
290	ENSG00000011295	2059.32979800466	-0.0652690193473283	0.0447583159777516	-1.45825445186261	0.144770419877301	0.310546527588923	Normal	TTC19	54902
291	ENSG00000011304	17018.010463389	0.0831796952490808	0.0329441240926484	2.52487173199638	0.0115740524962645	0.0501382395247807	Normal	PTBP1	5725
292	ENSG00000011332	138.067008064068	-0.0463926333191811	0.119668386748847	-0.387682347137803	0.69825112101587	0.831181432538396	Normal	DPF1	8193
293	ENSG00000011347	1480.12395019414	0.324720823794841	0.116327672679332	2.79137762727156	0.00524841996176589	0.0276126702593091	Normal	SYT7	9066
294	ENSG00000011376	1225.74269051008	0.00437154884875246	0.0384026906741875	0.113834181522475	0.909369241765237	0.953241961547642	Normal	LARS2	23395
295	ENSG00000011405	2976.86395822716	-0.159776031373443	0.0436633784603416	-3.65926841091069	0.000252936307985096	0.00239528627269138	Normal	PIK3C2A	5286
296	ENSG00000011422	3849.9754521437	0.00987717398652033	0.0838341168105194	0.117817601717482	0.906212182530954	0.951418009351609	Normal	PLAUR	5329
297	ENSG00000011426	3828.95948047551	0.319807775651816	0.0937752083389456	3.41033871019036	0.000648822474336274	0.0052120580559096	Normal	ANLN	54443
298	ENSG00000011451	3887.3675678356	0.0417258509294475	0.0513765982252237	0.812157010144283	0.416701543822629	0.615867478921147	Normal	WIZ	58525
299	ENSG00000011454	3519.24769220334	-0.0778888574581027	0.0421735951264695	-1.84686333040053	0.064766950483726	0.178189974174689	Normal	RABGAP1	23637
300	ENSG00000011465	30665.645831208	-0.348480708455785	0.114525197831646	-3.04289502022049	0.00234314059935079	0.0146600914601493	Normal	DCN	1634
301	ENSG00000011478	869.058462340112	0.0705218143534783	0.0552700171432204	1.27595118359606	0.201972776100793	0.388656865044283	Normal	QPCTL	54814
302	ENSG00000011485	3536.02396495244	0.0231913059406345	0.0400815415072312	0.57860302753093	0.56285706144105	0.735238934740931	Normal	PPP5C	5536
303	ENSG00000011523	1977.32073932118	0.0897888379416556	0.0516928103415011	1.73696853399452	0.0823927250968434	0.211177330362637	Normal	CEP68	23177
304	ENSG00000011566	2248.62654065391	0.0297365682113639	0.0402890799472508	0.738079946701121	0.46046586886785	0.65338040938375	Normal	MAP4K3	8491
305	ENSG00000011590	70.4471989609533	0.00353048021498422	0.0835062128269318	0.0422785117757755	0.966276675085854	0.983115526610011	Normal	ZBTB32	27033
306	ENSG00000011600	3780.82818541964	-0.616768707912841	0.102251491178475	-6.03201724522341	1.61925493175999e-09	5.0353764346294e-08	Down	TYROBP	7305
307	ENSG00000011638	3168.64446161795	0.13479321151377	0.0710414376453807	1.8973868953154	0.0577768939233246	0.164222855153461	Normal	LDAF1	57146
308	ENSG00000011677	469.359782567958	0.0573493870392036	0.144152924000536	0.397839104007424	0.690748790529632	0.826046859944609	Normal	GABRA3	2556
309	ENSG00000012048	1313.91373122154	0.231057419819462	0.0716675610249764	3.22400939362676	0.00126409252976332	0.00895318350475867	Normal	BRCA1	672
310	ENSG00000012061	2746.58066742784	0.0849718060389928	0.0450691395197404	1.88536564678443	0.0593804887269012	0.167554247260403	Normal	ERCC1	2067
311	ENSG00000012124	411.976700348578	-0.606930910646176	0.129244900133764	-1.56682827712021	0.117154835924406	0.268781565838115	Normal	CD22	933
312	ENSG00000012171	1193.48234680875	-0.661051557963057	0.132441517972849	-4.99165314464486	5.98646891099215e-07	1.16717534463572e-05	Down	SEMA3B	7869
313	ENSG00000012174	1506.18389263847	0.0990842301388363	0.0494397779423585	2.00413849471168	0.0450552268348266	0.137557963573894	Normal	MBTPS2	51360
314	ENSG00000012211	1283.87267241779	0.109859154824905	0.0603722342394037	1.81969707917362	0.0688051483765069	0.186017745315691	Normal	PRICKLE3	4007
315	ENSG00000012223	10026.965047425	0.815610624960453	0.168468480350813	4.84017566717227	1.29724407908732e-06	2.35948785650353e-05	Up	LTF	4057
316	ENSG00000012232	3536.264863552	0.0586951291756738	0.0586147823664547	1.0013722085481	0.316646894889921	0.519362281218228	Normal	EXTL3	2137
317	ENSG00000012504	4.29500809447464	-0.305663619695657	0.210386779213895	-1.47738044802133	0.139573684194068	0.302989348094981	Normal	NR1H4	9971
318	ENSG00000012660	7035.75256293488	0.0947495696520862	0.0481432170445216	1.96807656725102	0.0490592285620676	0.146298488041721	Normal	ELOVL5	60481
319	ENSG00000012779	2345.29090520201	-1.02851720619757	0.114979194018959	-8.94581144174753	3.69226960743972e-19	3.49249297809982e-17	Down	ALOX5	240
320	ENSG00000012817	1182.52206948501	-0.090910760261519	0.189958973240331	-0.478609149298542	0.632216708247657	0.786326522723793	Normal	KDM5D	8284
321	ENSG00000012822	3593.09018887883	-0.548907255944286	0.0645201015865116	-8.50755798361057	1.77634905821894e-17	1.44259359373446e-15	Down	CALCOCO1	57658
322	ENSG00000012963	2203.53074917266	0.0809058796401626	0.0412270362038424	1.96244690522659	0.0497104763974457	0.147754206894945	Normal	UBR7	55148
323	ENSG00000012983	2433.43526357041	0.0412342098040722	0.0431137124773021	0.956406296761938	0.338867004703805	0.541422246737919	Normal	MAP4K5	11183
324	ENSG00000013016	1352.46610869808	-0.0196454785735833	0.065111960350831	-0.301718932533801	0.762866334430744	0.871749487668813	Normal	EHD3	30845
325	ENSG00000013275	7454.84960279127	0.280796897219944	0.0634906418325954	4.42264470908666	9.7500003002815e-06	0.000143549300195694	Normal	PSMC4	5704
326	ENSG00000013288	3760.86901051082	-0.100843996136967	0.0536172560249659	-1.88081259149907	0.0599974167180566	0.168838749556071	Normal	MAN2B2	23324
327	ENSG00000013293	6.66017621285082	-2.48050358061441	0.197007757684771	-1.72551815414363	0.0844341350117828	0.214588293507909	Normal	SLC7A14	57709
328	ENSG00000013297	450.186743968894	0.26672000307209	0.151403090170286	0.653525871086584	0.513417316346615	0.697005775537356	Normal	CLDN11	5010
329	ENSG00000013306	10490.1369246673	0.229110167521372	0.053031810973631	4.32023808094647	1.55860951677696e-05	0.000214594369402104	Normal	SLC25A39	51629
330	ENSG00000013364	9952.14454559089	-0.19401834582271	0.0686236139575707	-2.82728700306109	0.00469442334181451	0.0253218114314758	Normal	MVP	9961
331	ENSG00000013374	3564.4778077455	-0.0791037512149747	0.0424648452624617	-1.86280566809166	0.0624896122968501	0.173765535373984	Normal	NUB1	51667
332	ENSG00000013375	2028.13416693984	0.0147515584412237	0.043798289821032	0.33680654811196	0.736262736522537	0.855131171264375	Normal	PGM3	5238
333	ENSG00000013392	379.753623816649	-0.0598764664971132	0.0556146472922968	-1.07663091317517	0.281645188049354	0.482169376785583	Normal	RWDD2A	112611
334	ENSG00000013441	3295.47339872318	-0.0621170764016232	0.0585168179429467	-1.06152618212029	0.288450840741657	0.489801698695762	Normal	CLK1	1195
335	ENSG00000013503	819.155089489098	-0.0289813145615089	0.0436633821361884	-0.663743687190692	0.506854373075917	0.692066228082175	Normal	POLR3B	55703
336	ENSG00000013523	1457.303008381	0.0235233253570082	0.0425006494593914	0.553481286027307	0.579933891574861	0.749136403413306	Normal	ANGEL1	23357
337	ENSG00000013561	2183.98004421981	-0.075097551995888	0.0440162408642386	-1.70613313435925	0.0879832946592484	0.220678168861095	Normal	RNF14	9604
338	ENSG00000013563	561.026519077235	0.0236941847338423	0.0515589684584602	0.459554666076926	0.645835905275819	0.795715741977231	Normal	DNASE1L1	1774
339	ENSG00000013573	1981.46349755408	0.235526454942165	0.0812756657768909	2.89786442882421	0.00375712958520178	0.0213181153694511	Normal	DDX11	1663
340	ENSG00000013583	2174.76873258131	-0.0682807448464754	0.0488098738203317	-1.3989134141792	0.161838949501226	0.334780307147654	Normal	HEBP1	50865
341	ENSG00000013588	15286.8558723685	-0.980309428988205	0.135546345243548	-7.23323594922548	4.71618953447674e-13	2.37957444234589e-11	Down	GPRC5A	9052
342	ENSG00000013619	330.993717152296	0.0715500929374766	0.0830051151757704	0.861998167954819	0.388688525985873	0.589818128020251	Normal	MAMLD1	10046
343	ENSG00000013725	677.323619324773	-0.174153507894258	0.0922871416185647	-1.88709060448002	0.0591481402039802	0.167083659911022	Normal	CD6	923
344	ENSG00000013810	3710.47025912226	0.158893886275294	0.0706810936197609	2.24803640230586	0.0245738688029277	0.0881269777760167	Normal	TACC3	10460
345	ENSG00000014123	2117.29827423921	-0.155424867113828	0.0352632671717702	-4.40755661189284	1.0454328090616e-05	0.000152269398927558	Normal	UFL1	23376
346	ENSG00000014138	387.813689115713	0.208560740216932	0.059331115452865	3.5152049801006	0.000439414681680242	0.00379317760837681	Normal	POLA2	23649
347	ENSG00000014164	1957.30380238089	0.0540010313669512	0.0458455372643422	1.17789058394864	0.238840229410884	0.433018721458069	Normal	ZC3H3	23144
348	ENSG00000014216	20728.9306563266	0.13569849330876	0.0506739001494008	2.67787643462123	0.00740905456729832	0.035762767771681	Normal	CAPN1	823
349	ENSG00000014257	664.322330435599	-0.0447520478402729	0.0919791135598473	-0.486547339132544	0.626579150090142	0.782877538987526	Normal	ACP3	55
350	ENSG00000014641	9576.42116509242	0.231471585138768	0.0537547880928854	4.30606220935932	1.66186339050371e-05	0.000226439995668634	Normal	MDH1	4190
351	ENSG00000014824	3224.48200605517	-0.0185226675099485	0.0426140808388888	-0.434660924818344	0.663808565285749	0.808138907324317	Normal	SLC30A9	10463
352	ENSG00000014914	856.113748771405	0.0747869400035678	0.0824980577904743	0.906537607631421	0.364651368712156	0.566349460918785	Normal	MTMR11	10903
353	ENSG00000014919	1500.30239626264	0.0824146182900776	0.0371617843269104	2.21772488120864	0.0265735966907268	0.0931181455149262	Normal	COX15	1355
354	ENSG00000015133	3496.16659543313	0.075059791662722	0.0688239854045253	1.09060454324155	0.275446929576333	0.475341608325276	Normal	CCDC88C	440193
355	ENSG00000015153	845.239727568341	-0.0764730754660743	0.0462084123150242	-1.65496124617259	0.0979323592529654	0.237395683615492	Normal	YAF2	10138
356	ENSG00000015171	3864.79653040091	-0.0623109618721166	0.0453936044560884	-1.37268153833951	0.169851370958245	0.346094024199343	Normal	ZMYND11	10771
357	ENSG00000015285	803.015648073624	-0.431193859844248	0.0891635815823888	-4.83602459210364	1.32461541179832e-06	2.40650272318155e-05	Normal	WAS	7454
358	ENSG00000015413	105.348583927899	-0.67537714623996	0.136774661666479	-1.37623642273853	0.168748449074861	0.344475813918233	Normal	DPEP1	1800
359	ENSG00000015475	3214.6362248634	0.252610951176493	0.0666802353539593	3.78838867932296	0.000151627505621251	0.00154616061760059	Normal	BID	637
360	ENSG00000015479	98.7299716861044	-0.0472621045433716	0.0713013363150028	-0.662857817134826	0.507421620147504	0.692599591876706	Normal	MATR3	9782
361	ENSG00000015520	27.8241986656056	-0.328184683750273	0.117632613138709	2.01476684251447	0.0439290847754315	0.134999316155947	Normal	NPC1L1	29881
362	ENSG00000015532	3179.4774983556	0.172493259218818	0.0555480665764403	3.10529640095975	0.00190088435577288	0.0124151319154355	Normal	XYLT2	64132
363	ENSG00000015568	1.38737162750785	-0.0200791373448959	0.132543511315854	-0.151530207373486	0.879557483911342	0.937409795673366	Normal	RGPD5	84220
364	ENSG00000015592	4.83511704659501	2.32825915982542	0.157505551212869	3.47525342684109	0.000510370944950124	0.00428387949016402	Up	STMN4	81551
365	ENSG00000015676	5874.43724606647	0.0145180246991363	0.0389436753031225	0.372795203531593	0.709300872970673	0.838644681519972	Normal	NUDCD3	23386
366	ENSG00000016082	42.9191633755256	0.112153340238152	0.201721336088297	0.555928728773065	0.578259577867861	0.747684315588867	Normal	ISL1	3670
367	ENSG00000016391	312.227228787495	-0.183746060078646	0.109142970349104	-1.68353434452989	0.0922716965584611	0.227914724343856	Normal	CHDH	55349
368	ENSG00000016402	944.324915535952	-0.0904242379163467	0.0925501049927774	-0.977031920856043	0.328553349551318	0.530936378409233	Normal	IL20RA	53832
369	ENSG00000016490	0.893817055724678	0.517297141333869	0.208156270886997	1.2850995737432	0.198757490527085	0.384487947122083	Normal	CLCA1	1179
370	ENSG00000016602	746.094024644917	0.44773665506969	0.194355332742633	3.10106498371426	0.0019282596830374	0.0125537034107424	Normal	CLCA4	22802
371	ENSG00000016864	2098.47479273782	-0.0278891864956901	0.0315078809988837	-0.885149836640265	0.376075823401178	0.577384626864852	Normal	GLT8D1	55830
372	ENSG00000017260	11645.1043433772	0.0679692017479144	0.0492693727420965	1.37954215677461	0.167727657728365	0.343028050078758	Normal	ATP2C1	27032
373	ENSG00000017427	123.153216117832	-0.128555492038091	0.124336517868105	-2.60623670588844	0.00915431742719819	0.0419094006594066	Normal	IGF1	3479
374	ENSG00000017483	2247.67453425583	0.146991176713033	0.120043060881608	1.22447465077876	0.220773223295359	0.411676474742954	Normal	SLC38A5	92745
375	ENSG00000017797	5071.47143566183	0.119259805783007	0.0452875548096204	2.63338950460316	0.0084537337537282	0.0395670591455269	Normal	RALBP1	10928
376	ENSG00000018189	1783.34465003606	-0.129136005450113	0.0529793664733865	-2.43747697915199	0.0147901559239708	0.0603749951645582	Normal	RUFY3	22902
377	ENSG00000018236	2072.84715830609	0.00863105354713488	0.14393443198406	0.0599651823832892	0.952183365199751	0.976593409455922	Normal	CNTN1	1272
378	ENSG00000018280	1919.18697399258	-0.800644370876404	0.105874845369301	-7.56243181279665	3.95602514485122e-14	2.24936168905571e-12	Down	SLC11A1	6556
379	ENSG00000018408	5897.51579397688	-0.0364417600982869	0.066624819363002	-0.546970815064477	0.584398782837322	0.752638432434433	Normal	WWTR1	25937
380	ENSG00000018510	3387.81693626252	0.0208798941011196	0.0499871076903023	0.417705366340674	0.676162548288204	0.816522356890211	Normal	AGPS	8540
381	ENSG00000018607	1.49233282780555	0.305267767209016	0.208255952762163	0.53849921984678	0.5902324435718	0.756713967372364	Normal	NA	NA
382	ENSG00000018610	1545.15378774889	0.0513502347814029	0.0413528634999818	1.24175728094451	0.214326128604905	0.403772994961403	Normal	STEEP1	63932
383	ENSG00000018625	109.36985194486	-1.14876694025761	0.160027726854514	-10.0250335052013	1.18319465637852e-23	1.7998686474343e-21	Down	ATP1A2	477
384	ENSG00000018699	1327.84146525585	0.113229996675883	0.0414156726301485	2.7339884705369	0.00625722353739141	0.0315125990330294	Normal	TTC27	55622
385	ENSG00000018869	59.9581419929762	-0.457501810318826	0.0986242328648701	-4.63866130559011	3.5067318452027e-06	5.78795319292404e-05	Normal	ZNF582	147948
386	ENSG00000019102	602.451864142346	-1.48642817217318	0.155505614383818	-9.56234967419683	1.15113014033832e-21	1.39670457027717e-19	Down	VSIG2	23584
387	ENSG00000019144	2430.93250856692	-0.222070024987959	0.072355111409531	-3.06917360866839	0.00214651813353257	0.0136818716804027	Normal	PHLDB1	23187
388	ENSG00000019169	3389.578198277	-1.64578982707251	0.160990156769783	-10.2284569233898	1.47856446558904e-24	2.39198873544182e-22	Down	MARCO	8685
389	ENSG00000019186	1893.35157786169	-0.00676059944970451	0.18027723885753	0.68524846169879	0.493187147840215	0.681244617576401	Normal	CYP24A1	1591
390	ENSG00000019485	1264.96023991594	-0.0269148370632596	0.0697793756455459	-0.385713743903982	0.699708682894605	0.83213896103405	Normal	PRDM11	56981
391	ENSG00000019505	282.708063909415	0.260412824848	0.182825888095119	0.597982410784299	0.549851669513665	0.725636179681895	Normal	SYT13	57586
392	ENSG00000019549	2718.55583602184	0.233844030070979	0.0891539606554669	2.62291238699296	0.00871816885328647	0.0404774006138345	Normal	SNAI2	6591
393	ENSG00000019582	125836.429493609	-0.507713334143171	0.102803712202357	-4.93876454702554	7.8619069104905e-07	1.49843020536174e-05	Down	CD74	972
394	ENSG00000019991	513.204900431233	-0.848454066645535	0.12438461921544	-6.82166117147408	8.99937262743588e-12	3.8297121427485e-10	Down	HGF	3082
395	ENSG00000019995	746.675460342202	0.00421897414661616	0.0387966789177356	0.108745417548626	0.913404417441405	0.955620686484749	Normal	ZRANB1	54764
396	ENSG00000020129	1864.24841072052	0.0266927907996839	0.0460377752868811	0.579801821874652	0.562048268855598	0.734879264121991	Normal	NCDN	23154
397	ENSG00000020181	1407.62700885437	-0.255028723426327	0.0876075771878155	-2.91104647486574	0.00360220432903041	0.0206233987372503	Normal	ADGRA2	25960
398	ENSG00000020219	0.628039616966875	0.138042260154705	0.179708453675474	0.771846003359098	0.44020564136	0.635860206961296	Normal	CCT8L1P	155100
399	ENSG00000020256	1990.75046568883	0.162355598102072	0.0566846432299874	2.86418831057311	0.00418079384586618	0.0231265405031577	Normal	ZFP64	55734
400	ENSG00000020426	847.666866164444	0.164996649164986	0.0515999109648009	3.19761770645673	0.0013856784686196	0.0096613808761042	Normal	MNAT1	4331
401	ENSG00000020577	1224.98089038571	-0.485505219171522	0.0952912010346866	-5.09502808180026	3.4868956603805e-07	7.14699659539427e-06	Normal	SAMD4A	23034
402	ENSG00000020633	2050.03509988421	0.0881874064934305	0.0761680423823562	1.15779922787045	0.246945978560953	0.442877602233544	Normal	RUNX3	864
403	ENSG00000020922	1652.73544415239	-0.00949702550996258	0.0410671982672084	-0.23125591361711	0.817115994228759	0.903743237614183	Normal	MRE11	4361
404	ENSG00000021300	739.618929322053	-0.754846775933044	0.129844292151306	-5.81389422874156	6.10359884411358e-09	1.71135844344445e-07	Down	PLEKHB1	58473
405	ENSG00000021355	8935.73657654921	-0.192175668634917	0.0936221061274611	-2.05268538158424	0.0401031007248791	0.126453957023116	Normal	SERPINB1	1992
406	ENSG00000021461	3.01672158857977	0.0141430475428327	0.134883716534728	0.104925208899509	0.916435155566365	0.957095680104718	Normal	CYP3A43	64816
407	ENSG00000021488	21.2668158513422	-0.581069407896251	0.123005618932983	-0.779940472995231	0.435425914178712	0.632181216388411	Normal	SLC7A9	11136
408	ENSG00000021574	2836.07276455057	0.142811768406518	0.0620298295342664	2.30230594158412	0.0213179249965116	0.0795432149238316	Normal	SPAST	6683
409	ENSG00000021645	573.474875467516	-0.051024494838489	0.1210486698723	-0.421525573057723	0.673371341310722	0.814647707985339	Normal	NRXN3	9369
410	ENSG00000021762	1279.94651193088	-0.253811027785217	0.0604385299302174	-4.19949098969912	2.67515674731746e-05	0.00034447501666026	Normal	OSBPL5	114879
411	ENSG00000021776	2955.50235843709	0.024443579809771	0.0376854255193959	0.648621316517839	0.5165831737957	0.699690141167573	Normal	AQR	9716
412	ENSG00000021826	304.89263709199	1.2018506086897	0.145176503149945	2.56779578684664	0.0102347430512377	0.0456238807207591	Up	CPS1	1373
413	ENSG00000021852	84.1902772911174	-2.05893216432227	0.214912818106132	-11.1227150932803	9.72661040407057e-29	2.46294691275248e-26	Down	C8B	732
414	ENSG00000022267	3152.90737773368	-1.7702472406405	0.134146275426148	-13.1995095371158	8.83081372565452e-40	6.79272856542421e-37	Down	FHL1	2273
415	ENSG00000022277	3755.89980259823	0.0188774475934128	0.0330873064703293	0.570534326527678	0.568315347059166	0.739755121766718	Normal	RTF2	51507
416	ENSG00000022355	3.84797099761389	0.221757627135264	0.244736254666498	0.166035980921034	0.868128634470352	0.932187203894814	Normal	GABRA1	2554
417	ENSG00000022556	1578.64470093295	0.387190229183839	0.173912728351478	2.22603680184529	0.0260117164526883	0.0917261185315453	Normal	NLRP2	55655
418	ENSG00000022567	1759.01233124246	0.0123365967608126	0.0624260459746667	0.197618976683504	0.843343186361721	0.91841161571459	Normal	SLC45A4	57210
419	ENSG00000022840	8143.26514432614	-0.02273877457457	0.0312546885467266	-0.727531951294596	0.466900149561904	0.659366263590817	Normal	RNF10	9921
420	ENSG00000022976	362.449386928476	0.122803838613408	0.0540192505149905	2.27333556327317	0.0230059659824014	0.0841096960963627	Normal	ZNF839	55778
421	ENSG00000023041	1822.41592578154	0.0957228511959255	0.0352979743896448	2.71185133221474	0.00669085940300046	0.0331517934056299	Normal	ZDHHC6	64429
422	ENSG00000023171	314.252027670788	0.203620244447896	0.107988956078516	-0.387737923740615	0.698209987988985	0.831156737534235	Normal	GRAMD1B	57476
423	ENSG00000023191	9837.74480707175	-0.0972338242055344	0.0445891818307849	-2.18066002501932	0.029208571840451	0.0998888563703972	Normal	RNH1	6050
424	ENSG00000023228	4722.71940070119	0.0553053341398209	0.0403041205506286	1.37220019627692	0.170001124345322	0.346166816707961	Normal	NDUFS1	4719
425	ENSG00000023287	4592.00936637416	0.0638346881197504	0.0532905711152728	1.19786004440046	0.230971506902377	0.423296488501825	Normal	RB1CC1	9821
426	ENSG00000023318	4569.44641453137	-0.0700162857996479	0.0405473150745701	-1.72678055162424	0.0842070825865563	0.214224919993056	Normal	ERP44	23071
427	ENSG00000023330	3119.70332537524	-0.181607999105202	0.0441113639536491	-4.11703456047079	3.83778540742748e-05	0.000474261398878459	Normal	ALAS1	211
428	ENSG00000023445	3097.3230082854	-0.405979103564534	0.116179295823182	-3.49451184071291	0.000474929542331955	0.00404553438817157	Normal	BIRC3	330
429	ENSG00000023516	2538.71959089574	-0.212069975087216	0.0447645273957494	-4.73745501184149	2.16418880325626e-06	3.74807345501916e-05	Normal	AKAP11	11215
430	ENSG00000023572	755.315986684383	0.0713637946593779	0.0386252301843509	1.84759689280646	0.064660679547795	0.177969658641946	Normal	GLRX2	51022
431	ENSG00000023608	890.171497762503	0.249123470997954	0.0685057259855735	3.63653798241922	0.000276326913725153	0.00258141512803552	Normal	SNAPC1	6617
432	ENSG00000023697	3200.87777938871	0.135910515787791	0.0643920565183311	2.11067135280702	0.0348005699539884	0.113672753455989	Normal	DERA	51071
433	ENSG00000023734	9436.96791020492	0.112223071639412	0.0539000081204374	2.08205958353732	0.0373370276281772	0.120081724703813	Normal	STRAP	11171
434	ENSG00000023839	380.521743133207	-0.443733676790162	0.168819606073485	0.756030510440181	0.449630903078694	0.643832413919855	Normal	ABCC2	1244
435	ENSG00000023892	1646.45355511238	0.0887036907042031	0.0526372093668699	1.68519028579542	0.0919518646666965	0.227358904581021	Normal	DEF6	50619
436	ENSG00000023902	2780.91855442734	-0.0604746246414062	0.055009420845779	-1.099350869148	0.271615052011718	0.471253996064968	Normal	PLEKHO1	51177
437	ENSG00000023909	7388.17450292347	0.148207511659845	0.122881191914889	1.20608930984357	0.227783056290527	0.419926726908394	Normal	GCLM	2730
438	ENSG00000024048	2739.66508073346	-0.103875710220278	0.0366785382890378	-2.83205688230112	0.00462496203192311	0.0250399006796071	Normal	UBR2	23304
439	ENSG00000024422	8496.44387940822	-0.261222416436393	0.0923469461236774	-2.82872621793507	0.00467336595167003	0.0252483147518797	Normal	EHD2	30846
440	ENSG00000024526	889.703729043632	0.21693117478901	0.0970613955911995	2.23497717747817	0.0254188471021791	0.0902050451481231	Normal	DEPDC1	55635
441	ENSG00000024862	1174.36392136217	-0.188742991499684	0.0432774439342964	-4.36123346025422	1.29331278589317e-05	0.000183012064058634	Normal	CCDC28A	25901
442	ENSG00000025039	1621.75793405723	-0.0794973529967259	0.0757162304744638	-1.04993910436672	0.293746111283956	0.49554896887119	Normal	RRAGD	58528
443	ENSG00000025156	1003.51109008751	0.0164648044393225	0.0505406633799807	0.325773059968381	0.744596062798294	0.860256922203972	Normal	HSF2	3298
444	ENSG00000025293	2741.17171608381	0.0347383049272536	0.037280920360532	0.931798314457487	0.351440765896604	0.553806854936909	Normal	PHF20	51230
445	ENSG00000025423	683.450480813206	-1.79755274204216	0.131707903435783	-13.650709688712	1.99922022966103e-42	2.14484764007423e-39	Down	HSD17B6	8630
446	ENSG00000025434	1422.66808360803	0.00865597577579739	0.0728999679325097	0.118738336503699	0.905482663244534	0.951076374489983	Normal	NR1H3	10062
447	ENSG00000025708	7880.40011810343	0.246139507576209	0.089453331208697	2.7515835366472	0.0059307891202356	0.0302599614997368	Normal	TYMP	1890
448	ENSG00000025770	3398.679998774	0.168655930414187	0.0506320135280294	3.33101301554016	0.000865305564347068	0.00660490118841065	Normal	NCAPH2	29781
449	ENSG00000025772	2706.47572279881	0.0863728119664334	0.0524917884038235	1.64545315292357	0.0998763959722876	0.240434656687229	Normal	TOMM34	10953
450	ENSG00000025796	5227.39836478398	-0.107346826945395	0.036194844014646	-2.96580450456866	0.00301892323015176	0.0179724682019315	Normal	SEC63	11231
451	ENSG00000025800	4475.93133999355	0.0332667159008872	0.0378524534657018	0.878852189430809	0.379481424614156	0.580688338663385	Normal	KPNA6	23633
452	ENSG00000026025	18603.1658396373	-0.406891488656513	0.0915846989441674	-4.44283134755441	8.87827571109529e-06	0.000132283718552669	Normal	VIM	7431
453	ENSG00000026036	94.7488348164057	-0.0871320218418472	0.0966326970383386	-0.901700408060351	0.367216036188697	0.568986691669387	Normal	RTEL1-TNFRSF6B	100533107
454	ENSG00000026103	1204.33663289012	-0.169454227342109	0.0897679662933108	-1.88769951133436	0.0590663020191332	0.166898738613531	Normal	FAS	355
455	ENSG00000026297	1234.22920751674	-0.116065844324781	0.0635129571431021	-1.82743831266626	0.0676338932590356	0.183636267757866	Normal	RNASET2	8635
456	ENSG00000026508	36847.8588887531	0.081883953869385	0.0716632780207705	1.14261961688807	0.253196557159017	0.449793770633091	Normal	CD44	960
457	ENSG00000026559	463.924706665264	0.313958525001363	0.150574786831745	2.08494523825167	0.0370742716533697	0.119368496822348	Normal	KCNG1	3755
458	ENSG00000026652	734.592600921483	-0.152870179408028	0.0876519244457317	-1.74406370384092	0.0811479822333674	0.209077983927822	Normal	AGPAT4	56895
459	ENSG00000026751	2155.12519204784	0.0349283491812465	0.112576592738516	0.310263131839966	0.756360865198528	0.868111479516148	Normal	SLAMF7	57823
460	ENSG00000026950	2365.34828587729	-0.290284732589845	0.0723936271811589	-4.00982193258293	6.07645546826413e-05	0.000705769049943568	Normal	BTN3A1	11119
461	ENSG00000027001	910.854586945587	0.0244554185804085	0.0506795765046299	0.482549818497184	0.62941541723787	0.784853726370389	Normal	MIPEP	4285
462	ENSG00000027075	2187.2421883956	-0.165747787627192	0.0550733087175972	-3.00958532232278	0.0026160458934919	0.0160305063859729	Normal	PRKCH	5583
463	ENSG00000027644	12.0936866310556	0.307188759356915	0.145680148444927	2.10827317230674	0.035007367125422	0.114174427437536	Normal	INSRR	3645
464	ENSG00000027697	8178.35696402712	-0.149184340012178	0.0688551213478083	-2.16664432246574	0.0302619850415141	0.102469201713836	Normal	IFNGR1	3459
465	ENSG00000027847	1616.82657813492	0.0996074541101165	0.0440409356023467	2.26170257006116	0.0237157858452978	0.0859341531722603	Normal	B4GALT7	11285
466	ENSG00000027869	455.609159338874	0.0232408809318406	0.0743843002143854	0.312443672997239	0.754703364140967	0.867088947465119	Normal	SH2D2A	9047
467	ENSG00000028116	1263.22965549374	0.119418629976637	0.0641344024213308	1.86200519765459	0.062602357599541	0.174008451623327	Normal	VRK2	7444
468	ENSG00000028137	2986.0679830125	-0.330566575814736	0.0890901376594114	-3.71049763724551	0.000206852227358375	0.00201456082296853	Normal	TNFRSF1B	7133
469	ENSG00000028203	3868.64410151332	-0.0169635986576845	0.0333362935312706	-0.508863131825242	0.610848163943472	0.772017360121834	Normal	VEZT	55591
470	ENSG00000028277	669.636685005217	-0.253215498037868	0.0952844634487296	-2.65749169590773	0.00787245298915993	0.0374759649068277	Normal	POU2F2	5452
471	ENSG00000028310	3370.57948386246	0.0447215313227254	0.0583568563819447	0.766346445559403	0.443470189376697	0.638644695344561	Normal	BRD9	65980
472	ENSG00000028528	6235.62167562898	-0.15417559649933	0.0368549854299997	-4.18330379168234	2.87303058155001e-05	0.000367747914438402	Normal	SNX1	6642
473	ENSG00000028839	1014.31695025537	0.0631719424087989	0.0572806840959224	1.10284912051113	0.270092692579366	0.46923799927877	Normal	TBPL1	9519
474	ENSG00000029153	4440.68891122858	0.245030026305582	0.102957951757635	2.37988380545686	0.0173180978545444	0.0681687953397768	Normal	BMAL2	56938
475	ENSG00000029363	5932.2563551951	-0.100862740991022	0.0278074378502452	-3.62718553399028	0.00028652741242866	0.00265601399497308	Normal	BCLAF1	9774
476	ENSG00000029364	5333.42279749168	0.120577765993142	0.0420872498118157	2.86494705631256	0.00417078968052059	0.0230899991438706	Normal	SLC39A9	55334
477	ENSG00000029534	153.595582098808	-0.494391652690007	0.128102799219027	-0.625455838470058	0.53167192393363	0.711525489772059	Normal	ANK1	286
478	ENSG00000029559	51.227569830601	0.24608521592514	0.135391076310914	3.27559261458158	0.0010544053615027	0.0077382534253361	Normal	IBSP	3381
479	ENSG00000029639	563.868770062633	0.0797391221128714	0.0542472983227908	1.46992103421775	0.141583142011008	0.305885613858229	Normal	TFB1M	51106
480	ENSG00000029725	1813.38141841224	-0.067410086856975	0.042165230880575	-1.59871213537294	0.109884579917518	0.257205781595638	Normal	RABEP1	9135
481	ENSG00000029993	6780.85350982201	0.19097360549472	0.0923911386873749	2.06700246506288	0.0387339216796756	0.123326511925734	Normal	HMGB3	3149
482	ENSG00000030066	3962.64165852633	0.0194884467782262	0.0434898230992835	0.44811484725647	0.654070313276553	0.801359003368201	Normal	NUP160	23279
483	ENSG00000030110	1974.3036710034	0.109112597093618	0.064829448590916	1.68307116847008	0.0923613150627099	0.228053182271005	Normal	BAK1	578
484	ENSG00000030304	44.9857424186596	-1.10469802625034	0.134594143502444	-8.20761332231704	2.2562847538057e-16	1.64551371812435e-14	Down	MUSK	4593
485	ENSG00000030419	890.830207247776	-0.134487819748396	0.0741440549975176	-1.81387304188608	0.0696972739615918	0.187628765374049	Normal	IKZF2	22807
486	ENSG00000030582	34016.4592865316	-0.180489450205999	0.0591829707401661	-3.04968813587895	0.00229079104871193	0.0144076811627235	Normal	GRN	2896
487	ENSG00000031003	1045.12278021705	-0.277995927413967	0.0510174164227794	-5.44903163651214	5.06448051006499e-08	1.21666907150459e-06	Normal	FAM13B	51306
488	ENSG00000031081	2103.3431352516	-1.05385775006986	0.102810470667848	-10.2508759743767	1.1727583344094e-24	1.92012095490773e-22	Down	ARHGAP31	57514
489	ENSG00000031691	595.209095832628	0.178300525111817	0.0658073563426703	2.70943352905548	0.00673982087100528	0.0333336184968025	Normal	CENPQ	55166
490	ENSG00000031698	7052.68277724424	0.0262844060113525	0.0438654368443005	0.599205246014922	0.549036024912166	0.724986804769957	Normal	SARS1	6301
491	ENSG00000031823	3478.07932928591	-0.0240575363145883	0.0369582382424539	-0.650938739048313	0.51508603313065	0.698519058154399	Normal	RANBP3	8498
492	ENSG00000032219	1040.95725421518	-0.255679054403264	0.0475759062549484	-5.37412513482899	7.69554025011035e-08	1.7978898849083e-06	Normal	ARID4A	5926
493	ENSG00000032389	2009.94578605881	0.146607758186235	0.0476731370165749	3.0752695606301	0.00210312378573068	0.013472682353342	Normal	EIPR1	7260
494	ENSG00000032444	3802.45222991061	-0.499384634432707	0.0611689158943774	-8.16403899938169	3.24004220811655e-16	2.33374630283561e-14	Normal	PNPLA6	10908
495	ENSG00000032742	501.810673611795	-0.187277829428763	0.0525787853313627	-3.56184663377355	0.000368255492896193	0.00328441039912317	Normal	IFT88	8100
496	ENSG00000033011	840.797773615105	0.0711434446020106	0.0448314984274289	1.5869072274666	0.11253365777396	0.261535466217089	Normal	ALG1	56052
497	ENSG00000033030	1480.02807341163	0.0234832512212095	0.0319472047889462	0.735064434199547	0.462300253321865	0.655253510670855	Normal	ZCCHC8	55596
498	ENSG00000033050	1220.43268188354	0.0993254293108907	0.0495085374005402	2.00622858497731	0.0448318654060525	0.137037477777126	Normal	ABCF2	10061
499	ENSG00000033100	4127.6775353669	0.0612037667219512	0.0516630632130493	1.1846713580745	0.236147411187299	0.429424044751498	Normal	CHPF2	54480
500	ENSG00000033122	66.1317279489025	0.227777099456039	0.10730209538238	1.32184179899391	0.186220836277367	0.367941557588489	Normal	LRRC7	57554
501	ENSG00000033170	2394.94468748546	0.150237990432331	0.0722573033043915	2.07920595214432	0.0375984248190767	0.12065590231613	Normal	FUT8	2530
502	ENSG00000033178	3930.32910871155	0.0674994287449509	0.0564326441844705	1.19610554852334	0.231655372661988	0.424131056392147	Normal	UBA6	55236
503	ENSG00000033327	1688.98952491192	-0.711087093411518	0.099808639687396	-7.12465251429998	1.04343593291931e-12	5.03705772764770e-11	Down	GAB2	9846
504	ENSG00000033627	3128.47848168512	-0.242138030432302	0.0491444676662269	-4.92706665842344	8.34732838225655e-07	1.58040660317243e-05	Normal	ATP6V0A1	535
505	ENSG00000033800	1916.29548340143	-0.14830652492405	0.0364987171814357	-4.06333394670784	4.83767408347348e-05	0.000579554208154707	Normal	PIAS1	8554
506	ENSG00000033867	1331.12644072404	0.0990896019182611	0.0564838735574537	1.75429791826259	0.0793794723062056	0.205822192137594	Normal	SLC4A7	9497
507	ENSG00000034053	892.091024491888	0.193063484533692	0.100202088799981	1.92672537058016	0.0540138643487596	0.156339170874706	Normal	APBA2	321
508	ENSG00000034152	3283.79368755156	-0.131241148401472	0.0590074373074174	-2.22414712885243	0.0261385469060352	0.0920618816643838	Normal	MAP2K3	5606
509	ENSG00000034239	280.076237613338	-0.288216959943797	0.138937589152546	-2.07450231334349	0.038032684135288	0.121752372738706	Normal	CLXN	79645
510	ENSG00000034510	58397.3993558184	0.0917787988581391	0.0691374967973465	1.32748083224558	0.184349676410381	0.36568546165329	Normal	TMSB10	9168
511	ENSG00000034533	535.261927871685	0.0537819068695324	0.0469887254055231	1.14456994967687	0.252387346336224	0.448962707715996	Normal	ASTE1	28990
512	ENSG00000034677	3644.41367772213	-0.0239844905727581	0.0650067497758738	-0.368954275573974	0.712161806767776	0.840459111188593	Normal	RNF19A	25897
513	ENSG00000034693	705.593613047037	-0.0554193582833978	0.0469012435258684	-1.1816186791037	0.23735703848203	0.431087807029989	Normal	PEX3	8504
514	ENSG00000034713	3877.25515710493	-0.0319006346485907	0.0522906719777586	-0.610064353264959	0.541819178910605	0.719678449931485	Normal	GABARAPL2	11345
515	ENSG00000034971	32.3202678106616	-2.78454884564554	0.208015131465901	-13.798384484194	2.60628009790124e-43	3.03579505803536e-40	Down	MYOC	4653
516	ENSG00000035115	2394.93766034118	0.011320900417237	0.0717776196203635	0.157721817509281	0.874676007789596	0.934795196380553	Normal	SH3YL1	26751
517	ENSG00000035141	2520.30665010362	0.137890020793383	0.0529775011967388	2.60280260158881	0.00924651756171468	0.0422082664825869	Normal	FAM136A	84908
518	ENSG00000035403	10165.935527084	-0.0740099401301919	0.0569834031639392	-1.29879886445889	0.194012964461982	0.378554634592998	Normal	VCL	7414
519	ENSG00000035499	678.71281925584	0.320059746737734	0.0965189039364459	3.31600476729872	0.000913142710920262	0.00689772133385163	Normal	DEPDC1B	55789
520	ENSG00000035664	812.122225750231	-0.779118108886752	0.10587882487676	-7.35880550821102	1.85563158498286e-13	9.85031099695069e-12	Down	DAPK2	23604
521	ENSG00000035681	2386.96113360125	0.00140471665577287	0.0439938231066913	0.0319296082621919	0.974528186693753	0.987732519084377	Normal	NSMAF	8439
522	ENSG00000035687	3907.36671665121	0.124184093073799	0.0452785331911484	2.74267001508639	0.0060941892926624	0.0308808085312723	Normal	ADSS2	159
523	ENSG00000035720	79.2350228389187	-0.308757737703424	0.117539131413756	-1.06865806629599	0.285223773417922	0.486181494113051	Normal	STAP1	26228
524	ENSG00000035862	11803.0082312684	-0.21405335258983	0.0887900666421256	-2.4107916881244	0.0159179371752716	0.0637992686866595	Normal	TIMP2	7077
525	ENSG00000035928	3118.21178787177	-0.0577641738269134	0.0420618710116787	-1.37331430311774	0.169654657966513	0.345841346866283	Normal	RFC1	5981
526	ENSG00000036054	2728.03164245323	0.0307937147565583	0.0486667651735232	0.632746350483836	0.526899296421794	0.707600570429347	Normal	TBC1D23	55773
527	ENSG00000036257	2937.15133316076	-0.0851635056698227	0.0373212536742634	-2.28190324106366	0.0224950534583269	0.0826941694670036	Normal	CUL3	8452
528	ENSG00000036448	164.847580776593	-0.274337883636566	0.109881202349357	-2.49667476934763	0.0125363875980122	0.0532545013645684	Normal	MYOM2	9172
529	ENSG00000036473	8.16641476470875	-2.23550786515845	0.201761262741353	-11.0668061090417	1.81763766221244e-28	4.33341825807467e-26	Down	OTC	5009
530	ENSG00000036530	54.3816176631445	-0.328980604275389	0.0982437401423254	-3.34852998306452	0.000812414897525351	0.00628592342803445	Normal	CYP46A1	10858
531	ENSG00000036549	2165.12115012813	0.012609131106012	0.0382325935933552	0.329800337320733	0.741550832478571	0.85840238953877	Normal	ZZZ3	26009
532	ENSG00000036565	5.90880237860676	-0.758236761731853	0.159867727964984	-4.33506623921477	1.4571623768647e-05	0.000202059849591905	Down	SLC18A1	6570
533	ENSG00000036672	209.4158871455	-0.147554505988897	0.0974551135131915	-1.51407020539146	0.130008034431602	0.288428795587045	Normal	USP2	9099
534	ENSG00000036828	12.2317274152747	-0.181309327102833	0.16550166721046	1.040588250465	0.298066686617638	0.49985942739728	Normal	CASR	846
535	ENSG00000037042	1044.99204968988	0.0555627437165604	0.0560310017945876	0.991644668893235	0.321370891062288	0.524003059106002	Normal	TUBG2	27175
536	ENSG00000037241	967.901993739459	0.134491403026995	0.0505103019587553	2.66265501994676	0.00775268504084161	0.0370225446579631	Normal	RPL26L1	51121
537	ENSG00000037280	880.598650353055	-0.877577706655228	0.0943624554977662	-9.30022584175886	1.40147679888561e-20	1.48403652303814e-18	Down	FLT4	2324
538	ENSG00000037474	6026.23501451799	0.148505986424584	0.0571587829534215	2.59812934874196	0.00937331779683397	0.0426153027703053	Normal	NSUN2	54888
539	ENSG00000037637	1810.7150282503	0.0153182760603439	0.0350179450620864	0.437440549246084	0.661791882281454	0.806695513734499	Normal	FBXO42	54455
540	ENSG00000037749	885.958228498773	-0.120598546965693	0.0510232291347189	-2.36359795505027	0.0180984414226769	0.0704177571979091	Normal	MFAP3	4238
541	ENSG00000037757	612.47683168648	0.0302626623149916	0.0606191894021266	0.499226403657477	0.617619895656416	0.776702076195964	Normal	MRI1	84245
542	ENSG00000037897	1081.19471247935	0.0995424331357706	0.0579919672162087	1.71648640388556	0.0860730543242893	0.217573553986398	Normal	METTL1	4234
543	ENSG00000037965	226.578158956959	0.155922472891026	0.141826005083982	1.09936874065748	0.271607259833386	0.471253996064968	Normal	HOXC8	3224
544	ENSG00000038002	1299.39908934602	0.0757126651792994	0.0549933560373074	1.37676064797635	0.168586261102823	0.344292380582268	Normal	AGA	175
545	ENSG00000038210	1896.7752216567	-0.00395820695205654	0.0454730680559181	-0.0870453635937693	0.930635453989414	0.964564777881622	Normal	PI4K2B	55300
546	ENSG00000038219	2696.61026490833	-0.0907328494535271	0.0506976725621439	-1.78968455370268	0.0735046369318811	0.194966625793034	Normal	BOD1L1	259282
547	ENSG00000038274	4076.25340074261	-0.0999343324714253	0.0457401773485237	-2.18482660156263	0.028901562801735	0.0990882947019705	Normal	MAT2B	27430
548	ENSG00000038295	204.769723544714	-0.248628093973264	0.123931234887043	-2.00620549480505	0.0448343278696848	0.137037477777126	Normal	TLL1	7092
549	ENSG00000038358	2141.51971836958	-0.0182012460930837	0.0441663296572461	-0.412107023847457	0.680260980697812	0.818886015949051	Normal	EDC4	23644
550	ENSG00000038382	7468.30948771332	0.0561094574729938	0.0653445999546073	0.858671664134229	0.390521687890088	0.591323286729428	Normal	TRIO	7204
551	ENSG00000038427	10101.9605600817	0.249682309803786	0.104224343218702	2.39560003893095	0.016593185524516	0.065952129030269	Normal	VCAN	1462
552	ENSG00000038532	1966.29912984059	-0.0715157185059442	0.0499965412815906	-1.43041332261068	0.152598426776429	0.321721707753087	Normal	CLEC16A	23274
553	ENSG00000038945	3300.53526255465	-1.09784239037419	0.125867546860079	-8.72310910110263	2.70665257421334e-18	2.37812095141227e-16	Down	MSR1	4481
554	ENSG00000039068	21072.8197938015	0.189115277581519	0.0660475624717646	2.86331601331403	0.00419232210010409	0.0231777308620889	Normal	CDH1	999
555	ENSG00000039123	2623.67033037512	-0.0507500818117092	0.0414335887337785	-1.22485375633503	0.220630326576511	0.411544693679864	Normal	MTREX	23517
556	ENSG00000039139	666.321147872849	-0.289475479261489	0.133349146744273	-2.17088447479241	0.0299399061928974	0.101665008801603	Normal	DNAH5	1767
557	ENSG00000039319	1249.35560965321	-0.193811099028151	0.0447308533921434	-4.3328243245963	1.47208572871554e-05	0.000203644353540126	Normal	ZFYVE16	9765
558	ENSG00000039523	2656.25482908478	-0.365535784448433	0.0600548194083228	-6.0867085639029	1.15255489134991e-09	3.67375745195881e-08	Normal	RIPOR1	79567
559	ENSG00000039537	123.596524941603	-1.057597831641	0.189793217411188	-5.57639984238361	2.45547181553628e-08	6.24873127189657e-07	Down	C6	729
560	ENSG00000039560	9186.92123676946	0.275732146766183	0.0897988420035251	3.07053638092213	0.00213674652804835	0.0136409148849789	Normal	RAI14	26064
561	ENSG00000039600	35.7321584320372	0.00599285046874346	0.134426725125214	0.0445788845240493	0.964442973633436	0.982419947755932	Normal	SOX30	11063
562	ENSG00000039650	2039.47887167419	0.0752419370459731	0.0511275056020584	1.47165322245971	0.141114545456981	0.305240705762257	Normal	PNKP	11284
563	ENSG00000039987	11.0691443929584	-0.857506634420586	0.173169283585636	0.104916500894112	0.916442065411444	0.957095680104718	Normal	BEST2	54831
564	ENSG00000040199	486.800091803825	-0.181282376573543	0.0555038400531882	-3.26611328975933	0.00109034618566617	0.00796046441569454	Normal	PHLPP2	23035
565	ENSG00000040275	748.088911339449	0.145438800831481	0.0563001586506898	2.58327477207059	0.00978673442429442	0.0439874787571759	Normal	SPDL1	54908
566	ENSG00000040341	2259.53129156047	-0.0432272801513625	0.0478876347087352	-0.902682722384451	0.36669430881832	0.568382422418139	Normal	STAU2	27067
567	ENSG00000040487	981.723358744063	0.0453306680459544	0.0426401935635422	1.06309813608537	0.287737449648947	0.488994136783037	Normal	SLC66A1	54896
568	ENSG00000040531	904.993275453769	-0.101243402931227	0.0437477660433377	-2.31425155856039	0.0206539272890109	0.077641245524979	Normal	CTNS	1497
569	ENSG00000040608	762.660900942893	0.17304544237335	0.0903670786570458	1.91491035399391	0.0555039371447988	0.159405465831939	Normal	RTN4R	65078
570	ENSG00000040633	1963.68559780466	0.0652359265559087	0.0385743044725012	1.69117609412333	0.0908031753628404	0.225530879322059	Normal	PHF23	79142
571	ENSG00000040731	9.79768925624393	0.638497386120039	0.176412912055481	-4.01585182732041	5.92314629321976e-05	0.000689731014230172	Up	CDH10	1008
572	ENSG00000040933	2098.64421419344	-0.109662981447045	0.0556486430641881	-1.97063239769436	0.0487659381256748	0.145658272804419	Normal	INPP4A	3631
573	ENSG00000041353	1331.79918836439	0.0908740286589274	0.0928152067657572	0.979082038609056	0.327539445634644	0.529991193476212	Normal	RAB27B	5874
574	ENSG00000041357	8108.25444164957	0.180485090033826	0.0465481832517507	3.87738143520393	0.000105586753945039	0.00113248113255232	Normal	PSMA4	5685
575	ENSG00000041515	74.4219596841052	0.0460721995594442	0.122326009718937	1.96342376994258	0.0495969540893514	0.147470543674034	Normal	MYO16	23026
576	ENSG00000041802	5413.29614176496	0.0765888909906116	0.0652487180642533	1.17379777566189	0.240476035173173	0.43477435815069	Normal	LSG1	55341
577	ENSG00000041880	987.472693650316	-0.179583540600069	0.0559341819917327	-3.21062326306936	0.00132447450888624	0.00931450349806353	Normal	PARP3	10039
578	ENSG00000041982	31071.8669364588	0.169158059720984	0.131139717801609	1.28988325343895	0.197091196082559	0.382474004279026	Normal	TNC	3371
579	ENSG00000041988	660.197463645437	0.111182290551978	0.0457428802648695	2.43059556178061	0.0150740303571859	0.0612394688193078	Normal	THAP3	90326
580	ENSG00000042062	284.135136732458	0.00870541165122549	0.108226708083463	0.0804368799322169	0.935889795974588	0.967819678925805	Normal	RIPOR3	140876
581	ENSG00000042088	1139.82756693303	0.224853648110799	0.0493803630944964	4.55350440320307	5.27595667758553e-06	8.29183507447212e-05	Normal	TDP1	55775
582	ENSG00000042286	1254.38783195024	0.116190438758108	0.0681468419881058	1.70500161381937	0.0881941234388793	0.221111741243234	Normal	AIFM2	84883
583	ENSG00000042304	1.21079824262241	0.302068808218275	0.196680646571852	1.53651844313996	0.12441127797623	0.280035279402328	Normal	NA	NA
584	ENSG00000042317	304.909043195466	-0.0477783613962509	0.0606795469263561	-0.787389285871461	0.431054016755319	0.628445093698131	Normal	SPATA7	55812
585	ENSG00000042429	213.021371154206	-0.0612313932951732	0.044572014850894	-1.37376361601945	0.169515079971525	0.345643231983553	Normal	MED17	9440
586	ENSG00000042445	3008.32600438211	-0.0814957511156215	0.0470449450994089	-1.7322958535472	0.0832208998682995	0.212528760196245	Normal	RETSAT	54884
587	ENSG00000042493	10764.2832669533	0.0125801192492694	0.0664629532791167	0.18927976917246	0.84987355057716	0.921720324330411	Normal	CAPG	822
588	ENSG00000042753	5054.72592371577	0.130515044080208	0.0514721144004321	2.53564545989095	0.0112240303805623	0.0489077886441605	Normal	AP2S1	1175
589	ENSG00000042781	15.8485006262294	0.309238140767877	0.112817714270451	1.17710234149765	0.239154660650718	0.433359815261194	Normal	USH2A	7399
590	ENSG00000042813	2.02651901282947	0.0387589928964268	0.171748457431357	0.225782012483618	0.821370967818713	0.90637832637688	Normal	ZPBP	11055
591	ENSG00000042832	208.455960097867	0.1798480091308	0.126675777767668	1.41975083410937	0.155680233118819	0.325853705097471	Normal	TG	7038
592	ENSG00000042980	1036.45370051665	0.108851350428064	0.10303873752824	1.05640899234293	0.290781399434513	0.492350422738246	Normal	ADAM28	10863
593	ENSG00000043039	799.075925804212	0.418362865368851	0.161586889080141	2.58881315347933	0.00963073352056444	0.0434416623330794	Normal	BARX2	8538
594	ENSG00000043093	5084.83430642313	0.0966632095418145	0.0845428703974432	1.14336086124531	0.252888795500057	0.44950167487558	Normal	DCUN1D1	54165
595	ENSG00000043143	3975.166969046	-0.100558020741706	0.0842369511587504	-1.19375425818311	0.23257410933637	0.425221153889368	Normal	JADE2	23338
596	ENSG00000043355	484.903809683711	0.00681522101436749	0.153443603521661	0.0444142793697437	0.96457417958988	0.982476332936238	Normal	ZIC2	7546
597	ENSG00000043462	1721.0870541501	-0.388679533729069	0.0885769514330403	-4.38807502913825	1.14358327594663e-05	0.00016439211210787	Normal	LCP2	3937
598	ENSG00000043514	1568.13539514317	-0.216533845374914	0.0581538671384418	1.79153105608402	0.0732081155502518	0.194382470675568	Normal	TRIT1	54802
599	ENSG00000043591	257.446085884003	-1.57085115554755	0.145932361687091	-10.7670222707499	4.92678413075733e-27	1.00427567721358e-24	Down	ADRB1	153
600	ENSG00000044012	1.4570513915455	-0.35253814864524	0.229475956288564	-4.94730220689046	7.52491027882194e-07	1.44161439025852e-05	Normal	GUCA2B	2981
601	ENSG00000044090	2510.44265738561	0.0894247836294874	0.0580293876324972	1.54102474524773	0.123310763605169	0.278245158233295	Normal	CUL7	9820
602	ENSG00000044115	19552.686133357	-0.164926920666572	0.0374344388939937	-4.40575426802874	1.05416414587332e-05	0.000153486299639155	Normal	CTNNA1	1495
603	ENSG00000044446	1324.64497888427	-0.0106045444404931	0.0531293659272622	-0.199598768485719	0.841794391008752	0.91752730349557	Normal	PHKA2	5256
604	ENSG00000044459	595.277365275188	0.0280373303839594	0.0734934291740497	0.381494353580234	0.702836460199841	0.83409308230366	Normal	CNTLN	54875
605	ENSG00000044524	274.843128293916	-0.498472746881373	0.123314360568708	-4.04241340104422	5.29038538195928e-05	0.000625880531780951	Normal	EPHA3	2042
606	ENSG00000044574	45302.6902912842	0.130021840886427	0.046300596707536	2.80821010427573	0.00498177128095991	0.0265400791174832	Normal	HSPA5	3309
607	ENSG00000046604	16932.9075945675	0.27920412280426	0.0790105685883155	3.53374460302837	0.000409716778559453	0.00357519983482701	Normal	DSG2	1829
608	ENSG00000046647	684.545478388733	0.00339846287489039	0.0503907881475047	0.0674419497939708	0.946229874084084	0.973736455275199	Normal	GEMIN8	54960
609	ENSG00000046651	1904.27229114866	-0.0540955133309131	0.0531214970911062	-1.01833602925647	0.308518291722949	0.511038262512643	Normal	OFD1	8481
610	ENSG00000046653	708.801284794922	-0.400962329309146	0.0946711052527643	-4.23534728454326	2.28198749081266e-05	0.0003002971789072	Normal	GPM6B	2824
611	ENSG00000046774	122.422807776808	0.373436784370739	0.261489916584296	-0.0910610326422879	0.927444095402352	0.963056743034506	Normal	MAGEC2	51438
612	ENSG00000046889	354.316240846697	-1.30705382995134	0.120953780845207	-10.8070156642059	3.18875504186539e-27	6.63261048708001e-25	Down	PREX2	80243
613	ENSG00000047056	1264.19592298751	-0.0858161445510643	0.049171530223657	-1.74524030404692	0.080943048262213	0.208684198282282	Normal	WDR37	22884
614	ENSG00000047188	1492.2414466619	-0.0746920418514787	0.0394381207585789	-1.89390482854826	0.0582376434806269	0.165152493699096	Normal	YTHDC2	64848
615	ENSG00000047230	1407.68287356136	0.0232814404512441	0.0539987011804879	0.431147664758647	0.666361004773122	0.809747099543671	Normal	CTPS2	56474
616	ENSG00000047249	2888.02484353714	-0.0621872794602801	0.0427146424541414	-1.45587767336718	0.145426438667868	0.311468278184236	Normal	ATP6V1H	51606
617	ENSG00000047315	5926.96768489211	0.156489528027295	0.0516011580063883	3.03267300160777	0.0024239810916009	0.0150695721945184	Normal	POLR2B	5431
618	ENSG00000047346	1418.349230227	-0.129117704469789	0.0487483164605668	-2.64865927262115	0.00808117602953899	0.0382147527840651	Normal	ATOSA	56204
619	ENSG00000047365	1864.12783178858	-0.21407115026132	0.0686076574577589	-3.12022583963363	0.00180712431702188	0.0119346904513767	Normal	ARAP2	116984
620	ENSG00000047410	7242.91204176656	0.0258970174744968	0.0440679651713875	0.587660600898849	0.556760125873161	0.731061479373777	Normal	TPR	7175
621	ENSG00000047457	5740.86346737136	0.247032148936183	0.145268018926403	1.70045696486086	0.0890450046506767	0.2225874312877	Normal	CP	1356
622	ENSG00000047578	1360.29119638592	-0.183447572323645	0.0552489941976503	-3.32037782711331	0.000898956958491091	0.00680822539174527	Normal	KATNIP	23247
623	ENSG00000047579	948.798993664589	-0.0875074350265397	0.0418504609350726	-2.09095456950327	0.0365321366519672	0.118070568180387	Normal	DTNBP1	84062
624	ENSG00000047597	244.081029395957	0.0582654368631987	0.121875333328047	0.47807330859525	0.632598028810638	0.786577425526527	Normal	XK	7504
625	ENSG00000047617	70.6012182052534	-0.625513860771693	0.105821227877483	-5.91086808140136	3.40309496535284e-09	9.931093453651e-08	Down	ANO2	57101
626	ENSG00000047621	1251.19184352996	0.0475834391830327	0.0443906130729039	1.07192671480652	0.283752949971708	0.484362947052153	Normal	C12orf4	57102
627	ENSG00000047634	632.948450017047	-0.076217432371046	0.0737262857398495	-1.03379000109469	0.301234347062566	0.503267021598505	Normal	SCML1	6322
628	ENSG00000047644	3586.84675129775	-0.303777738117445	0.063753872552853	-4.76485923305333	1.8898553880813e-06	3.30809894638465e-05	Normal	WWC3	55841
629	ENSG00000047648	239.249349017335	-1.31166564058329	0.11908318885341	-11.0153073352751	3.22434328174372e-28	7.51143010915017e-26	Down	ARHGAP6	395
630	ENSG00000047662	49.4728511999403	0.290906059931258	0.116966526748728	2.48701269967984	0.0128820800343062	0.0543548580872073	Normal	FAM184B	27146
631	ENSG00000047849	12699.1349354342	-0.112980396607964	0.0499363605719097	-2.26248827937402	0.0236672521749498	0.0857964197642143	Normal	MAP4	4134
632	ENSG00000047932	2088.83329296538	-0.00936955240538044	0.0402433222060855	-0.23282285133983	0.815898967675198	0.90290939429731	Normal	GOPC	57120
633	ENSG00000047936	1986.2740301966	-0.910316851376589	0.156664424629338	-5.81200812290132	6.17278445874326e-09	1.72600875729798e-07	Down	ROS1	6098
634	ENSG00000048028	2164.0322315701	0.0837815713731343	0.0551098841433317	1.52026323212918	0.128444830932382	0.285987922853705	Normal	USP28	57646
635	ENSG00000048052	816.244119806051	-0.123427231407485	0.113760696407261	1.53620371141783	0.124488426047076	0.280147060779818	Normal	HDAC9	9734
636	ENSG00000048140	3013.92345555803	0.0622226407280753	0.047939549404838	1.29793951102372	0.194308121539721	0.378912919684843	Normal	TSPAN17	26262
637	ENSG00000048162	887.348595803805	0.182615435096624	0.0586727600057795	3.11244248818031	0.00185546162230634	0.0121690321561414	Normal	NOP16	51491
638	ENSG00000048342	774.338791203023	-0.295688770857254	0.063131737732802	-4.68367351378696	2.81778708520977e-06	4.74496257289681e-05	Normal	CC2D2A	57545
639	ENSG00000048392	2440.00295725583	-0.283031225273345	0.0463091009817513	-6.11178465471234	9.85230735297502e-10	3.1751689024987e-08	Normal	RRM2B	50484
640	ENSG00000048405	1212.53576090467	-0.0446124829483941	0.0395587503339617	-1.12775225118875	0.25942456393939	0.456698360077772	Normal	ZNF800	168850
641	ENSG00000048462	169.988222252638	-0.0678510299195514	0.137313417146604	-0.494148076189296	0.621201606944276	0.779355196550369	Normal	TNFRSF17	608
642	ENSG00000048471	1688.06049795526	-0.257836195637753	0.0599585182893221	-4.30024181929034	1.7061183520595e-05	0.000231925309428507	Normal	SNX29	92017
643	ENSG00000048540	1319.92411519383	-1.24316682377149	0.159415599752069	-7.80113132495572	6.13546218223763e-15	3.77840668044507e-13	Down	LMO3	55885
644	ENSG00000048544	2908.14805032736	0.15397503694964	0.050819161495262	3.0298615734869	0.00244665848451069	0.0151842553046935	Normal	MRPS10	55173
645	ENSG00000048545	1.04614083475107	-0.679410466676172	0.168401849797444	0.246317302940627	0.805436616691246	0.896841012461932	Normal	GUCA1A	2978
646	ENSG00000048649	2939.29561685698	-0.0491887980913434	0.0457438896431119	-1.07530854655929	0.282236611068698	0.482744793792687	Normal	RSF1	51773
647	ENSG00000048707	3701.29046004651	-0.129677782969884	0.0562854277326424	-2.30393222443749	0.0212264484517544	0.0792599019673797	Normal	VPS13D	55187
648	ENSG00000048740	2316.85759102306	-0.79585584277446	0.108027831521889	-7.36740290575916	1.73984062362277e-13	9.27187222795466e-12	Down	CELF2	10659
649	ENSG00000048828	11307.3422501862	0.0457847330594435	0.039451818577192	1.16052303425765	0.245835921079792	0.441469422543431	Normal	FAM120A	23196
650	ENSG00000048991	2457.43419321317	0.0741358905501343	0.0477570955696266	1.55235291990722	0.120577801955838	0.274115643235131	Normal	R3HDM1	23518
651	ENSG00000049089	1401.31543788188	0.211189892612132	0.129674508785789	1.62858206197215	0.103401524185923	0.246310897112883	Normal	COL9A2	1298
652	ENSG00000049130	3790.65962077145	-0.128075754513866	0.0762538337803617	-1.67960029793491	0.0930351096896445	0.229230953210893	Normal	KITLG	4254
653	ENSG00000049167	459.944033470491	-0.00662447054048161	0.0407711280117983	-0.162479707407221	0.870928107080064	0.933119392462482	Normal	ERCC8	1161
654	ENSG00000049192	91.5733510530531	-0.173664170491349	0.0883357280977422	-1.96594257334862	0.0493052445293404	0.146842145913691	Normal	ADAMTS6	11174
655	ENSG00000049239	6475.96231158877	-0.100860138456032	0.0550199606722383	-1.83315600628416	0.0667793742126298	0.182007054947218	Normal	H6PD	9563
656	ENSG00000049245	5896.14825320244	-0.0792359268771908	0.0461703691914961	-1.71616445625207	0.0861319466664649	0.217681929309927	Normal	VAMP3	9341
657	ENSG00000049246	1124.72054391377	-0.0739763342944247	0.0919880856006255	-0.804196052565235	0.421283758200973	0.619898081799512	Normal	PER3	8863
658	ENSG00000049247	15.7763800664793	0.0488687080088441	0.154855361417373	-0.59480869741448	0.551971353174225	0.727515053706858	Normal	UTS2	10911
659	ENSG00000049249	350.366523657428	0.13613206945054	0.110655096880567	1.23023018342468	0.218610920073729	0.40893502751059	Normal	TNFRSF9	3604
660	ENSG00000049283	1239.91216242739	0.276692785934272	0.100124054886371	2.76347544909576	0.00571893944801925	0.0294492237150932	Normal	EPN3	55040
661	ENSG00000049323	7357.7203144506	0.107398210075171	0.0917866394947136	1.17008226564407	0.241967864511882	0.436503646197637	Normal	LTBP1	4052
662	ENSG00000049449	2271.84784222486	0.0762705800374198	0.0626961640779479	1.21651082814293	0.223790388730063	0.415213515120702	Normal	RCN1	5954
663	ENSG00000049540	3619.28907943015	-0.570367342575616	0.129061666096475	-4.41960005619602	9.88837313030503e-06	0.000145219450928053	Down	ELN	2006
664	ENSG00000049541	2585.43299626379	0.233005471455049	0.0530837587973776	4.38939281345603	1.13667586768481e-05	0.000163745589306622	Normal	RFC2	5982
665	ENSG00000049618	4798.67256056597	-0.0850316012763353	0.0453650093949734	-1.87438753256571	0.0608770306318723	0.170539303794144	Normal	ARID1B	57492
666	ENSG00000049656	11993.4054907439	0.0785686577453198	0.054366969482443	1.4451536427843	0.148414734211403	0.315857793084699	Normal	CLPTM1L	81037
667	ENSG00000049759	5312.20602117082	-0.243773205428565	0.0672177542469928	-3.62662498591856	0.000287149859256616	0.0026611787820354	Normal	NEDD4L	23327
668	ENSG00000049768	277.438306705406	0.082307592947283	0.095500612549688	0.861853159217731	0.38876832767879	0.589899175413925	Normal	FOXP3	50943
669	ENSG00000049769	195.056058827135	0.069075789682708	0.0731503991339506	0.944299057934625	0.345016847218785	0.547301432973362	Normal	PPP1R3F	89801
670	ENSG00000049860	5887.62978253512	-0.142894843999974	0.0501631694677106	-2.84860175569554	0.00439118086327096	0.0240230356191399	Normal	HEXB	3074
671	ENSG00000049883	507.907523702888	0.124170494085584	0.0396599289640794	3.13088044553509	0.00174283095072903	0.0115851511820188	Normal	PTCD2	79810
672	ENSG00000050030	153.198218676769	0.198503960875813	0.141350117512049	1.40429474141951	0.16023109954056	0.332398812643474	Normal	NEXMIF	340533
673	ENSG00000050130	1978.23523670478	0.0304849352336997	0.0423268250182944	0.720227451101296	0.471384964809618	0.663059210942823	Normal	JKAMP	51528
674	ENSG00000050165	6638.19284242173	-0.196859074803904	0.0840483335473441	-2.34222099671955	0.0191693604061189	0.0735424620211588	Normal	DKK3	27122
675	ENSG00000050327	1656.71942802195	0.0931756344409664	0.0715841843513494	1.30162197806543	0.193045642898356	0.377190739021337	Normal	ARHGEF5	7984
676	ENSG00000050344	1507.35346827417	0.286865214688889	0.0900306017131669	3.18629190441224	0.00144109116730758	0.00996221898815935	Normal	NFE2L3	9603
677	ENSG00000050393	2606.35460717136	-0.0143052838220326	0.048816360176539	-0.293043135018284	0.769489181200066	0.875382822605771	Normal	MCUR1	63933
678	ENSG00000050405	9494.28647803352	0.111164003360943	0.064042416976477	1.73578594814669	0.0826016896257548	0.211566606939924	Normal	LIMA1	51474
679	ENSG00000050426	2413.16538822402	-0.0439215546848268	0.0378626748585233	-1.16002294894048	0.246039462731706	0.441677239767624	Normal	LETMD1	25875
680	ENSG00000050438	218.76567039726	-0.319393730297857	0.114365797815208	-2.79276947232983	0.00522589199807764	0.0275257319092544	Normal	SLC4A8	9498
681	ENSG00000050555	1130.16420698604	-0.780060971661618	0.107488079730319	-7.25742046155812	3.94541839375567e-13	2.01058521345789e-11	Down	LAMC3	10319
682	ENSG00000050628	124.224762521235	-0.118403698675356	0.120878613226929	-0.979532058139969	0.327317156602124	0.529926275294685	Normal	PTGER3	5733
683	ENSG00000050730	313.147041621281	-0.767963131049891	0.136079517255816	-5.64404207222246	1.66103455224281e-08	4.34920081090782e-07	Down	TNIP3	79931
684	ENSG00000050748	2141.80281810409	-0.128877412202492	0.0443893777721759	-2.90333875710217	0.00369207036325042	0.0210191767307629	Normal	MAPK9	5601
685	ENSG00000050767	197.540759737825	-0.040219665861483	0.127771128037884	-0.314785963633414	0.752924169756224	0.865749514896181	Normal	COL23A1	91522
686	ENSG00000050820	4630.32934681291	0.0089503905589975	0.0617382058115801	0.144972937650922	0.884732238659012	0.940376519485559	Normal	BCAR1	9564
687	ENSG00000051009	1795.96794075355	-0.0927769417696624	0.0415008560598596	-2.2355432103994	0.0253817081302479	0.0901203167613608	Normal	FHIP1B	84067
688	ENSG00000051108	7182.18770791852	-0.105574630552038	0.0640900501937381	-1.64728748522409	0.099498969000124	0.239851819311557	Normal	HERPUD1	9709
689	ENSG00000051128	871.57666443493	0.201535287476681	0.0739405619442683	2.72563739660431	0.00641774593688297	0.0321462914798925	Normal	HOMER3	9454
690	ENSG00000051180	861.588218400445	0.294427892142378	0.0832462325716377	3.5368221841356	0.000404972221583365	0.00354441982170687	Normal	RAD51	5888
691	ENSG00000051341	957.624166828079	0.201451071330912	0.0990959679279423	2.03287707602128	0.0420649435876445	0.130888690290115	Normal	POLQ	10721
692	ENSG00000051382	2971.60938156474	0.143278897125984	0.0543022197218085	2.63854449582773	0.00832627728116824	0.0390976305419414	Normal	PIK3CB	5291
693	ENSG00000051523	6410.94803809018	-0.110122767856105	0.0764398424369219	-1.44064872239638	0.149683948285815	0.317663467137747	Normal	CYBA	1535
694	ENSG00000051596	1134.60579737981	0.300513564715385	0.0803197775286588	3.7414552275989	0.000182957774897082	0.0018194290799692	Normal	THOC3	84321
695	ENSG00000051620	4203.21241854652	0.0598191931707764	0.057872086256871	1.03364691147681	0.30130126003502	0.503316933788473	Normal	HEBP2	23593
696	ENSG00000051825	1010.50589174295	0.101504849784236	0.0520846016492811	1.94884491790035	0.0513139477341704	0.151000939889321	Normal	MPHOSPH9	10198
697	ENSG00000052126	2804.76773079922	0.0515623840404391	0.0630311020246533	0.818047779642695	0.41332990528534	0.612705751533443	Normal	PLEKHA5	54477
698	ENSG00000052344	4107.72403743639	0.0387279399602339	0.0816838581190503	0.474120039492199	0.635414309133769	0.788499760594053	Normal	PRSS8	5652
699	ENSG00000052723	2047.72736203174	0.0784376847579586	0.0421207174283353	1.86221111530051	0.0625733382866451	0.173986485832079	Normal	SIKE1	80143
700	ENSG00000052749	2711.32250695693	0.11032632543891	0.0521818842761027	2.11426431697603	0.0344926982509223	0.112920446662941	Normal	RRP12	23223
701	ENSG00000052795	1884.22759959771	-0.530729424645509	0.0775476904890306	-6.84393989378899	7.70442579166751e-12	3.30625295447054e-10	Down	FNIP2	57600
702	ENSG00000052802	5083.03232765068	-0.147190298298185	0.0692215957406539	-2.12636676554349	0.0334727327776403	0.110504200330297	Normal	MSMO1	6307
703	ENSG00000052841	3698.92126958695	-0.0757976741559065	0.0347031051113735	-2.18417576484591	0.0289493350454684	0.0992020249755111	Normal	TTC17	55761
704	ENSG00000052850	30.5097709217117	0.426775680353011	0.185957191246506	2.37139330648777	0.0177211622623484	0.0692405925926221	Normal	ALX4	60529
705	ENSG00000053108	694.971923132493	0.290216527807699	0.129809078895163	2.23565632321081	0.025374292120501	0.090101832694764	Normal	FSTL4	23105
706	ENSG00000053254	3640.24712722844	-0.124757453024379	0.0556070408426407	-2.2435555204134	0.0248610138381191	0.0889376809540574	Normal	FOXN3	1112
707	ENSG00000053328	97.1179273146109	0.223233565242958	0.141999322333134	1.57201812992576	0.115946346670452	0.266885781281851	Normal	METTL24	728464
708	ENSG00000053371	2158.15200529879	0.150896581773086	0.0451643487350899	3.34105478555803	0.000834607525042306	0.00642107559556987	Normal	AKR7A2	8574
709	ENSG00000053372	3090.11635431474	0.173180641833212	0.0529724080904085	3.26926046448848	0.00107828992242635	0.00788656683844234	Normal	MRTO4	51154
710	ENSG00000053438	68.550543132312	1.22941236779028	0.0929779850894616	2.66189436977846	0.00777022583163073	0.0370715701233378	Up	NNAT	4826
711	ENSG00000053501	1157.88297345601	0.0788499410806899	0.0476299873562984	1.65546924628501	0.0978293497156467	0.237314466809918	Normal	USE1	55850
712	ENSG00000053524	185.950764235044	0.595832836328017	0.0961687634558464	1.0665458954733	0.286176943351446	0.487154437619599	Normal	MCF2L2	23101
713	ENSG00000053702	166.656465758074	-0.142863896866007	0.0647259711321511	-2.20720156782209	0.0272999802957336	0.0949710382026168	Normal	NRIP2	83714
714	ENSG00000053747	11385.6380442735	0.150101768627683	0.114103062174237	1.31548116371331	0.18834824377455	0.370665006167601	Normal	LAMA3	3909
715	ENSG00000053770	1988.63816136042	0.0111270098377324	0.0399072474727347	0.27882159178494	0.780381743461689	0.881995127411859	Normal	AP5M1	55745
716	ENSG00000053900	1272.41488251087	-0.00760564015862793	0.035664989308465	-0.213252551752425	0.831129980470957	0.911332687018265	Normal	ANAPC4	29945
717	ENSG00000053918	986.828968005442	-0.47370829525047	0.104427723899585	-4.53630787119266	5.7247593126364e-06	8.89093286314517e-05	Normal	KCNQ1	3784
718	ENSG00000054116	3068.66441021192	0.10237557705967	0.0385284456469945	2.65714311714522	0.00788059799523168	0.0375059793450391	Normal	TRAPPC3	27095
719	ENSG00000054118	8018.67775044823	0.00750858092320697	0.0292559632120634	0.256651090920395	0.797448130798503	0.892030528758298	Normal	THRAP3	9967
720	ENSG00000054148	2170.61883288228	-0.0429729071615952	0.0554593751049218	-0.774855585789863	0.438424999113709	0.63458461847148	Normal	PHPT1	29085
721	ENSG00000054179	269.63480475098	0.236594206210832	0.129213037540886	1.83100227418849	0.0671002036356644	0.182637274790944	Normal	ENTPD2	954
722	ENSG00000054219	672.29104165843	-0.104692183232	0.0951970277482257	-1.0997456576021	0.27144295548536	0.471041859669994	Normal	LY75	4065
723	ENSG00000054267	2613.5698770266	-0.0748306868963491	0.0348781943824677	-2.14548641812939	0.0319139761994336	0.106548929792688	Normal	ARID4B	51742
724	ENSG00000054277	170.290394474317	0.155981450659315	0.088946661563886	1.75365182984147	0.0794901841831325	0.205978692022384	Normal	OPN3	23596
725	ENSG00000054282	1140.72722912444	-0.152091852030464	0.0391545913847478	-3.88439360606974	0.000102585602305198	0.00110406806620336	Normal	SDCCAG8	10806
726	ENSG00000054356	138.321273567015	0.76517042793959	0.147918999424156	1.9628553033745	0.0496629896087389	0.147656123130766	Normal	PTPRN	5798
727	ENSG00000054392	708.770050833747	0.129318900961703	0.0605839840673643	2.13453878908399	0.0327987019738905	0.108817280127521	Normal	HHAT	55733
728	ENSG00000054523	3905.10338632452	0.0552396337660744	0.0470184349708862	1.17484981147106	0.240054807739375	0.434315327742667	Normal	KIF1B	23095
729	ENSG00000054598	1080.32022064592	0.122347976867169	0.105457966111655	1.16015174654318	0.245987029031341	0.44162406198475	Normal	FOXC1	2296
730	ENSG00000054611	2584.17426332262	0.0522641951584216	0.0421589589801216	1.23969347618386	0.215088791058738	0.404742203271758	Normal	TBC1D22A	25771
731	ENSG00000054654	7808.21976292727	0.0851934040720737	0.0632105325603368	1.34777140653917	0.17773191719208	0.356969888663253	Normal	SYNE2	23224
732	ENSG00000054690	507.445224569653	0.380270880693513	0.095875537862756	3.96625893865287	7.30095441711999e-05	0.000826104106791972	Normal	PLEKHH1	57475
733	ENSG00000054793	4499.56608265753	-0.042287550123883	0.0638899237841265	-0.661882735625627	0.508046376976416	0.693133951080378	Normal	ATP9A	10079
734	ENSG00000054796	0.13045178712957	0.19794635370404	0.278848373778708	0.00050419331598593	0.999597711954559	NA	Normal	SPO11	23626
735	ENSG00000054803	37.5364365765358	-0.776070348163777	0.168861616949214	-4.59642693635946	4.2979758886525e-06	6.92295065304564e-05	Down	CBLN4	140689
736	ENSG00000054938	115.962354101621	-0.0831900810409371	0.132822075518133	-0.626333156838624	0.53109644270319	0.710988729390328	Normal	CHRDL2	25884
737	ENSG00000054965	3062.93899909912	-0.0788867947897322	0.0481274344643446	-1.63912296602948	0.101187652955862	0.242441440742612	Normal	FAM168A	23201
738	ENSG00000054967	537.894988834841	-0.0548553254120301	0.0582290198473057	-0.942062858216061	0.34616045883087	0.548517698206723	Normal	RELT	84957
739	ENSG00000054983	1786.2666703499	-0.253169425253022	0.0734862962360679	-3.44513078362525	0.000570783151580905	0.00470760419252485	Normal	GALC	2581
740	ENSG00000055044	3350.41507228032	0.149052296463041	0.0513027214712471	2.90534812927183	0.00366844827826118	0.020925229797015	Normal	NOP58	51602
741	ENSG00000055070	5703.62355886027	0.0375627049652561	0.0369841118589243	1.01564443270967	0.30979873793727	0.51247210177426	Normal	SZRD1	26099
742	ENSG00000055118	521.761982429936	-0.041559180729432	0.149135426168997	-0.27867014803588	0.780497973728146	0.882008576143393	Normal	KCNH2	3757
743	ENSG00000055130	4685.61736701937	0.0726144875828176	0.0370839987529739	1.95810804332162	0.0502173361524229	0.148934989106793	Normal	CUL1	8454
744	ENSG00000055147	868.237715213743	-0.201152091730416	0.042182747386715	-4.76858306728941	1.85526173112996e-06	3.25313162385833e-05	Normal	FAM114A2	10827
745	ENSG00000055163	1434.87894722274	-0.414494118809034	0.0954912872316729	-4.34068805473352	1.42037248382878e-05	0.000197630530446184	Normal	CYFIP2	26999
746	ENSG00000055208	5078.88181389356	-0.0882505460029552	0.0390258803207144	-2.26133411626709	0.0237385751509809	0.0859716913625921	Normal	TAB2	23118
747	ENSG00000055211	2431.67385965085	-0.0841600345314806	0.0430361468204749	-1.95556736165297	0.0505161408602328	0.14951499848801	Normal	GINM1	116254
748	ENSG00000055332	5191.3528545162	0.0474757849869523	0.0474112492399082	1.00136163869126	0.316652003089685	0.519362281218228	Normal	EIF2AK2	5610
749	ENSG00000055483	3480.55325907564	-0.00233793384335957	0.0463303925939563	-0.0504624749138302	0.959753851967705	0.980362432337436	Normal	USP36	57602
750	ENSG00000055609	4192.07807069871	-0.122815509271417	0.0482230074958304	-2.54682405107194	0.0108708228640659	0.0476744520785539	Normal	KMT2C	58508
751	ENSG00000055732	494.015207432789	-0.0678065156812687	0.112842395283014	-0.600897617408135	0.547908180233621	0.724061914189914	Normal	MCOLN3	55283
752	ENSG00000055813	57.1736610976697	-1.41278283435944	0.139005273438126	-10.1634573811351	2.88655031448073e-24	4.57894487240273e-22	Down	CCDC85A	114800
753	ENSG00000055917	9211.78295601937	0.0207723925798722	0.0337468469546621	0.61553561247232	0.538201058196305	0.717038586292385	Normal	PUM2	23369
754	ENSG00000055950	2211.48930369098	0.101102875671953	0.0505623226540066	1.99956937787725	0.0455467833335628	0.138612366597693	Normal	MRPL43	84545
755	ENSG00000055955	6.93941615611813	-0.203942087708848	0.101818522230194	-2.00295955435384	0.0451816299070837	0.137809717795301	Normal	ITIH4	3700
756	ENSG00000055957	6.71643733373015	-0.339056505803724	0.152109962854949	-1.81095395992134	0.0701479787525315	0.188553622851137	Normal	ITIH1	3697
757	ENSG00000056050	889.634649745561	0.0489435923656284	0.0456246372184639	1.07274567007017	0.28338524325463	0.484100129771832	Normal	HPF1	54969
758	ENSG00000056097	6379.77805399458	0.062644935798233	0.0365540732843484	1.71376035410634	0.0865727473788171	0.218362789404171	Normal	ZFR	51663
759	ENSG00000056277	563.510072805519	0.165181117574107	0.0664268840608757	2.48665882846375	0.0128948995114503	0.0543976886675089	Normal	ZNF280C	55609
760	ENSG00000056291	24.8932773974392	-0.209590256894868	0.220017333400916	-0.785504845047305	0.432157630733652	0.629539031188159	Normal	NPFFR2	10886
761	ENSG00000056487	34.9423928307003	0.107426208668218	0.170453336321518	0.630283119610629	0.528509365230494	0.708956650533461	Normal	PHF21B	112885
762	ENSG00000056558	1023.23854501185	-0.0239797800171487	0.0839184220491545	-0.285752132552323	0.775067972676982	0.878722186659673	Normal	TRAF1	7185
763	ENSG00000056586	3151.78383644911	-0.0160931908591219	0.0365060268849871	-0.440836739030351	0.659331194156071	0.804954080145455	Normal	RC3H2	54542
764	ENSG00000056736	241.31882604728	-0.097575222460896	0.0985247192903839	-0.990355831810916	0.322000225933826	0.524546679887725	Normal	IL17RB	55540
765	ENSG00000056972	2430.35992881165	-0.0406581186605007	0.0600413036267231	-0.677170861587116	0.498297553064179	0.685420682122432	Normal	TRAF3IP2	10758
766	ENSG00000056998	364.072237060347	0.102918863709025	0.0969443435210458	1.06162356227617	0.288406612634553	0.489786998088812	Normal	GYG2	8908
767	ENSG00000057019	4232.42706741034	-0.0159507712047785	0.0790988183792299	-0.201656801640707	0.840185036018603	0.916636426557182	Normal	DCBLD2	131566
768	ENSG00000057149	2899.1600029844	0.582102061224465	0.183718551431519	3.16761915503233	0.00153692713055181	0.0104778336552402	Up	SERPINB3	6317
769	ENSG00000057252	3116.440834144	-0.120691213239294	0.0508793058259444	-2.37210829449571	0.0176869058562532	0.0691567896728618	Normal	SOAT1	6646
770	ENSG00000057294	1512.22597693398	0.363998963948917	0.104146865764139	3.49500512859259	0.000474052646204088	0.00403975298504353	Normal	PKP2	5318
771	ENSG00000057468	9.93765644608881	-0.0341006344293398	0.124349814217645	-0.274257220032902	0.783886957923368	0.883927186497203	Normal	MSH4	4438
772	ENSG00000057593	14.5986581357315	0.193454959663361	0.135170917207844	0.354339764839917	0.723084270369197	0.847259492840843	Normal	F7	2155
773	ENSG00000057608	14291.8076748708	0.118862479459757	0.0479227752681249	2.48029137700343	0.0131275058913026	0.0550995737853006	Normal	GDI2	2665
774	ENSG00000057657	2290.70020762323	0.0135693948851062	0.0744822505272354	0.182182621873633	0.855439410504063	0.924735605425971	Normal	PRDM1	639
775	ENSG00000057663	2785.44506672736	-0.0210349385274147	0.0488937236899487	-0.430218037620839	0.667037042130924	0.810109810938796	Normal	ATG5	9474
776	ENSG00000057704	1088.58263879266	-0.0683817509410733	0.073743822575779	-0.927288926991795	0.353776541939041	0.556171756173523	Normal	TMCC3	57458
777	ENSG00000057757	2783.37505255656	0.0105334174106787	0.037863042180878	0.278197730147862	0.780860577195015	0.882247152705883	Normal	PITHD1	57095
778	ENSG00000057935	2397.00722622139	0.0878130760306835	0.0452944465795354	1.93871572453653	0.0525359628648107	0.153423075506634	Normal	MTA3	57504
779	ENSG00000058056	1698.64649662714	-0.104561458722072	0.0702367544158237	-1.48869976472465	0.136566447001669	0.298575691069022	Normal	USP13	8975
780	ENSG00000058063	9450.24187585224	0.162309930800314	0.0842605054663828	1.92628162555108	0.0540692184605906	0.156443853669365	Normal	ATP11B	23200
781	ENSG00000058085	36402.7325303849	0.2870969453818	0.129320425590628	2.21998020346392	0.0264201114631278	0.0927171476395621	Normal	LAMC2	3918
782	ENSG00000058091	1478.30297992611	-0.110942996470504	0.0837665190828195	-1.32443354400129	0.185359100341836	0.367022650133297	Normal	CDK14	5218
783	ENSG00000058262	25751.6703200472	0.0492303501571525	0.0409640021027126	1.20179587220766	0.229442625136237	0.421512422932184	Normal	SEC61A1	29927
784	ENSG00000058272	3725.78092538046	-0.060105259539302	0.0299105282407793	-2.00950176433342	0.0444839477634664	0.136252560662735	Normal	PPP1R12A	4659
785	ENSG00000058335	547.336692379663	-1.55213325662721	0.156590703655652	-9.91614533538926	3.54170756036318e-23	5.1752090975228e-21	Down	RASGRF1	5923
786	ENSG00000058404	105.072971964942	0.461594307640179	0.153105885721518	0.944634792615421	0.344845357902676	0.547114862766895	Normal	CAMK2B	816
787	ENSG00000058453	1851.09232513493	-0.0419671166235845	0.0810274122405995	-0.517939486675246	0.604500490675942	0.767136996229628	Normal	CROCC	9696
788	ENSG00000058600	1818.52903071111	0.0118426499973899	0.0394522072712194	0.300176903105361	0.764042221825558	0.872579580899917	Normal	POLR3E	55718
789	ENSG00000058668	10454.5474628265	-0.222625957808446	0.0618147121986481	-3.60150820914206	0.000316376430589918	0.0028977834918647	Normal	ATP2B4	493
790	ENSG00000058673	7.61868057862663	-0.0745326035517659	0.0850129800407173	-0.876819573697958	0.380584645734942	0.58189599599918	Normal	ZC3H11A	9877
791	ENSG00000058729	889.543215159869	-0.0705356857530973	0.0350810995290055	-2.01064659296979	0.0443627989135964	0.136034793990936	Normal	RIOK2	55781
792	ENSG00000058799	1744.54645331759	0.0116892853451946	0.0420276535544976	0.278133109493312	0.780910180364687	0.882255582139937	Normal	YIPF1	54432
793	ENSG00000058804	2697.94006434131	0.157935553667541	0.0560502556949747	2.81774745890371	0.00483618317135819	0.0259145319905921	Normal	NDC1	55706
794	ENSG00000058866	639.275703217497	0.0436896413543226	0.125319381234376	0.348626222465477	0.727369938743618	0.849960377857711	Normal	DGKG	1608
795	ENSG00000059122	2679.52169996084	0.0677688494794208	0.0597850062091751	1.13354249757626	0.256986505165301	0.454053299929748	Normal	FLYWCH1	84256
796	ENSG00000059145	897.227732655343	0.0540187996435458	0.0659842214258128	0.818664175208599	0.412978041439523	0.612384563103571	Normal	UNKL	64718
797	ENSG00000059377	1054.19200221369	-0.606815503707477	0.0886027995997093	-6.84878599873543	7.44793131443097e-12	3.20630690418925e-10	Down	TBXAS1	6916
798	ENSG00000059378	3053.56155818639	0.0166239721709671	0.056623768520032	0.293586216843635	0.769074109246869	0.875090381695731	Normal	PARP12	64761
799	ENSG00000059573	5167.49434715918	0.217741728499131	0.0465581455299321	4.67676868418748	2.91430677947731e-06	4.89334673746833e-05	Normal	ALDH18A1	5832
800	ENSG00000059588	3238.98153182611	0.0992714312713905	0.0605862365716923	1.63851404111103	0.101314507435906	0.242635836171476	Normal	TARBP1	6894
801	ENSG00000059691	852.245891199569	0.0451342681394317	0.0463609734385511	0.973540827727516	0.330284578915264	0.532301274649944	Normal	GATB	5188
802	ENSG00000059728	3055.37920921207	0.110950499642052	0.0732718525994706	1.51422947721869	0.129967647909197	0.288386277143752	Normal	MXD1	4084
803	ENSG00000059758	1865.42455678894	-0.115765068670112	0.0386685318962282	-2.99377993622723	0.0027554460707147	0.0167412854561694	Normal	CDK17	5128
804	ENSG00000059769	539.965945554224	0.009156833506642	0.044629785744619	0.205173459359395	0.837436604691175	0.915012555857348	Normal	DNAJC25	548645
805	ENSG00000059804	5387.10252318009	-0.131778918588144	0.116601205095744	-1.13017744047293	0.258401463687856	0.45564493389388	Normal	SLC2A3	6515
806	ENSG00000059915	259.088111295296	0.373080562714209	0.0949636635642884	3.92863159370585	8.54305982450711e-05	0.000943346324283602	Normal	PSD	5662
807	ENSG00000060069	1501.54791358446	-0.0568027107566158	0.0450160259105182	-1.26183288191804	0.207008927433284	0.394734051519991	Normal	CTDP1	9150
808	ENSG00000060138	19120.6865073317	0.0805423121075348	0.059857115128913	1.34557549071792	0.178439460323869	0.357816299403979	Normal	YBX3	8531
809	ENSG00000060140	536.385802941744	0.0868909500509014	0.0891798247509159	0.974333677239887	0.329890888365615	0.53204334745191	Normal	STYK1	55359
810	ENSG00000060237	13875.4782929662	-0.0795801236242696	0.0524188801951944	-1.51815829022986	0.12897449944599	0.286802620256945	Normal	WNK1	65125
811	ENSG00000060303	1.81969375948514	-0.0526431049111696	0.159555558564112	-0.330319038134565	0.741158909166188	0.858152979519658	Normal	RPS17P5	442216
812	ENSG00000060339	3782.34373264129	0.10768103606192	0.0347466119306993	3.09903703809998	0.00194150747023609	0.0126278520335968	Normal	CCAR1	55749
813	ENSG00000060491	2575.71329336398	-0.0767694967482423	0.0509277934208984	-1.50741904774479	0.131703279425233	0.291003316952055	Normal	OGFR	11054
814	ENSG00000060558	2624.35193934084	0.164654237967848	0.0829658443865883	1.98459913618442	0.0471890885344195	0.142293251580711	Normal	GNA15	2769
815	ENSG00000060566	2.85545952649741	-0.918741039778211	0.143455454948678	-2.31277135773965	0.0207352133425317	0.0778678313880189	Normal	CREB3L3	84699
816	ENSG00000060642	944.794608064005	0.0638853024580287	0.0408530256044651	1.56378404116909	0.117868293339697	0.269988458415145	Normal	PIGV	55650
817	ENSG00000060656	2796.8222194523	0.0150149855358211	0.101535380926977	0.147878705352384	0.882438494085878	0.939056448104753	Normal	PTPRU	10076
818	ENSG00000060688	2724.7633270281	0.137411467197342	0.0448494404364974	3.06383879595074	0.00218516623013329	0.0138801808969452	Normal	SNRNP40	9410
819	ENSG00000060709	126.309628005994	-0.159574888319631	0.163187741348611	-1.06074715841316	0.288804822227622	0.490256287165876	Normal	RIMBP2	23504
820	ENSG00000060718	3908.59899450922	0.498522425455222	0.155691886982011	3.20163481433858	0.00136650115025084	0.00955862304103076	Normal	COL11A1	1301
821	ENSG00000060749	3282.77478485339	0.186403061042005	0.0549965393068585	3.38935791284166	0.000700565047987304	0.00555330271754743	Normal	QSER1	79832
822	ENSG00000060762	1273.86907420265	-0.195822771648905	0.0661986543794809	-2.9581125319809	0.00309529103625035	0.0183280791526295	Normal	MPC1	51660
823	ENSG00000060971	1584.99972721397	-0.201126626838028	0.0441653339423737	-4.55394847977965	5.26482551234058e-06	8.28392151629104e-05	Normal	ACAA1	30
824	ENSG00000060982	3291.55060161128	-0.199765569209137	0.10580855985516	-1.88800656385638	0.0590250692657277	0.166793791074041	Normal	BCAT1	586
825	ENSG00000061273	4286.26878795187	-0.249956663435525	0.0520715455978694	-4.80025765810446	1.58461624413485e-06	2.82844286518782e-05	Normal	HDAC7	51564
826	ENSG00000061337	815.482182406643	0.0510835904388122	0.0931316700501092	0.548509468676603	0.583342129480601	0.751905072293231	Normal	LZTS1	11178
827	ENSG00000061455	278.096651174902	-0.665273257624802	0.0947193327151668	-4.93326754080081	8.0865269234252e-07	1.5369302079916e-05	Down	PRDM6	93166
828	ENSG00000061492	0.267047748378037	0.238881780984608	0.240881208148364	0.077188990626596	0.938473199723854	NA	Normal	WNT8A	7478
829	ENSG00000061656	554.00566767414	0.0947062592303653	0.0983009336503246	0.963431841775874	0.335330853269547	0.537689999059701	Normal	SPAG4	6676
830	ENSG00000061676	13313.7895764123	0.121937971608097	0.0455950815572128	2.67436606421312	0.00748706762198685	0.036024602324641	Normal	NCKAP1	10787
831	ENSG00000061794	4041.71581861565	0.207697614363895	0.059678680079485	3.48026312401108	0.000500921559711602	0.0042245697447916	Normal	MRPS35	60488
832	ENSG00000061918	1026.58789042539	-0.151813405148271	0.0743073614026302	-2.04304772789187	0.0410477136681447	0.128606915987006	Normal	GUCY1B1	2983
833	ENSG00000061936	2443.2013309854	0.0133662220290022	0.0392057766464287	0.340924648224476	0.733160308635466	0.853537306162971	Normal	SFSWAP	6433
834	ENSG00000061938	4904.00166886517	0.137981083094825	0.0766502091408591	1.80013701315211	0.0718390064733837	0.19184675854231	Normal	TNK2	10188
835	ENSG00000061987	2299.02049895106	-0.0962816490111668	0.0332523621675661	-2.89548282978915	0.00378575739858593	0.0214328228892586	Normal	MON2	23041
836	ENSG00000062038	14104.0096634222	0.394021431506389	0.118411801002798	3.32746491446004	0.000876400244479187	0.00667334425979221	Normal	CDH3	1001
837	ENSG00000062096	9.7727842018556	-0.0844078881317878	0.17271628587866	1.19148014746214	0.23346514567008	0.426257649634011	Normal	ARSF	416
838	ENSG00000062194	4093.15447828273	-0.0904684564357538	0.0331880865713731	-2.72593177009896	0.00641202514507266	0.03212158283538	Normal	GPBP1	65056
839	ENSG00000062282	579.063574411083	0.199418001228106	0.0964934712494021	2.06663759887463	0.0387683151531586	0.123390324940586	Normal	DGAT2	84649
840	ENSG00000062370	223.08108710313	-0.0954848268158282	0.0616931844662345	-1.54773441968687	0.121686251497539	0.275789698746479	Normal	ZNF112	7771
841	ENSG00000062485	9193.11914745701	0.0445161515103447	0.0360759966760422	1.23395507986889	0.217219643294694	0.407285582386887	Normal	CS	1431
842	ENSG00000062524	190.568321627992	-0.378490768739085	0.130817162726976	-2.89337314418021	0.00381128212241808	0.0215324763812002	Normal	LTK	4058
843	ENSG00000062582	16.8612379377554	0.117542017391566	0.0760418565910201	1.54588851179263	0.122131495525295	0.276476029184032	Normal	MRPS24	64951
844	ENSG00000062598	2171.59893388232	-0.0551946166080554	0.0363211741528249	-1.51962600945592	0.12860499712891	0.286188238152368	Normal	ELMO2	63916
845	ENSG00000062650	3223.83940969495	-0.0632300808471558	0.0329525949285921	-1.91881914553907	0.0550072260032956	0.158409776985606	Normal	WAPL	23063
846	ENSG00000062716	10670.4689824259	0.0947876517726837	0.0590594582929567	1.60495219739844	0.108504325054392	0.25497171732189	Normal	VMP1	81671
847	ENSG00000062725	2337.31536690246	-0.0129313517546692	0.0380390946268703	-0.339949076207968	0.733894877660165	0.853889216103438	Normal	APPBP2	10513
848	ENSG00000062822	1947.93152103544	0.164098531569899	0.0591164272394888	2.775851343809	0.00550573758304326	0.0285823009189805	Normal	POLD1	5424
849	ENSG00000063015	10.3146617558565	1.26973694745972	0.143510123091315	0.360007859440392	0.718841256116103	0.844346838287449	Normal	SEZ6	124925
850	ENSG00000063046	15111.5820279557	-0.0243806592801673	0.0395224468482071	-0.616881713602667	0.537312749171205	0.716159353915444	Normal	EIF4B	1975
851	ENSG00000063127	105.144127786702	-0.495727435720125	0.0877063589966747	-5.65206672404247	1.58530023887499e-08	4.17503360067543e-07	Normal	SLC6A16	28968
852	ENSG00000063169	956.998435581615	0.00726171317336015	0.0513210896201307	0.141495530292238	0.8874784908299	0.941866446541266	Normal	BICRA	29998
853	ENSG00000063176	729.608940596326	-0.0107864338504482	0.050228946937787	-0.214745563547451	0.829965696618433	0.91064811927388	Normal	SPHK2	56848
854	ENSG00000063177	37732.9408205724	0.102839539318251	0.0531758977332556	1.93394941286919	0.0531193478911779	0.154628316660303	Normal	RPL18	6141
855	ENSG00000063180	616.74333676751	0.150072178087253	0.0848353536848067	1.76897909840232	0.0768973627385439	0.201293931175354	Normal	CA11	770
856	ENSG00000063241	2577.42862034607	0.105468829843909	0.0549453900544149	1.91952137045682	0.0549183843853063	0.158194319178918	Normal	ISOC2	79763
857	ENSG00000063244	9729.06386531933	0.0741267544885891	0.0404721940238794	1.83154740129646	0.0670188794138133	0.182513405206569	Normal	U2AF2	11338
858	ENSG00000063245	7943.15953133183	0.0459466069037511	0.0497686392306356	0.923204466658218	0.355900661585723	0.557947869833436	Normal	EPN1	29924
859	ENSG00000063322	3890.41395457609	0.0884838599808125	0.0559352254404035	1.58189784783575	0.113672892344012	0.263128348573738	Normal	MED29	55588
860	ENSG00000063438	10.9556451416607	-0.0859975699523683	0.122886300734645	-0.6998991255891	0.483990303533421	0.673684101442911	Normal	AHRR	57491
861	ENSG00000063515	9.07192747935788	-0.120720636713686	0.199808218125082	2.17396172086356	0.0297080100990141	0.101045899859553	Normal	GSC2	2928
862	ENSG00000063587	1602.70313327229	0.0009722368527904	0.0517278617065468	0.0187949071099533	0.985004716644083	0.992630090194445	Normal	ZNF275	10838
863	ENSG00000063601	3507.12290629598	0.142220718474867	0.0533802471594183	2.66429373144856	0.00771501643555095	0.0368872182608245	Normal	MTMR1	8776
864	ENSG00000063660	22539.3158078307	0.256232075064146	0.106838873781878	2.3982769682371	0.0164724045708741	0.0655935719423126	Normal	GPC1	2817
865	ENSG00000063761	516.322035609081	0.117739895252602	0.0470506765570608	2.50240809810983	0.0123351646027795	0.0525869865772798	Normal	ADCK1	57143
866	ENSG00000063854	1704.22453397588	-0.0680826508140481	0.0510804053458637	-1.33285325189727	0.18257996624179	0.363448245300063	Normal	HAGH	3029
867	ENSG00000063978	3651.52399259724	0.0598336672529932	0.0358309443350404	1.66988766065591	0.0949415921358853	0.232439276254851	Normal	RNF4	6047
868	ENSG00000064012	1725.75092881396	-0.0413228094915728	0.0466773732380625	-0.885286627509004	0.376002060475598	0.577379637706474	Normal	CASP8	841
869	ENSG00000064042	4122.62123290093	-1.23525895741502	0.129416202710391	-9.54614441605686	1.34613037288059e-21	1.61408950122341e-19	Down	LIMCH1	22998
870	ENSG00000064102	2243.28104232309	0.287738923763382	0.0615364819009861	4.6759059301706	2.92658747900826e-06	4.90992256560529e-05	Normal	INTS13	55726
871	ENSG00000064115	6292.76607535378	0.148200447095809	0.0661416919739925	2.24064927861264	0.0250488019997556	0.0893272883070362	Normal	TM7SF3	51768
872	ENSG00000064195	207.042042182672	0.400154371217603	0.142764522858932	2.80271142327522	0.00506749896252133	0.026868487151004	Normal	DLX3	1747
873	ENSG00000064199	138.363741294819	-0.376006205274607	0.0832834050418496	-4.51471714954144	6.34013285364436e-06	9.75743813429117e-05	Normal	SPA17	53340
874	ENSG00000064201	81.3589898904506	-0.575381059286084	0.106171939704313	-5.41934727322039	5.98170249826771e-08	1.42193613673107e-06	Down	TSPAN32	10077
875	ENSG00000064205	617.729475132475	-1.24739098665291	0.136908870244362	-9.11259917139256	8.04315096703201e-20	7.93954427660923e-18	Down	CCN5	8839
876	ENSG00000064218	175.220915135685	0.403488041980104	0.16824168495408	2.39797731698454	0.0164858861072849	0.0656280250778042	Normal	DMRT3	58524
877	ENSG00000064225	406.380853755684	-0.224555673497221	0.0818588077154299	-2.74320750426144	0.00608422248013396	0.0308356019480484	Normal	ST3GAL6	10402
878	ENSG00000064270	976.632422731641	0.0171337361535356	0.118115794959658	0.145058097179859	0.884665001893388	0.940376519485559	Normal	ATP2C2	9914
879	ENSG00000064300	1592.57170104035	0.252252864238262	0.150575169130784	1.67518490140691	0.0938979590106088	0.230646913195085	Normal	NGFR	4804
880	ENSG00000064309	584.919457868463	-0.113148471390702	0.0983414719794188	-1.15056816351244	0.249909936772665	0.446308406445944	Normal	CDON	50937
881	ENSG00000064313	2477.18276569226	0.112682218386336	0.0422203144408108	2.66890976413983	0.00760978916186415	0.0365155231345195	Normal	TAF2	6873
882	ENSG00000064393	4102.50844504521	-0.210448971288862	0.0692134202781798	-3.04058340759716	0.00236120281868682	0.01474820231534	Normal	HIPK2	28996
883	ENSG00000064419	4317.00198795665	0.0699687507185458	0.0422304243271486	1.656832305928	0.0975533835486032	0.236842326138009	Normal	TNPO3	23534
884	ENSG00000064489	1.37524861532211	-0.131176349764207	0.138836774874622	-0.944773186638198	0.344774683695369	0.547114862766895	Normal	NA	NA
885	ENSG00000064490	1849.02231958775	0.0699315890767637	0.0443785623058691	1.57579641379317	0.115072729151981	0.265509367936384	Normal	RFXANK	8625
886	ENSG00000064545	2145.41717470063	0.103557001845245	0.0543024196538046	1.90704168890771	0.0565151892172552	0.161514983106138	Normal	TMEM161A	54929
887	ENSG00000064547	1318.66320392601	0.0494263199411197	0.0557239480568244	0.886986161031918	0.375086351262809	0.576625075164305	Normal	LPAR2	9170
888	ENSG00000064601	6729.00862323907	0.0569157127033927	0.0562684892078507	1.01150374604065	0.311775389109656	0.514602218838062	Normal	CTSA	5476
889	ENSG00000064607	4060.63263494739	-0.00965241079026573	0.0562458771493098	-0.171611343174694	0.863743089195517	0.930086589020677	Normal	SUGP2	10147
890	ENSG00000064651	2054.78628860098	-0.0244788608720146	0.0742820860922556	-0.329539126829561	0.741748224980194	0.858493971042259	Normal	SLC12A2	6558
891	ENSG00000064652	744.719261380359	-0.230373132299909	0.051424677296504	-4.4798152022148	7.47076916061519e-06	0.000113306665602664	Normal	SNX24	28966
892	ENSG00000064655	2292.18720504955	0.249852960966909	0.127191016368105	1.96434704207418	0.0494898597813242	0.147216534371764	Normal	EYA2	2139
893	ENSG00000064666	12183.9821590893	0.0591793718153116	0.0545356666118296	1.08515130356671	0.277854647921715	0.47789639650983	Normal	CNN2	1265
894	ENSG00000064687	1429.69706026667	-0.0470108979105957	0.0732382675690037	-0.641891658603988	0.520943530604835	0.702936678108692	Normal	ABCA7	10347
895	ENSG00000064692	488.145399170882	0.156487708881605	0.091441822979393	1.7113275139552	0.0870206699571803	0.21909947337045	Normal	SNCAIP	9627
896	ENSG00000064703	982.291478481906	0.00727859787995783	0.0375873821401889	0.193644481573137	0.84645426610855	0.919799670011685	Normal	DDX20	11218
897	ENSG00000064726	3592.14205218239	0.0521639298203844	0.0334395412519037	1.55994730032042	0.118772335404694	0.271221115206326	Normal	BTBD1	53339
898	ENSG00000064763	418.46240344065	-0.420239298920087	0.0932432462363169	-4.50691865300963	6.5775835779135e-06	0.00010107611281733	Normal	FAR2	55711
899	ENSG00000064787	460.32933048424	-0.0821380756533224	0.15209797021933	-0.540042396352954	0.589167794714703	0.755843434291932	Normal	BCAS1	8537
900	ENSG00000064835	2.18903039059486	-0.771218755272766	0.160213889099163	-3.52665427533885	0.000420845902537863	0.00365276682023921	Down	POU1F1	5449
901	ENSG00000064886	900.97551483811	-0.930012463360713	0.153707785912406	-6.0518630283335	1.43180190249681e-09	4.49358737190068e-08	Down	CHI3L2	1117
902	ENSG00000064932	6161.63641468736	0.0455285111119343	0.0590199918722261	0.771408867138563	0.440464620899035	0.636113984371103	Normal	SBNO2	22904
903	ENSG00000064933	825.457771611885	0.12193596050382	0.0417901996953008	2.91781326400327	0.0035249537672294	0.0202773127109367	Normal	PMS1	5378
904	ENSG00000064961	3348.04996405168	0.127371098622264	0.0439261451318788	2.8996653485987	0.00373561258118719	0.0212078336874864	Normal	HMG20B	10362
905	ENSG00000064989	2719.58549938592	-1.03194302865672	0.103154111710263	-10.0042826969247	1.4594549030394e-23	2.20366879581889e-21	Down	CALCRL	10203
906	ENSG00000064995	1489.92102498275	0.0659983718276094	0.0424875019812492	1.553359922146	0.120337172002348	0.273733586512617	Normal	TAF11	6882
907	ENSG00000064999	3048.10438755812	-0.228750126747555	0.0552898417863613	-4.13729112470088	3.51430111684128e-05	0.000438808661351869	Normal	ANKS1A	23294
908	ENSG00000065000	9773.05816471184	0.0704326734954642	0.0442806332794888	1.59059731410765	0.111700229337154	0.26011951718113	Normal	AP3D1	8943
909	ENSG00000065029	1696.84168047931	-0.0422053874867278	0.0437449836754766	-0.964806488156936	0.334641745578506	0.536859542096039	Normal	ZNF76	7629
910	ENSG00000065054	2945.84301478242	-0.67205278085227	0.0899330127600295	-7.47291690750822	7.84363801977446e-14	4.31537698772153e-12	Down	NHERF2	9351
911	ENSG00000065057	773.916661165344	0.130357559941682	0.0573837833858998	2.27167967143382	0.0231058648855465	0.0843587621835473	Normal	NTHL1	4913
912	ENSG00000065060	1864.41857934398	0.0510345061416337	0.0459652228168493	1.11028508247792	0.266876199228717	0.465534589455151	Normal	BLTP3A	54887
913	ENSG00000065135	6181.47759083267	0.0647454126579407	0.0421118982360131	1.53746101545135	0.124180454643823	0.279639238561609	Normal	GNAI3	2773
914	ENSG00000065150	8412.2714324369	0.0532935179428621	0.0493874776213076	1.07909044094781	0.280547412134165	0.480864279919514	Normal	IPO5	3843
915	ENSG00000065154	5914.41025192329	0.111486522288453	0.0635589102061418	1.75406476653365	0.0794194100565221	0.205873371220467	Normal	OAT	4942
916	ENSG00000065183	2739.08344701035	0.154330047606267	0.0554031862616576	2.78557923624355	0.00534321792328796	0.0279666591727569	Normal	WDR3	10885
917	ENSG00000065243	3276.78702097929	-0.0490173286010227	0.037915164556346	-1.29281608879626	0.1960746745327	0.381118162074431	Normal	PKN2	5586
918	ENSG00000065268	2180.29519656935	0.199280949266494	0.0526492336368554	3.7850681700613	0.000153666449845084	0.00156421319033318	Normal	WDR18	57418
919	ENSG00000065308	3501.64226095602	0.0602132423818087	0.0535407412883773	1.12462415385863	0.26074833398512	0.458178013012601	Normal	TRAM2	9697
920	ENSG00000065320	2187.97529388427	0.198959555714874	0.113399198815973	1.75448629874088	0.0793472155810451	0.205777817099749	Normal	NTN1	9423
921	ENSG00000065325	14.0816965883159	-0.723445515178324	0.185744232278468	-6.02826398794654	1.65730189923527e-09	5.14192418782522e-08	Down	GLP2R	9340
922	ENSG00000065328	886.80937959089	0.325584491911343	0.0932575247573226	3.491214671153	0.000480829743984029	0.00408810573571239	Normal	MCM10	55388
923	ENSG00000065357	4446.00566559118	0.121532351515574	0.0787008019074274	1.54423059967514	0.122532478359934	0.277103482061751	Normal	DGKA	1606
924	ENSG00000065361	4915.00370424207	-0.202775956772131	0.071072257670132	-2.85309988033255	0.00432950113620091	0.0237685298034795	Normal	ERBB3	2065
925	ENSG00000065371	6.97173696892344	0.642209904985006	0.213784874307164	3.66139891678031	0.000250841829781611	0.00237958849161403	Up	ROPN1	54763
926	ENSG00000065413	909.020072856274	-0.570322381594234	0.0842215557573676	-6.77173151765395	1.27250123273288e-11	5.32075182113374e-10	Down	ANKRD44	91526
927	ENSG00000065427	8679.44344537317	0.104634634684013	0.0430511514813219	2.43047207369242	0.0150791680598672	0.0612455678653894	Normal	KARS1	3735
928	ENSG00000065457	1193.0151926943	0.0378990048102963	0.0427273411243617	0.886996261661397	0.375080913163058	0.576625075164305	Normal	ADAT1	23536
929	ENSG00000065485	2396.238831465	0.0768071528685579	0.0508584514562282	1.51021421193534	0.130988773435875	0.289923121733994	Normal	PDIA5	10954
930	ENSG00000065491	1261.49046030499	0.0565074747373627	0.0370209037766013	1.52636639571749	0.126918641680571	0.283720962002166	Normal	TBC1D22B	55633
931	ENSG00000065518	5911.83522501898	0.10846563733695	0.0575235679365875	1.88558542064434	0.0593508435700959	0.167505378377686	Normal	NDUFB4	4710
932	ENSG00000065526	5542.76658921115	0.0166491341585447	0.0507083574825376	0.328330861283504	0.742661512414627	0.859087607131048	Normal	SPEN	23013
933	ENSG00000065534	6289.39336775481	-0.315403651183061	0.0918878479970043	-3.43251047620858	0.000598020777417863	0.00488579379835099	Normal	MYLK	4638
934	ENSG00000065548	4463.417539257	0.11991950654508	0.0421191020343733	2.84715222895693	0.00441122626892609	0.0241197522172182	Normal	ZC3H15	55854
935	ENSG00000065559	1822.50074174181	0.00836913822463947	0.0410750446841111	0.203752066726025	0.838547252186856	0.9156181032971	Normal	MAP2K4	6416
936	ENSG00000065600	1075.40153328597	0.195891773857783	0.0712531973844932	2.74923195476807	0.00597350976540744	0.0303992068550905	Normal	PACC1	55248
937	ENSG00000065609	54.7269602693293	0.811987825645401	0.167817110930898	-0.301429784165759	0.763086785340363	0.871871476652391	Normal	SNAP91	9892
938	ENSG00000065613	5154.29784260595	-0.0277859898638908	0.0527472433484565	-0.526776686837753	0.598348674209426	0.762926387236649	Normal	SLK	9748
939	ENSG00000065615	1555.56626956702	-0.0306587697126699	0.0517198101026238	-0.592786669074023	0.553323930400887	0.728544068552251	Normal	CYB5R4	51167
940	ENSG00000065618	17410.3108347482	0.372014305934074	0.160118701047777	2.32314990436767	0.0201711008648553	0.0763736202968291	Normal	COL17A1	1308
941	ENSG00000065621	998.990258184145	0.330802943811562	0.102777215957288	3.21860078295249	0.00128817693083405	0.00909217401596998	Normal	GSTO2	119391
942	ENSG00000065665	434.902239204889	0.0821158855332405	0.0596890658969622	1.37572756272076	0.168905995219843	0.344693838942884	Normal	SEC61A2	55176
943	ENSG00000065675	327.538182724829	-0.461267882356312	0.104614874200329	-4.40923081827383	1.03738413035417e-05	0.00015135917921938	Normal	PRKCQ	5588
944	ENSG00000065717	1245.90580360881	-0.256959301627116	0.104158223120692	-2.4670304457568	0.0136238773193351	0.056762210583	Normal	TLE2	7089
945	ENSG00000065802	1376.50571341542	-0.0683125773870608	0.0393695322672428	-1.73516404249883	0.0827117534413977	0.211737943340495	Normal	ASB1	51665
946	ENSG00000065809	3604.50855977615	-0.245900165669717	0.0897204049917714	-2.74075312756056	0.00612985453263792	0.0310128952080644	Normal	FAM107B	83641
947	ENSG00000065833	5068.60187800352	0.106580068177655	0.118267673498373	0.901199938593072	0.367482023612934	0.569206198277056	Normal	ME1	4199
948	ENSG00000065882	2334.55433397855	-0.210026084884706	0.0598682358115544	-3.50813958216903	0.000451252220408721	0.00387706017315548	Normal	TBC1D1	23216
949	ENSG00000065883	3410.53683454439	0.0342197366833145	0.0334793630435906	1.02211423619475	0.306726835980854	0.509188030347238	Normal	CDK13	8621
950	ENSG00000065911	5410.17736236514	0.320741114640097	0.0770162612578795	4.16457618784807	3.11931453011004e-05	0.000394846412813135	Normal	MTHFD2	10797
951	ENSG00000065923	1856.15822888658	0.244971273403054	0.0715802260145347	3.42232466692051	0.000620881271821518	0.00503670782816343	Normal	SLC9A7	84679
952	ENSG00000065970	2392.52126587991	0.0047826546340776	0.0459754366237518	0.104026017760927	0.917148701392044	0.957574882388314	Normal	FOXJ2	55810
953	ENSG00000065978	30459.5380504718	0.0527614272392063	0.0521431866998105	1.0118574041806	0.31160623831475	0.514460094910125	Normal	YBX1	4904
954	ENSG00000065989	1383.09780873386	-0.273067222382803	0.0745741624479516	-3.66169544617751	0.000250551607693311	0.0023782276932342	Normal	PDE4A	5141
955	ENSG00000066027	4797.83711298466	-0.0639402506645659	0.0606248909013772	-1.05468709056996	0.291568457847889	0.493160381034581	Normal	PPP2R5A	5525
956	ENSG00000066032	5.78912877532816	0.898081322557655	0.197185171558793	0.205690960129781	0.837032320346408	0.914758032272205	Normal	CTNNA2	1496
957	ENSG00000066044	4898.96263300494	0.0584759422827251	0.0342517241992872	1.70724059680912	0.0877773422101425	0.220364966267818	Normal	ELAVL1	1994
958	ENSG00000066056	1383.69042326718	-1.0553062309827	0.102955944111808	-10.2504510579678	1.17792556867386e-24	1.92086678334783e-22	Down	TIE1	7075
959	ENSG00000066084	6129.42406601907	0.131592851962536	0.0643247801892437	2.04575493818731	0.0407804875497315	0.128005768126536	Normal	DIP2B	57609
960	ENSG00000066117	4483.27890070238	0.0547647936609342	0.03722000057544	1.47138042973042	0.141188262943678	0.305339934416628	Normal	SMARCD1	6602
961	ENSG00000066135	1288.72555635452	0.048806152999857	0.049208379106774	0.991826373599959	0.321282229907498	0.523900401938677	Normal	KDM4A	9682
962	ENSG00000066136	2688.98870490778	-0.0183489178168749	0.037684185352481	-0.486913238395404	0.626319816944043	0.782621415348947	Normal	NFYC	4802
963	ENSG00000066185	86.5629320793801	-0.281877665630042	0.10676493969919	-2.64013731405568	0.00828724420988413	0.0389457489277875	Normal	ZMYND12	84217
964	ENSG00000066230	165.415461689866	-0.409783252341931	0.140212856076753	-1.82767433903942	0.067598441561395	0.183561937372102	Normal	SLC9A3	6550
965	ENSG00000066248	485.516272536111	0.215371338032061	0.118046334551805	1.82443972297451	0.0680856212585778	0.184582752060316	Normal	NGEF	25791
966	ENSG00000066279	1907.78261666182	0.237731207256451	0.0953641098260085	2.49286328242047	0.0126717628037032	0.0536841344675643	Normal	ASPM	259266
967	ENSG00000066294	1080.75222019755	-0.264251398685321	0.104433301961727	-2.53035990960756	0.0113945577257279	0.049497424545815	Normal	CD84	8832
968	ENSG00000066322	5162.68246017874	0.0281051112556355	0.0442101554745574	0.635716111218447	0.524961473399692	0.706102355620343	Normal	ELOVL1	64834
969	ENSG00000066336	2036.01789105591	-0.694917248519236	0.0984003527280155	-7.06228889273574	1.63782029760456e-12	7.71915120147312e-11	Down	SPI1	6688
970	ENSG00000066379	605.72558071668	0.120415476621669	0.0528650386621048	2.27779242208482	0.0227389480396139	0.0833652368416347	Normal	POLR1H	30834
971	ENSG00000066382	266.599040044218	0.337030762994455	0.147992107074692	2.27722558052105	0.0227727583201324	0.0834666736667407	Normal	MPPED2	744
972	ENSG00000066405	5252.67933442063	-3.10595455356281	0.199206212491281	-15.6587489466272	2.89536760687032e-55	9.07987281514532e-52	Down	CLDN18	51208
973	ENSG00000066422	1931.29560139986	0.00804924214019949	0.039237748714905	0.205140058120037	0.837462700037724	0.915012555857348	Normal	ZBTB11	27107
974	ENSG00000066427	1141.95813947591	-0.0656286704581517	0.0397575983974675	-1.65072066589818	0.0987956259930932	0.23883420780873	Normal	ATXN3	4287
975	ENSG00000066455	3380.85154836289	0.118436236190875	0.0407158885927632	2.90884573019234	0.00362765820590911	0.0207335440541851	Normal	GOLGA5	9950
976	ENSG00000066468	5480.58830000607	0.124208018371988	0.10426329503854	1.191285427232	0.233541552797766	0.426358963972027	Normal	FGFR2	2263
977	ENSG00000066557	995.323319828439	0.023944573038024	0.046575912072802	0.514097975632612	0.60718349268602	0.769248784294841	Normal	LRRC40	55631
978	ENSG00000066583	1100.45232215615	-0.0273096057796967	0.0472129244580305	-0.578435315764691	0.562970256584153	0.735346204347864	Normal	ISOC1	51015
979	ENSG00000066629	1229.20045413043	-0.154622182479424	0.093261302109706	-1.65795084224891	0.0973273888420251	0.236462633391638	Normal	EML1	2009
980	ENSG00000066651	696.191589048418	-0.0439044547440394	0.0479837182942297	-0.914988924894817	0.360197444314315	0.562280954579798	Normal	TRMT11	60487
981	ENSG00000066654	2443.53544583676	-0.0945843257871874	0.035334155978527	-2.67685214180068	0.00743174235682381	0.0358425733352648	Normal	THUMPD1	55623
982	ENSG00000066697	1304.59908013797	0.121538740196705	0.0543076250572211	2.23797009710702	0.0252230052160481	0.089720921093085	Normal	MSANTD3	91283
983	ENSG00000066735	342.472958374076	-0.278301186606893	0.123176913909749	-2.25938746153389	0.0238592936650055	0.0862685422994066	Normal	KIF26A	26153
984	ENSG00000066739	1771.99493549823	-0.115663539273225	0.0453436848673927	-2.55081916988177	0.0107470070489844	0.0472914939823144	Normal	ATG2B	55102
985	ENSG00000066777	4437.80144240266	-0.0393673671118792	0.0421744301786536	-0.933442260424851	0.350591669228532	0.553158500187075	Normal	ARFGEF1	10565
986	ENSG00000066813	1.72439467396421	-0.271221202479819	0.216959266272166	-3.71855039565041	0.000200369321387698	0.00196267575548622	Normal	ACSM2B	348158
987	ENSG00000066827	773.425657099969	-0.0585746427354773	0.0596314039540669	0.325982951941712	0.744437253612215	0.860256922203972	Normal	ZFAT	57623
988	ENSG00000066855	2070.02983820146	0.140394178921085	0.0665182609103509	2.11060972385237	0.034805871183145	0.113680961095534	Normal	MTFR1	9650
989	ENSG00000066923	217.838441139268	-0.193033540333683	0.0949215740495079	-2.03360210683653	0.0419917292511404	0.130716892502031	Normal	STAG3	10734
990	ENSG00000066926	2124.59406710555	0.105980489374808	0.068692387963016	1.54282575476709	0.122873058798415	0.277547017826619	Normal	FECH	2235
991	ENSG00000066933	1436.07537718914	-0.346627062629653	0.0521370114933353	-6.64838233447038	2.96331734974632e-11	1.17632445681069e-09	Normal	MYO9A	4649
992	ENSG00000067048	2000.52896449639	-0.168391613050804	0.190240916060394	-0.885244667997699	0.376024685716804	0.577384626864852	Normal	DDX3Y	8653
993	ENSG00000067057	7052.06267747173	0.297685308426628	0.0730661661129925	4.07417714242911	4.61773244469466e-05	0.000557134407532738	Normal	PFKP	5214
994	ENSG00000067064	3687.45886268258	-0.0139125789283759	0.0612380893910128	-0.227188769012177	0.820276960413163	0.905697021426315	Normal	IDI1	3422
995	ENSG00000067066	3933.6136301186	-0.217687998383251	0.0552767328508508	-3.9381516971972	8.21116784182925e-05	0.000910892219253592	Normal	SP100	6672
996	ENSG00000067082	9661.06568375002	-0.573079458080995	0.0877534867834049	-6.53063322456701	6.54922019471752e-11	2.47679600091135e-09	Down	KLF6	1316
997	ENSG00000067113	1037.82448773624	-0.283685416776768	0.066894217763213	-4.24081125189364	2.22713363858366e-05	0.000293932613071475	Normal	PLPP1	8611
998	ENSG00000067141	5047.04578930308	0.0327731639807754	0.0683465187978114	0.479514703159574	0.631572510839144	0.785956902377601	Normal	NEO1	4756
999	ENSG00000067167	14229.9316770996	-0.199266666047662	0.0590964835229645	-3.37189017149484	0.000746542121717909	0.00586077974546423	Normal	TRAM1	23471
1000	ENSG00000067177	1101.40581458793	0.186710420035398	0.0646474151930584	2.88813184882983	0.00387537389614977	0.0218189812178199	Normal	PHKA1	5255
1001	ENSG00000067182	10162.1998503985	-0.00574221480444905	0.0517174063688891	-0.111030963655364	0.911591793082348	0.954616638330905	Normal	TNFRSF1A	7132
1002	ENSG00000067191	454.421279540281	-0.0729396693383232	0.0706050829218859	-1.03306547299175	0.301573259831484	0.50360766247702	Normal	CACNB1	782
1003	ENSG00000067208	1088.30570328621	-0.26911513862185	0.0430105156446856	-6.25695596306658	3.92564200915909e-10	1.34600986904456e-08	Normal	EVI5	7813
1004	ENSG00000067221	1013.59807776107	-0.0433585790884997	0.0488893557017413	-0.886873258003396	0.375147140684473	0.576696780973779	Normal	STOML1	9399
1005	ENSG00000067225	105870.441419837	0.215611290377122	0.0607113795742955	3.55141117481376	0.000383171302920473	0.00338730611756223	Normal	PKM	5315
1006	ENSG00000067248	1844.26490383368	-0.0696248795300099	0.0403823467509681	-1.72414142018598	0.0846823162259766	0.215071559176465	Normal	DHX29	54505
1007	ENSG00000067334	4269.58178405877	0.096049989776621	0.0429627565923408	2.23565683659679	0.0253742584656761	0.090101832694764	Normal	DNTTIP2	30836
1008	ENSG00000067365	776.474988128822	0.0540888899968403	0.0448492547066075	1.20601688494595	0.227810980017056	0.419940225779316	Normal	METTL22	79091
1009	ENSG00000067369	2242.17149057461	-0.0191694229909116	0.0478901097089025	-0.400279634157337	0.688950566479686	0.824951881053951	Normal	TP53BP1	7158
1010	ENSG00000067445	655.105236877669	0.174316385336399	0.0985584386874663	1.76864490620861	0.0769531517523755	0.201375318739383	Normal	TRO	7216
1011	ENSG00000067533	1461.90553733513	0.0570385754696652	0.0401412272331231	1.42094762310154	0.15533198676175	0.325496824078335	Normal	RRP15	51018
1012	ENSG00000067560	23749.8850230259	-0.188471841279466	0.0433908204652742	-4.34358903985704	1.40173626067758e-05	0.000195370885043773	Normal	RHOA	387
1013	ENSG00000067596	4008.02147928134	0.0634910008398508	0.0380495336584714	1.66864016125693	0.0951887146214858	0.232949978240592	Normal	DHX8	1659
1014	ENSG00000067601	116.608202496921	0.0135233553591827	0.056286355860685	0.240258534674795	0.810129838153446	0.899560758323293	Normal	NA	NA
1015	ENSG00000067606	1094.62947253491	-0.398382887378495	0.0682431326993975	-5.83770537225576	5.29246381701494e-09	1.50252900342664e-07	Normal	PRKCZ	5590
1016	ENSG00000067646	402.033467781985	-0.0358226050863764	0.193733926598434	-0.184914202773008	0.853296330898235	0.923573493452251	Normal	ZFY	7544
1017	ENSG00000067704	8209.55504433428	0.0950029272203812	0.0445817590945677	2.13098154273304	0.0330906627846	0.109562262681928	Normal	IARS2	55699
1018	ENSG00000067715	649.481198480764	0.0610542587506937	0.114001743307089	-1.63291979593065	0.102485866111766	0.244722297759297	Normal	SYT1	6857
1019	ENSG00000067798	211.540557111199	-0.326261121540531	0.106307978567783	-3.06900729033335	0.00214771350166236	0.0136852116342249	Normal	NAV3	89795
1020	ENSG00000067829	2718.77001324623	0.0636429886187557	0.0381779566600956	1.66700875158583	0.0955126646870086	0.233402884011267	Normal	IDH3G	3421
1021	ENSG00000067836	550.136441813127	0.0644978805310283	0.0562380008051843	1.14687572784471	0.251432985530151	0.447968707022691	Normal	ROGDI	79641
1022	ENSG00000067840	289.878600845221	-0.27518383503825	0.12298290640592	-2.2376050839161	0.0252468197368393	0.0897732324095437	Normal	PDZD4	57595
1023	ENSG00000067842	8.16184469966468	-0.264894899745966	0.166629470172886	-0.0958211446601193	0.923662623620655	0.961099643783213	Normal	ATP2B3	492
1024	ENSG00000067900	3387.1007151527	-0.101049376183899	0.0437413314273885	-2.31015708304913	0.0208794590916363	0.0782221823422007	Normal	ROCK1	6093
1025	ENSG00000067955	3623.59073379493	0.0747634131735769	0.0407062504461503	1.83665664412696	0.0662605994962601	0.181065226909547	Normal	CBFB	865
1026	ENSG00000067992	2208.93213576671	-0.0196899202111716	0.059069320422502	-0.333336154384816	0.7388805511295	0.856561046107074	Normal	PDK3	5165
1027	ENSG00000068001	2768.24265701093	-0.469800538027316	0.0615288667832691	-7.63545983170714	2.25015856204769e-14	1.31049234653658e-12	Normal	HYAL2	8692
1028	ENSG00000068024	1313.18883944493	-0.104733418582901	0.0570777487233893	-1.83492597003755	0.0665166591245148	0.181510782255327	Normal	HDAC4	9759
1029	ENSG00000068028	1130.33922553346	-0.220219046914077	0.0528793850138987	-4.16455499041133	3.11960433592795e-05	0.000394846412813135	Normal	RASSF1	11186
1030	ENSG00000068078	7260.85488246315	-0.0866566094658534	0.119887808457253	1.06815538240868	0.285450427208681	0.486443637228417	Normal	FGFR3	2261
1031	ENSG00000068079	2058.24244922107	-0.122576241602372	0.0712535695749929	-1.72028555212291	0.0853805483884625	0.216386559536295	Normal	IFI35	3430
1032	ENSG00000068097	1375.77288104315	0.0272774293842079	0.0426289705514322	0.639879769644781	0.522250767095857	0.704141259812941	Normal	HEATR6	63897
1033	ENSG00000068120	4834.93950608483	0.138540302207541	0.0437235146140591	3.16855335240818	0.00153199628019403	0.010451208894068	Normal	COASY	80347
1034	ENSG00000068137	1758.43428551811	0.125738235499927	0.0618261197810683	2.03373897480475	0.0419779202941203	0.130707695299068	Normal	PLEKHH3	79990
1035	ENSG00000068305	2894.59967880861	-0.160738170263985	0.0485623962065193	-3.30993071279746	0.000933190682443242	0.00701148502429895	Normal	MEF2A	4205
1036	ENSG00000068308	3784.16004987025	-0.0560878305281076	0.0308040893996796	-1.82079207164453	0.0686384699490317	0.185708331754853	Normal	OTUD5	55593
1037	ENSG00000068323	4039.70794688161	-0.0935559520702244	0.0349905377899908	-2.67375021305027	0.00750082975169392	0.0360776105848345	Normal	TFE3	7030
1038	ENSG00000068354	1211.64684164337	-0.0179924016468726	0.0344410253895256	-0.522412208094945	0.601383357812366	0.764895539615466	Normal	TBC1D25	4943
1039	ENSG00000068366	4901.23560142381	-0.417134902969927	0.0778442230968205	-5.35861063376001	8.38643753555897e-08	1.94481391040767e-06	Normal	ACSL4	2182
1040	ENSG00000068383	1226.38188750849	-0.165430323347	0.0478183769914223	-3.45955332755837	0.000541072124612743	0.00450263898269286	Normal	INPP5A	3632
1041	ENSG00000068394	1319.53529845054	-0.0119863664822218	0.0328986996284599	-0.364341942628793	0.715602683328276	0.842415471511858	Normal	GPKOW	27238
1042	ENSG00000068400	2905.56584313831	-0.0457817598049099	0.0428654752231616	-1.06803390761578	0.285505216915113	0.486457837722879	Normal	GRIPAP1	56850
1043	ENSG00000068438	2651.13985091891	0.142339163661201	0.0431732614273481	3.29692938340795	0.000977480744195612	0.00728917779026279	Normal	FTSJ1	24140
1044	ENSG00000068489	1856.11947742079	0.233189030558728	0.0778832587934832	2.9940758986448	0.00275277457377305	0.0167275471491399	Normal	PRR11	55771
1045	ENSG00000068615	279.09335012764	-0.0497585676652198	0.125863194304261	-0.395338424093795	0.692593145790365	0.827071387736669	Normal	REEP1	65055
1046	ENSG00000068650	4927.63108162155	-0.764538581315887	0.0937986073488948	-8.15100957409835	3.6089854315443e-16	2.5812476854947e-14	Down	ATP11A	23250
1047	ENSG00000068654	4157.2311476637	0.0730870492226783	0.0496611448115498	1.4717141216691	0.141098092545935	0.305240705762257	Normal	POLR1A	25885
1048	ENSG00000068697	17212.9127470496	-0.0505758100180024	0.0399020302470267	-1.26750004589264	0.204976547212498	0.392217012484464	Normal	LAPTM4A	9741
1049	ENSG00000068724	3420.50215232181	-0.0613822843939979	0.0537463240067227	-1.14207449783023	0.253423054788035	0.450137290763272	Normal	TTC7A	57217
1050	ENSG00000068745	3048.07527519911	0.00163573450139894	0.0379356425764653	0.0431184533021068	0.965607109370816	0.982904770973289	Normal	IP6K2	51447
1051	ENSG00000068781	1.83091158547616	-0.0146644977725834	0.157108266082366	-0.0933319603346861	0.925639842213476	0.962246892116697	Normal	STON1-GTF2A1L	286749
1052	ENSG00000068784	1003.30712112754	-0.0146908716858679	0.038665957671932	-0.379943424866019	0.703987411763988	0.834937999732189	Normal	SRBD1	55133
1053	ENSG00000068796	1947.85768812725	0.0060093830054928	0.0422559830930815	0.142213493185479	0.886911374096217	0.941555202832003	Normal	KIF2A	3796
1054	ENSG00000068831	376.46761312869	-0.739523490141957	0.114775065554579	-6.44349147290089	1.16755832695779e-10	4.31150524215716e-09	Down	RASGRP2	10235
1055	ENSG00000068878	7466.97787649937	0.141976467293619	0.044219616792116	3.2107115653381	0.0013240676212343	0.00931450349806353	Normal	PSME4	23198
1056	ENSG00000068885	878.018066037454	-0.0416296776219268	0.0521049303589744	-0.798960126355555	0.424313532952522	0.622513822923867	Normal	IFT80	57560
1057	ENSG00000068903	3492.69418321425	0.0172931152608322	0.0501253028448237	0.344997521772342	0.730096233828731	0.851462175264746	Normal	SIRT2	22933
1058	ENSG00000068912	5062.78709441645	-0.0375670622429428	0.045606964397856	-0.823714105502545	0.41010202274729	0.609563742483623	Normal	ERLEC1	27248
1059	ENSG00000068971	1313.42087773396	-0.018064073389897	0.048840434586296	-0.369859544667298	0.711487145914216	0.840093491025306	Normal	PPP2R5B	5526
1060	ENSG00000068976	59.0713147411088	-0.689964370039263	0.0964240149196578	-7.15518718854631	8.35588218884158e-13	4.0796719170622e-11	Down	PYGM	5837
1061	ENSG00000068985	4.57872443296607	-1.69039695634581	0.261047248647271	-0.0769706265297988	0.938646912258862	0.969416763413114	Normal	PAGE1	8712
1062	ENSG00000069011	4873.92085550387	0.119640235029782	0.144690088309829	0.826913282165937	0.40828621456379	0.608059194686074	Normal	PITX1	5307
1063	ENSG00000069018	1.49598931505223	0.0592960260475534	0.204733835623826	-1.37116821943546	0.170322522724015	0.346613518015907	Normal	TRPC7	57113
1064	ENSG00000069020	2726.70283008964	-0.220873365902455	0.0634377327761168	-3.48173864811316	0.000498169651405283	0.0042083258078099	Normal	MAST4	375449
1065	ENSG00000069122	4561.17560055981	-1.6952631098877	0.129630610451464	-13.0801640563132	4.27516502154268e-39	3.16890777451368e-36	Down	ADGRF5	221395
1066	ENSG00000069188	1843.33271588306	0.212319723316755	0.119932298368016	1.77030199718449	0.0766768455546179	0.200884367300987	Normal	SDK2	54549
1067	ENSG00000069206	1.78058637710566	0.823614026032273	0.217389438642222	2.76284581997532	0.00572998260942583	0.0294837726897731	Up	ADAM7	8756
1068	ENSG00000069248	3390.99923424709	0.0745530961236084	0.0367326338141335	2.02961449371259	0.0423957404885207	0.131556519122851	Normal	NUP133	55746
1069	ENSG00000069275	20910.0694514426	0.0748002769168354	0.0450579756761589	1.66008911479644	0.0968965263919198	0.235809311601348	Normal	NUCKS1	64710
1070	ENSG00000069329	7540.02160809959	0.0753646860889765	0.0397725825172759	1.89489010610224	0.0581069622175454	0.164885128118946	Normal	VPS35	55737
1071	ENSG00000069345	4466.11931377654	0.0441552133704373	0.0432757309826391	1.020323067185	0.307575266885969	0.510056479027302	Normal	DNAJA2	10294
1072	ENSG00000069399	4744.44921868574	-0.1365920698721	0.0672269187338653	-2.03180908833405	0.0421729867809224	0.131026759696521	Normal	BCL3	602
1073	ENSG00000069424	1854.01637175559	-0.443032142975506	0.0731125679410435	-6.05960854042715	1.36453224385053e-09	4.29901472312972e-08	Normal	KCNAB2	8514
1074	ENSG00000069431	620.605996257538	-0.558294792624822	0.102730017361772	-5.43467012753814	5.48978969918491e-08	1.31265540443619e-06	Down	ABCC9	10060
1075	ENSG00000069482	314.463661891604	0.0932039894633369	0.169302803779099	0.550534488122014	0.581952828639061	0.750751978479474	Normal	GAL	51083
1076	ENSG00000069493	538.781254145856	-0.120479081928524	0.0743086828924427	-1.62133927881713	0.104944895500637	0.249163910067554	Normal	CLEC2D	29121
1077	ENSG00000069509	910.664009764214	0.0765798367544798	0.0505111464095006	1.51609862281524	0.12949441650668	0.287570997502143	Normal	FUNDC1	139341
1078	ENSG00000069535	1012.22432721207	-0.766792091803732	0.118467384836619	-6.47293492374397	9.61173569709932e-11	3.57202589698583e-09	Down	MAOB	4129
1079	ENSG00000069667	1519.40892931196	-0.184460406431225	0.0764020970149276	-2.41434134133535	0.0157636866952497	0.0632969545151127	Normal	RORA	6095
1080	ENSG00000069696	60.2629430525403	0.202877809720139	0.0980525510246038	2.06910448362407	0.0385362830924141	0.122891676244645	Normal	DRD4	1815
1081	ENSG00000069702	1636.64804645748	-0.719350318453833	0.107217570324181	-6.70946182723233	1.95343510393156e-11	7.96376423170817e-10	Down	TGFBR3	7049
1082	ENSG00000069764	32.2769512798627	-0.504443122368926	0.113548914591801	-4.44237546534112	8.89711295647273e-06	0.000132475347337283	Down	PLA2G10	8399
1083	ENSG00000069812	1654.67389230272	0.494967742203693	0.131960905180414	3.75067809908674	0.000176356988290162	0.0017621866908366	Normal	HES2	54626
1084	ENSG00000069849	21056.3490423229	0.226864259519451	0.0856884653389181	2.64753663731133	0.0081080573524305	0.0383142762796897	Normal	ATP1B3	483
1085	ENSG00000069869	1098.5420095921	0.0192704730637912	0.0586816591870373	0.328389788989946	0.742616962520666	0.859060448556906	Normal	NEDD4	4734
1086	ENSG00000069943	437.398672417003	-0.030781076559158	0.040311148538894	-0.763588614000188	0.445112436595183	0.640285939632068	Normal	PIGB	9488
1087	ENSG00000069956	6070.59516156643	0.264698942465901	0.0662098279906103	3.99787393137944	6.39139743360322e-05	0.000737933986330037	Normal	MAPK6	5597
1088	ENSG00000069966	1147.26407173317	0.181965563311723	0.0508521614628959	3.57832557968718	0.000345802521189229	0.00311826524747677	Normal	GNB5	10681
1089	ENSG00000069974	2047.07344086151	-0.432892757142189	0.0710697212320553	-6.09111650603756	1.12125909756037e-09	3.58240524211137e-08	Normal	RAB27A	5873
1090	ENSG00000069998	3216.47833961967	0.330940521114304	0.0593634216221402	5.57481707096329	2.47790104678932e-08	6.2979469997199e-07	Normal	HDHD5	27440
1091	ENSG00000070010	3178.31964132284	0.205723250664038	0.054555293133401	3.77091177898762	0.000162652171369254	0.00164431704463336	Normal	UFD1	7353
1092	ENSG00000070018	2387.72603784219	-0.132146513901446	0.0631894595581621	-2.09127497817755	0.0365034214849343	0.117998563744282	Normal	LRP6	4040
1093	ENSG00000070019	18.4086043651918	-0.976316618243334	0.0991055608500907	1.4671076866551	0.142346763453377	0.306966032926065	Normal	GUCY2C	2984
1094	ENSG00000070031	24.7875933814617	0.395161538445722	0.107988390684992	3.65954940104688	0.000252659133626182	0.00239321736981231	Normal	SCT	6343
1095	ENSG00000070047	3130.89781469963	0.0137752345780165	0.0521481433862519	0.264155486666052	0.791660109596601	0.888636783722962	Normal	PHRF1	57661
1096	ENSG00000070061	2927.42310010336	-0.02967315496964	0.0429897394357346	-0.690238515321645	0.490044206156377	0.679042935202175	Normal	ELP1	8518
1097	ENSG00000070081	3348.6988588816	-0.020062853851345	0.0545193488127115	-0.367995529794417	0.712876567386713	0.840887159423352	Normal	NUCB2	4925
1098	ENSG00000070087	13131.9957308205	0.365977040514847	0.104830916104226	3.49106595629586	0.0004810974700601	0.00408939021646366	Normal	PFN2	5217
1099	ENSG00000070159	2143.76844825678	0.0281606020437964	0.0550451666235063	0.511590700011854	0.608937495591606	0.770561002584927	Normal	PTPN3	5774
1100	ENSG00000070182	237.481907284329	0.111518055232465	0.11635014928993	2.43464380972238	0.0149064551586306	0.0607341958731813	Normal	SPTB	6710
1101	ENSG00000070190	1110.98761543767	0.100918192174822	0.0884522581064891	1.14093314957518	0.253897743239165	0.450607426597635	Normal	DAPP1	27071
1102	ENSG00000070193	58.9143919384154	-0.281929475028212	0.166990288455532	-5.26545823755911	1.39840107357899e-07	3.09500624145865e-06	Normal	FGF10	2255
1103	ENSG00000070214	10358.8743932152	0.0780168250307864	0.0606536325872473	1.28626723631928	0.19834981278814	0.383929596797403	Normal	SLC44A1	23446
1104	ENSG00000070269	1098.87851032284	0.137132324535517	0.054914923044534	2.4971779891611	0.0125186104269346	0.0532067045334937	Normal	TMEM260	54916
1105	ENSG00000070366	1210.32254021083	-0.0846593948473082	0.0526091520660398	-1.60921287403495	0.107569802307623	0.253535624702386	Normal	SMG6	23293
1106	ENSG00000070367	3762.21145251073	0.0586485561632742	0.0413670206216305	1.41776095247167	0.156260567878843	0.326647833791747	Normal	EXOC5	10640
1107	ENSG00000070371	615.471298754151	0.0606182952491042	0.0888499781527331	0.682257585758098	0.495076087511981	0.682784586518812	Normal	CLTCL1	8218
1108	ENSG00000070388	6.76799162597896	-0.11673010283932	0.107074948150107	-1.09019314847836	0.275628070819343	0.475519559144883	Normal	FGF22	27006
1109	ENSG00000070404	2105.43257597363	-0.54991868883709	0.111795185625083	-4.91913314642781	8.69283255631756e-07	1.63841607792859e-05	Down	FSTL3	10272
1110	ENSG00000070413	9502.04352830118	0.0588003849491419	0.0528383502215254	1.11283662084506	0.265778604246608	0.464235738557228	Normal	DGCR2	9993
1111	ENSG00000070423	2369.85550159428	0.181432101501302	0.0525084820292366	3.45529135415276	0.000549698460953137	0.00456324717086897	Normal	RNF126	55658
1112	ENSG00000070444	1238.87025650263	0.0265024784575781	0.0454005905618313	0.583747178996952	0.559390420493294	0.732768737956128	Normal	MNT	4335
1113	ENSG00000070476	2406.71474338313	-0.0272131608165728	0.0473327005298527	-0.574934124506346	0.565335850087731	0.737375746353919	Normal	ZXDC	79364
1114	ENSG00000070495	1620.66007615357	-0.00804115506127557	0.0428091760842851	-0.187837496879592	0.851004040654835	0.922245155505408	Normal	JMJD6	23210
1115	ENSG00000070501	1837.90118719141	0.0307333675256282	0.0771718450023402	2.15994828371469	0.0307766733411024	0.103784706079004	Normal	POLB	5423
1116	ENSG00000070526	1445.36958588191	0.189014919809138	0.133075063268528	1.42033265961004	0.155510857311847	0.325664360948546	Normal	ST6GALNAC1	55808
1117	ENSG00000070540	1775.15475222209	0.25360934877789	0.0641894402894085	3.95094562654764	7.78430099782658e-05	0.000872800833551689	Normal	WIPI1	55062
1118	ENSG00000070601	22.0029075768079	-0.0633369058293404	0.15807793163091	-0.928173566301942	0.353317543865676	0.555720973906319	Normal	FRMPD1	22844
1119	ENSG00000070610	2537.72237760995	-0.228680417998326	0.0567433649246494	-4.03008460571629	5.57567804902596e-05	0.000655258699056472	Normal	GBA2	57704
1120	ENSG00000070614	6344.1597060325	-0.413552768727511	0.0674529169558571	-6.13099896029834	8.73289762815072e-10	2.84136289309217e-08	Normal	NDST1	3340
1121	ENSG00000070669	69.9382863697094	0.178490527885072	0.0914187306835623	1.95247021610886	0.0508824037062406	0.150218975617063	Normal	ASNS	440
1122	ENSG00000070718	1930.64092371461	-0.220590280726424	0.0652280951809311	0.281208929129324	0.778550156435413	0.880832901636202	Normal	AP3M2	10947
1123	ENSG00000070729	133.959070214187	0.642330514101557	0.160096099429615	5.56312668600241	2.64983374423055e-08	6.69736032763738e-07	Up	CNGB1	1258
1124	ENSG00000070731	880.1271361243	0.107682609801264	0.0912343669211471	1.18028331751581	0.237887550935628	0.431741070940821	Normal	ST6GALNAC2	10610
1125	ENSG00000070748	46.8166959514437	0.489228703901933	0.206260309911241	0.796782837456716	0.425577164306974	0.623560861614	Normal	CHAT	1103
1126	ENSG00000070756	92981.1845993153	0.062575924202571	0.0561900368144072	1.113649675869	0.265429506385353	0.463944011160952	Normal	PABPC1	26986
1127	ENSG00000070759	469.139755995348	0.0844640900500254	0.0658166980455748	1.28332322205687	0.199378860206009	0.385372528583282	Normal	TESK2	10420
1128	ENSG00000070761	1640.12376773948	0.0256775205907035	0.0406333474548739	0.631932216388306	0.527431170749357	0.707965032566501	Normal	CFAP20	29105
1129	ENSG00000070770	1946.54093901711	0.0520953797445171	0.0447754147471711	1.16348203540866	0.244633982673565	0.440066990497106	Normal	CSNK2A2	1459
1130	ENSG00000070778	996.100765677182	-0.906571715668972	0.0966239708232629	-9.38266631296008	6.43250918633131e-21	7.06847801909312e-19	Down	PTPN21	11099
1131	ENSG00000070785	1307.99777823886	0.0625072615778709	0.0428533544322114	1.45863211566182	0.144666389325028	0.310375716240539	Normal	EIF2B3	8891
1132	ENSG00000070808	46.7567413202002	-0.36983212903634	0.127304973381275	-2.90513662500751	0.00367092822525582	0.0209280383005495	Normal	CAMK2A	815
1133	ENSG00000070814	3778.92667190792	0.0787686071707453	0.0531319977896454	1.48250749309293	0.138205311311847	0.300996534620512	Normal	TCOF1	6949
1134	ENSG00000070831	14675.3818865552	-0.059482363609937	0.0485545907676675	-1.22506208864699	0.22055182786971	0.411527159988665	Normal	CDC42	998
1135	ENSG00000070882	2122.26578951349	0.206833232597967	0.0594043038580832	3.48178831745222	0.000498077261910905	0.0042083258078099	Normal	OSBPL3	26031
1136	ENSG00000070886	18.7287815909031	0.50290365748112	0.187815109756343	-0.0257436642422432	0.979461796356347	0.990223210698064	Normal	EPHA8	2046
1137	ENSG00000070915	16.3548166116408	1.87831022998194	0.120243181954831	-0.481961985503439	0.62983295130635	0.785061842528672	Normal	SLC12A3	6559
1138	ENSG00000070950	830.023752304002	0.115245348120236	0.0435277715591671	2.64762712416331	0.00810588769714572	0.0383142762796897	Normal	RAD18	56852
1139	ENSG00000070961	5814.25245915641	0.0882471563481813	0.0860533116608507	1.02549195516935	0.305131119398982	0.507406814964011	Normal	ATP2B1	490
1140	ENSG00000070985	16.7286817875295	-0.121999493216502	0.169273800819542	-2.10410143414959	0.0353695997855883	0.115107195981389	Normal	TRPM5	29850
1141	ENSG00000071051	2763.18745454307	0.0804849829907136	0.0500956180977945	1.60662694224263	0.108136228654023	0.254473433951006	Normal	NCK2	8440
1142	ENSG00000071054	8686.85440075574	0.048272603534088	0.0505562470250781	0.954830197675033	0.339663573630048	0.542078863564291	Normal	MAP4K4	9448
1143	ENSG00000071073	1685.0493069543	-0.407217739693071	0.0892349756262598	-4.56346339987258	5.0316584959534e-06	7.98484443608517e-05	Normal	MGAT4A	11320
1144	ENSG00000071082	34337.4854000983	0.0756287215361145	0.0604544213080813	1.25100316752589	0.210933321796929	0.399337311368868	Normal	RPL31	6160
1145	ENSG00000071127	17019.4523079437	0.0149271739431557	0.0424724152961109	0.351455455515831	0.725246684933393	0.848495454131822	Normal	WDR1	9948
1146	ENSG00000071189	2465.32045570995	-0.0446139096417002	0.0405915124315041	-1.09909475527932	0.271726737345525	0.471353741302969	Normal	SNX13	23161
1147	ENSG00000071203	0.569392814781561	1.65765482657585	0.266006823302473	0.569939567983683	0.56871868673063	0.739982493747758	Normal	MS4A12	54860
1148	ENSG00000071205	820.730211019095	-0.0997043553895024	0.0616682160227851	-1.61678584791162	0.105924515292577	0.250889859383481	Normal	ARHGAP10	79658
1149	ENSG00000071242	2946.81890809182	-0.928328233792156	0.0978930347768414	-9.48334710212877	2.46254712684973e-21	2.85207730873324e-19	Down	RPS6KA2	6196
1150	ENSG00000071243	640.947970243444	-0.128628704947328	0.0465339421032699	-2.76418769299555	0.00570647043360815	0.029399897211846	Normal	ING3	54556
1151	ENSG00000071246	786.044069603745	-0.483446540976565	0.0817018539254098	-5.91721839158231	3.27431805505442e-09	9.56213456077784e-08	Normal	VASH1	22846
1152	ENSG00000071282	2169.95906149811	-0.475624673513776	0.0795464118960858	-5.97923999904628	2.2418106447862e-09	6.82555163305779e-08	Normal	LMCD1	29995
1153	ENSG00000071462	5370.726230678	0.115911419050367	0.0449821486251544	2.57683154843628	0.00997105297886817	0.0446703173453294	Normal	BUD23	114049
1154	ENSG00000071537	7463.54051424801	-0.0410846513998506	0.0463758059792787	-0.885908074954473	0.375667064453903	0.577169582952958	Normal	SEL1L	6400
1155	ENSG00000071539	2432.19084894916	0.204690699218039	0.0920734913532411	2.22311264641622	0.0262082051045604	0.0922122797567084	Normal	TRIP13	9319
1156	ENSG00000071553	10411.2871836249	-0.0157454493836141	0.0375237051685177	-0.419613680472079	0.674767692792609	0.815437772403872	Normal	ATP6AP1	537
1157	ENSG00000071564	5915.36268693402	0.214141691738611	0.0579380076250614	3.69604563443663	0.000218983627831646	0.00211812180899232	Normal	TCF3	6929
1158	ENSG00000071575	3941.50208450478	0.0887423151396301	0.074264879993671	1.19494209467908	0.232109654766105	0.424657649576114	Normal	TRIB2	28951
1159	ENSG00000071626	6230.87088591058	0.103911723109058	0.0370175648447569	2.80709231115389	0.00499909138564188	0.0266026573045096	Normal	DAZAP1	26528
1160	ENSG00000071655	2634.50764796165	0.0706923774950857	0.0502249310962432	1.40751538606673	0.159274618119522	0.331105381239951	Normal	MBD3	53615
1161	ENSG00000071677	0.396875536234476	-0.800394163925054	0.261373362425132	-3.04321009706249	0.00234068850916939	0.0146511145549419	Down	PRLH	51052
1162	ENSG00000071794	1649.81072100691	0.121534674027019	0.0766099769890446	1.58640409500567	0.112647672093092	0.261706194203966	Normal	HLTF	6596
1163	ENSG00000071859	3617.01481926769	0.084057908300314	0.0470217828787945	1.78763768552213	0.073834481295582	0.195523490318824	Normal	FAM50A	9130
1164	ENSG00000071889	2880.84073047599	0.0883961569912431	0.0457478598700441	1.93224683571088	0.0533290468885076	0.155038187499153	Normal	FAM3A	60343
1165	ENSG00000071894	5399.82250926679	0.0491666084703074	0.0543744890115608	0.904222783328566	0.365877281558876	0.567604741983798	Normal	CPSF1	29894
1166	ENSG00000071909	207.530505814695	0.182535750301853	0.159565896750209	1.14390947208878	0.252661182390883	0.449273393104703	Normal	MYO3B	140469
1167	ENSG00000071967	6713.31995313727	-0.748397209273203	0.0945245368693607	-7.91764827752316	2.42044897110308e-15	1.56912496085171e-13	Down	CYBRD1	79901
1168	ENSG00000071991	72.0366602145188	-0.803006226630511	0.187839418971728	-4.27696352517877	1.89459830631541e-05	0.000253391255645656	Down	CDH19	28513
1169	ENSG00000071994	2738.9728894672	0.0766050725476288	0.0444260457408008	1.72432789847162	0.084648665626487	0.21499948914464	Normal	PDCD2	5134
1170	ENSG00000072041	902.095680199204	0.480901311219552	0.174941660652527	2.74843526691622	0.00598804577017213	0.030450374199623	Normal	SLC6A15	55117
1171	ENSG00000072042	3496.83661287948	0.0981272865039678	0.0497704440343493	1.97159721020526	0.0486556059309073	0.145476461791942	Normal	RDH11	51109
1172	ENSG00000072062	4443.30941859974	-0.035385006369236	0.0389344615652956	-0.908835758583751	0.363436828089326	0.565238340042942	Normal	PRKACA	5566
1173	ENSG00000072071	2983.59790380008	0.0119304230186612	0.0766338281966187	0.155680389906416	0.876284955273412	0.935493089224864	Normal	ADGRL1	22859
1174	ENSG00000072080	1.85400912851127	-0.413098775183711	0.202105699656973	-1.00536954408779	0.314718939383732	0.517419918570633	Normal	SPP2	6694
1175	ENSG00000072110	16470.6794958617	0.218226943901647	0.075894670238392	2.87538551716885	0.00403534454241709	0.0224867313156451	Normal	ACTN1	87
1176	ENSG00000072121	2075.75392853738	-0.0839513555518337	0.0502165964814056	-1.67178453576196	0.0945668172982795	0.231828022105608	Normal	ZFYVE26	23503
1177	ENSG00000072133	374.826409275575	-0.0835953887964739	0.14673067288239	-0.569724221843552	0.568864758948077	0.740090582486443	Normal	RPS6KA6	27330
1178	ENSG00000072134	1193.00608552972	-0.00996316547501418	0.0559952149022986	-0.177929058749503	0.858778689382281	0.926986452767936	Normal	EPN2	22905
1179	ENSG00000072135	3339.38309459092	-0.161638230496976	0.054401479196017	-2.97121119171879	0.00296627721406876	0.0177107776015166	Normal	PTPN18	26469
1180	ENSG00000072163	1208.14483901419	-1.14971291845997	0.108519871701172	-10.5950350081709	3.14223408633771e-26	5.95826042938678e-24	Down	LIMS2	55679
1181	ENSG00000072182	15.5773043178649	-0.0720069823396453	0.116778982440726	-0.616666242045845	0.537454892014435	0.716301972527526	Normal	ASIC4	55515
1182	ENSG00000072195	804.396436660733	0.109090041016893	0.113376579313754	0.962186332244982	0.335956013484341	0.538290157118756	Normal	SPEG	10290
1183	ENSG00000072201	796.286256649092	0.157625678824315	0.0919906024459092	1.71348988224402	0.0866224531577329	0.218434123418731	Normal	LNX1	84708
1184	ENSG00000072210	8859.8654688966	0.110687078666645	0.0801650241632991	1.38073773038424	0.167359615778242	0.342427520335024	Normal	ALDH3A2	224
1185	ENSG00000072274	42751.1051331746	0.177672596095607	0.103304227754097	1.71988432025569	0.0854534712396562	0.216506651526207	Normal	TFRC	7037
1186	ENSG00000072310	8929.96653104296	0.171502458013827	0.0651710713089892	2.6315707235499	0.00849911756646931	0.0397125530028448	Normal	SREBF1	6720
1187	ENSG00000072315	1.50432628394014	0.0133389696106743	0.169089316978674	-1.43638821086171	0.150891905884346	0.319409227633121	Normal	TRPC5	7224
1188	ENSG00000072364	4688.38311312973	-0.165594327687834	0.0429326099234329	-3.85707549633259	0.000114751728144922	0.00122018738993536	Normal	AFF4	27125
1189	ENSG00000072401	1352.33398454852	0.100287120889125	0.0478196539097372	2.09719565574241	0.0359762589132575	0.116690279527065	Normal	UBE2D1	7321
1190	ENSG00000072415	1624.54035608488	-0.130904167619118	0.0512790879905229	-2.55277816343763	0.010686753743147	0.0471206550508994	Normal	PALS1	64398
1191	ENSG00000072422	823.514012766423	-0.1820641805873	0.0698598376861309	-2.60613242425386	0.0091571050938497	0.0419127495751729	Normal	RHOBTB1	9886
1192	ENSG00000072501	7418.38051659419	-0.012482358622793	0.04839406391186	-0.257931897877773	0.796459466616672	0.891317470102477	Normal	SMC1A	8243
1193	ENSG00000072506	4179.51903680704	0.135107139253888	0.0496542674812245	2.72095679139655	0.00650932692270468	0.032469379662893	Normal	HSD17B10	3028
1194	ENSG00000072518	4844.00702170416	0.104344125560184	0.0436251009992697	2.39183644354347	0.0167643111483787	0.0664702817445149	Normal	MARK2	2011
1195	ENSG00000072571	921.213644416586	0.247380639742351	0.0894316022808293	2.76613255561851	0.00567254716864962	0.0292584011856665	Normal	HMMR	3161
1196	ENSG00000072609	1698.94083654964	0.00136723427024458	0.0562765338121901	0.0242946359700312	0.980617591745602	0.990874386067632	Normal	CHFR	55743
1197	ENSG00000072657	86.3451469706272	-1.65225034186894	0.199587859266328	-8.29172244873368	1.11620145705777e-16	8.38989845451497e-15	Down	TRHDE	29953
1198	ENSG00000072682	4176.47150021329	0.0475392163914444	0.0683698602344177	0.69532515492235	0.486851553364632	0.676227867110808	Normal	P4HA2	8974
1199	ENSG00000072694	597.511593546208	-0.150710428622546	0.0986448069993576	-1.52781749129435	0.126557858206841	0.283176712937301	Normal	FCGR2B	2213
1200	ENSG00000072736	1316.48342683651	-0.180612013798337	0.0563669216310741	-3.20421510564107	0.00135431250689591	0.00949486023751202	Normal	NFATC3	4775
1201	ENSG00000072756	676.50385719791	0.0538364783916348	0.0412695759173452	1.30450799423944	0.192060435619779	0.375869561221586	Normal	TRNT1	51095
1202	ENSG00000072778	10890.5506981884	0.000469199651417533	0.0436692269628546	0.0107441087532698	0.991427606433452	0.995840470597156	Normal	ACADVL	37
1203	ENSG00000072786	2215.997467164	-0.320183548193933	0.0675951812227671	-4.7367869981239	2.17133167803722e-06	3.75884712739794e-05	Normal	STK10	6793
1204	ENSG00000072803	2552.54162506585	-0.130123453321617	0.0375410840722845	-3.46615996022106	0.000527949078354131	0.00440491326237992	Normal	FBXW11	23291
1205	ENSG00000072818	919.588214514493	-0.123153067006486	0.0819893967226903	-1.50206602039715	0.133080059329901	0.292932771381751	Normal	ACAP1	9744
1206	ENSG00000072832	1347.49595511204	0.141659656601948	0.106585620353993	1.32905929688969	0.183828407550844	0.364917783465589	Normal	CRMP1	1400
1207	ENSG00000072840	1156.06996215238	-0.145807857369502	0.0755146167491019	-1.93085654097729	0.0535007958607622	0.155284098366193	Normal	EVC	2121
1208	ENSG00000072849	2041.01640736169	0.0457773574925074	0.0375815804657509	1.21808078720444	0.223193274176098	0.414482913570407	Normal	DERL2	51009
1209	ENSG00000072858	436.808473556028	-0.0458246120564497	0.105121992704355	-0.435922259968387	0.662893134013308	0.807627376948615	Normal	SIDT1	54847
1210	ENSG00000072864	2610.65735937771	0.227029301481316	0.0637301106748262	3.56235169702033	0.0003675475435961	0.00327881362304722	Normal	NDE1	54820
1211	ENSG00000072952	780.899554082243	-0.22437623488864	0.0884661983327039	-2.53629975177793	0.0112030794350391	0.0488269341894028	Normal	IRAG1	10335
1212	ENSG00000072954	382.78760908616	0.0127232163013911	0.0761258516036836	0.167133265375534	0.867265192140289	0.931856358847259	Normal	TMEM38A	79041
1213	ENSG00000072958	3014.97615894956	-0.0750291228167096	0.0395442662948682	-1.89734525806398	0.0577823854421281	0.164227014061955	Normal	AP1M1	8907
1214	ENSG00000073008	2474.48496607484	-0.0601894404768903	0.0639294016809762	-0.941499251152681	0.346449072838295	0.548825949153744	Normal	PVR	5817
1215	ENSG00000073050	1610.23659099118	0.0285094166082103	0.0454077090436929	0.627854409385042	0.53009931923636	0.710259470569773	Normal	XRCC1	7515
1216	ENSG00000073060	2616.55995533633	0.103976441391062	0.0640760200545182	1.62270321267661	0.104652864296496	0.248586376020483	Normal	SCARB1	949
1217	ENSG00000073067	177.541435150258	0.0632294782865562	0.18438851827567	1.62063133890315	0.105096726980154	0.249422713093895	Normal	CYP2W1	54905
1218	ENSG00000073111	4012.8021071052	0.265403479277818	0.0882162956926602	3.00853790023306	0.0026250805725106	0.0160713747980346	Normal	MCM2	4171
1219	ENSG00000073146	68.4405131353121	0.0517032702803423	0.116890231831102	2.67960074221963	0.00737100194281459	0.0356402677988831	Normal	MOV10L1	54456
1220	ENSG00000073150	1432.44261827558	0.247940214319919	0.130343330665986	1.90216095622976	0.0571501154243595	0.162832969709275	Normal	PANX2	56666
1221	ENSG00000073169	1341.51862708053	0.140447875710286	0.0564573228113245	2.48768297965336	0.0128578291131439	0.0542877024021189	Normal	SELENOO	83642
1222	ENSG00000073282	26046.2229618939	0.257450368285092	0.135897649547411	1.89438232749782	0.0581742804432402	0.165030204238398	Normal	TP63	8626
1223	ENSG00000073331	1172.7788234973	-0.117500294108221	0.0540048181531691	-2.17573729375535	0.02957490988233	0.100736062000403	Normal	ALPK1	80216
1224	ENSG00000073350	3785.27400279643	-0.13839284976653	0.0701028465227742	-1.97414201751471	0.0483655968071059	0.144844534682443	Normal	LLGL2	3993
1225	ENSG00000073417	1440.41818166037	-0.0485015112913817	0.0448858817280587	-1.08055173752926	0.279896560794117	0.480172655716823	Normal	PDE8A	5151
1226	ENSG00000073464	473.783480652381	-0.48258389901529	0.106065728491946	-4.54992143076642	5.36659501363267e-06	8.42129890360957e-05	Normal	CLCN4	1183
1227	ENSG00000073536	1244.59888917589	0.119934986978574	0.0554340161246108	2.16356158712182	0.0304980122965145	0.103087883699884	Normal	NLE1	54475
1228	ENSG00000073578	341.473858787818	0.0919167049741983	0.0592896142335111	1.55030198386771	0.121069051401596	0.274833959994446	Normal	SDHA	6389
1229	ENSG00000073584	466.988758112347	-0.110020662423617	0.0562947003183935	-1.95436804118407	0.0506577074009758	0.149739951807061	Normal	SMARCE1	6605
1230	ENSG00000073598	6.05287124562368	-0.0458770046827471	0.112564697053401	-0.4075144916514	0.683630152763058	0.821307068658112	Normal	FNDC8	54752
1231	ENSG00000073605	948.040374280571	0.060594078524871	0.0941652760567384	0.643489910674759	0.519906259383897	0.702071493294559	Normal	GSDMB	55876
1232	ENSG00000073614	4480.14695327737	-0.0223116598225053	0.0452165408626414	-0.493440602129573	0.621701299575098	0.779718162218593	Normal	KDM5A	5927
1233	ENSG00000073670	96.396141660044	0.12717163088782	0.117380692455952	1.08340094056932	0.278630498375815	0.478705725390249	Normal	ADAM11	4185
1234	ENSG00000073711	1609.86653709035	0.203697102515253	0.0670995139782447	3.03574211040313	0.00239944496404604	0.0149390000449341	Normal	PPP2R3A	5523
1235	ENSG00000073712	2121.12140512133	-0.56955201260948	0.0898315703690103	-6.34028899376341	2.29334569191663e-10	8.1655124164242e-09	Down	FERMT2	10979
1236	ENSG00000073734	16.737590382143	1.5767104199022	0.14550823733654	5.58337013088271	2.35901949692985e-08	6.03340695425572e-07	Up	ABCB11	8647
1237	ENSG00000073737	910.652773814222	0.421764551854003	0.134395165563811	3.13809523312419	0.00170049617748785	0.0113518631347347	Normal	DHRS9	10170
1238	ENSG00000073754	24.927252262614	-2.44755013006208	0.195117841880117	-12.5571024440109	3.63398657938892e-36	1.64611516520586e-33	Down	CD5L	922
1239	ENSG00000073756	4084.08931890852	-0.291000085867228	0.137289615550094	-0.754335687111724	0.450647678577258	0.644835371178184	Normal	PTGS2	5743
1240	ENSG00000073792	5241.75150870889	-0.0157694425830179	0.11404906887479	-0.138270034281676	0.890027007179351	0.942960269723379	Normal	IGF2BP2	10644
1241	ENSG00000073803	4991.73921750762	0.0707187299598284	0.0706724303738778	1.00065873863554	0.316991821933038	0.519647858641927	Normal	MAP3K13	9175
1242	ENSG00000073849	5330.98358569848	-0.149858684777282	0.0962017259410403	-1.55776189582552	0.119289701799171	0.27206534709736	Normal	ST6GAL1	6480
1243	ENSG00000073861	94.322631915669	-0.574579500885306	0.110827680229066	-5.18451222084633	2.16580944655204e-07	4.61315148991815e-06	Down	TBX21	30009
1244	ENSG00000073905	8.30932994671836	0.0162646783185303	0.0910651130410392	0.178623507789008	0.858233334799579	0.926650156075778	Normal	NA	NA
1245	ENSG00000073910	1248.56330716364	-0.838563946451146	0.105227653020233	-7.96929610942076	1.59580676500967e-15	1.06652213435925e-13	Down	FRY	10129
1246	ENSG00000073921	9749.72859539759	-0.0708533917693977	0.0392358939219777	-1.80583124515467	0.0709447033201669	0.190106064477229	Normal	PICALM	8301
1247	ENSG00000073969	2563.58653628419	0.0926630503970924	0.0467326814598871	1.98283105841101	0.0473863035272355	0.142687408390453	Normal	NSF	4905
1248	ENSG00000074047	1095.70623892483	0.2490923224315	0.131309069557173	1.89694451841412	0.0578352610040936	0.164342923302076	Normal	GLI2	2736
1249	ENSG00000074054	4713.90273666703	0.00760136511547639	0.0541931362667678	0.140264036109154	0.888451378397183	0.942295129520281	Normal	CLASP1	23332
1250	ENSG00000074071	2815.26340518529	0.206525261549938	0.0501367649846467	4.11923861444891	3.80126353783474e-05	0.00047060404467187	Normal	MRPS34	65993
1251	ENSG00000074181	21201.9817127388	0.198428232132706	0.0842699537950063	2.35466551906534	0.0185393850209851	0.0717158789767076	Normal	NOTCH3	4854
1252	ENSG00000074201	5196.1625449772	0.199109173154205	0.0567553162799632	3.50820066603782	0.000451148615683781	0.00387698709194696	Normal	CLNS1A	1207
1253	ENSG00000074211	2068.11202778834	0.459017008692513	0.149857977291734	3.06275587532867	0.00219308891957036	0.0139199515916308	Normal	PPP2R2C	5522
1254	ENSG00000074219	2439.21659362724	0.108404295982366	0.0638900370746807	1.69673140731441	0.0897474519851187	0.223782835844332	Normal	TEAD2	8463
1255	ENSG00000074266	1251.92621570546	0.0619252902645332	0.0472034516805186	1.31188068409023	0.189560395807705	0.372236318881003	Normal	EED	8726
1256	ENSG00000074276	33.6066121680817	-0.0223339647594033	0.105520296698059	-0.211673472336933	0.832361785148043	0.911914043029669	Normal	CDHR2	54825
1257	ENSG00000074317	32.0302171958029	0.317098754724868	0.155950772324193	2.03340786165178	0.0420113337405559	0.130761799811802	Normal	SNCB	6620
1258	ENSG00000074319	3680.43357697885	0.0321781676892759	0.0413306757996387	0.778554160384969	0.436242390676959	0.632570861928447	Normal	TSG101	7251
1259	ENSG00000074356	2458.8987300293	-0.0445486982474239	0.0390430307321258	-1.14101554667851	0.253863453447236	0.450585801303362	Normal	NCBP3	55421
1260	ENSG00000074370	2423.3925028056	-0.286921739756429	0.0974008183069447	-2.94580836399161	0.00322111897505348	0.0188893237018096	Normal	ATP2A3	489
1261	ENSG00000074410	8359.56611121099	0.322120083931568	0.13613085470782	2.36616000461212	0.0179736746175375	0.0700727519181189	Normal	CA12	771
1262	ENSG00000074416	4956.1802334394	-0.755767793593465	0.104739600221177	-7.21590680135501	5.35757426911326e-13	2.68326274942518e-11	Down	MGLL	11343
1263	ENSG00000074527	2269.06515004329	-0.687679409635686	0.107640990611771	-6.38883718498986	1.67151910833602e-10	6.07890196330445e-09	Down	NTN4	59277
1264	ENSG00000074582	1152.67247400083	0.0497694559646703	0.0448441829751122	1.10983200334388	0.267071425736738	0.465782490791751	Normal	BCS1L	617
1265	ENSG00000074590	2644.13183254659	0.112554210419427	0.0913862917408006	1.23162755313545	0.218088243576596	0.408294522140461	Normal	NUAK1	9891
1266	ENSG00000074603	2267.2458710855	-0.0541506173586178	0.0326355491411468	-1.65925234494594	0.0970649537076179	0.236050109326662	Normal	DPP8	54878
1267	ENSG00000074621	651.287053509616	-0.100109064338539	0.0545397236686444	-1.83552202109546	0.0664283793121015	0.181334963989342	Normal	SLC24A1	9187
1268	ENSG00000074657	4399.06690918353	0.0849132895796072	0.0582822616096334	1.4569309966715	0.145135428734375	0.311021928019503	Normal	ZNF532	55205
1269	ENSG00000074660	679.637397907821	-0.816950695229333	0.0881245409269305	-9.27049999691798	1.8527534312192e-20	1.93674492010114e-18	Down	SCARF1	8578
1270	ENSG00000074695	9991.34041052507	0.0723747180430141	0.0485939151470295	1.48937772025293	0.136387932083013	0.298265380064386	Normal	LMAN1	3998
1271	ENSG00000074696	7178.88813740806	0.0800480009252324	0.0516720613303641	1.54915376593469	0.12134476065402	0.275214642689463	Normal	HACD3	51495
1272	ENSG00000074706	216.547412511714	-0.311698998029956	0.0946790979667875	-3.29216541910839	0.000994191158110415	0.0073891577131951	Normal	IPCEF1	26034
1273	ENSG00000074755	2735.56316979385	-0.220035982321523	0.0514014650543157	-4.28073363142746	1.8627821262084e-05	0.000250138016209697	Normal	ZZEF1	23140
1274	ENSG00000074771	0.228557266868054	0.319873733281208	0.26009800000731	-1.29441338744302	0.195522668867541	NA	Normal	NOX3	50508
1275	ENSG00000074800	115318.7300293	0.290361709495365	0.0599353784406793	4.84457418378096	1.26883504512603e-06	2.31341087297398e-05	Normal	ENO1	2023
1276	ENSG00000074803	3.26938172840758	0.0691461494500076	0.149327495673196	-0.959776134898655	0.337167895812298	0.539489806369001	Normal	SLC12A1	6557
1277	ENSG00000074842	4760.8998846762	0.0507080983242807	0.047990474626945	1.05662937664325	0.290680767958048	0.492251954312275	Normal	MYDGF	56005
1278	ENSG00000074855	664.546398602218	0.0266996985638885	0.0683603043982286	0.39057327892648	0.696112680157153	0.829640131403045	Normal	ANO8	57719
1279	ENSG00000074935	709.173084742462	-0.0216889475108865	0.0506297320974131	-0.428384237592831	0.668371398602133	0.810812509022548	Normal	TUBE1	51175
1280	ENSG00000074964	1680.10923225213	-0.138167570823117	0.0624690941081794	-2.21177591529946	0.0269821520523018	0.0941969805732084	Normal	ARHGEF10L	55160
1281	ENSG00000074966	60.9009523500766	-0.560360623423786	0.101250135989242	-5.53435328714129	3.12378776648927e-08	7.78426526065003e-07	Down	TXK	7294
1282	ENSG00000075035	246.902075536549	0.345638686994743	0.172108100345272	2.00801391504974	0.0446418130133736	0.136633440910602	Normal	WSCD2	9671
1283	ENSG00000075043	17.1397216862947	0.602902674140348	0.183366552062885	3.78428880983975	0.000154148738103466	0.00156755693564533	Up	KCNQ2	3785
1284	ENSG00000075073	58.3091868434042	-0.0826465283267103	0.0778251028449559	-1.06193546499546	0.288264983470323	0.489645716683394	Normal	TACR2	6865
1285	ENSG00000075089	1480.95515833466	0.0199630377033882	0.0478878396565723	0.416870631532707	0.676773035939109	0.816708340836953	Normal	ACTR6	64431
1286	ENSG00000075131	472.32207664304	0.23775189323175	0.0563533105580855	4.21895581204372	2.45436365210656e-05	0.000319883303609591	Normal	TIPIN	54962
1287	ENSG00000075142	3767.47008935552	0.0454553459777899	0.057183025500276	0.794910611297166	0.426665501229508	0.62445877415633	Normal	SRI	6717
1288	ENSG00000075151	4094.79249065164	0.0677418461327909	0.0427873943821388	1.5832191878056	0.113371514535636	0.262741680447896	Normal	EIF4G3	8672
1289	ENSG00000075188	1255.64117013012	0.132928378533443	0.052850571545782	2.51517528366445	0.0118973216644251	0.0512221975755336	Normal	NUP37	79023
1290	ENSG00000075213	807.578121540627	0.0353813949399918	0.114065981492848	0.310183436566839	0.756421465488604	0.8681565920171	Normal	SEMA3A	10371
1291	ENSG00000075218	1147.3277271919	0.254870327881487	0.0894744339814336	2.84851328480477	0.00439240195126126	0.0240264917146141	Normal	GTSE1	51512
1292	ENSG00000075223	4522.01099860833	0.103068364713612	0.100348156152966	1.02710381755722	0.304371581265498	0.506474311225789	Normal	SEMA3C	10512
1293	ENSG00000075234	1192.93837581731	-0.116373906688643	0.0490951508903572	-2.37037528013255	0.0177700381298119	0.0693916584747289	Normal	TTC38	55020
1294	ENSG00000075239	1505.49827230958	-0.240598591816784	0.0540124514742257	-4.4545025314435	8.40879370549121e-06	0.000125986659972608	Normal	ACAT1	38
1295	ENSG00000075240	2809.34982322283	0.0369331641433829	0.0586685893583413	0.629522109092437	0.529007299042374	0.709329614273388	Normal	GRAMD4	23151
1296	ENSG00000075275	11121.8271715873	0.198497613823232	0.0800029031879518	2.48112350231355	0.0130968986342915	0.054988090991019	Normal	CELSR1	9620
1297	ENSG00000075290	9.24573455007157	0.286605584325594	0.127112139771473	2.2545593632117	0.0241610005837975	0.0870598967474154	Normal	WNT8B	7479
1298	ENSG00000075292	4661.36379496384	-0.0320228268036876	0.0363769670248485	-0.880305486525733	0.378693841210886	0.580027445560559	Normal	ZNF638	27332
1299	ENSG00000075303	1196.74014088332	0.04846412661698	0.0510100080567397	0.950092218650414	0.342065396702904	0.544417131137256	Normal	SLC25A40	55972
1300	ENSG00000075336	1142.46844486165	0.0965308769456231	0.051120286953359	1.88830912405024	0.0589844631422034	0.166707081918466	Normal	TIMM21	29090
1301	ENSG00000075340	1405.27064568145	-0.0818662719159242	0.154106900190206	-0.531240475344206	0.595252148152241	0.760300980126971	Normal	ADD2	119
1302	ENSG00000075388	6.269035101149	-0.242533430233668	0.278446020050161	-5.93634036157555	2.91454429088245e-09	8.59147806584931e-08	Normal	FGF4	2249
1303	ENSG00000075391	2133.09242148672	-0.138906249558228	0.0560913706260324	-2.47642826425401	0.0132704289870901	0.055573584894267	Normal	RASAL2	9462
1304	ENSG00000075399	924.410281114777	0.0180208626634026	0.0590302181779641	0.305282282162602	0.760151169044832	0.870171424505296	Normal	VPS9D1	9605
1305	ENSG00000075407	1005.10455710941	-0.0813575100521532	0.0538783450042091	-1.51002149078217	0.13103794055201	0.28998777333755	Normal	ZNF37A	7587
1306	ENSG00000075413	4653.1290200154	0.0873419499346094	0.0417152233977173	2.09376663366082	0.0362807738340494	0.117463039045944	Normal	MARK3	4140
1307	ENSG00000075415	18659.0453920734	0.0683096164596277	0.0352060479802363	1.9402804632476	0.0523456143591642	0.153064553593057	Normal	SLC25A3	5250
1308	ENSG00000075420	8528.11463022445	0.05886992798377	0.057307555618619	1.02726451537956	0.304295926478759	0.506472455731447	Normal	FNDC3B	64778
1309	ENSG00000075426	16291.6389513748	0.0355516305652244	0.058738980166864	0.605247659883494	0.545014452768411	0.722127765298273	Normal	FOSL2	2355
1310	ENSG00000075429	12.7015171714887	0.289316615897574	0.16820997399766	3.20545724733686	0.00134848077438979	0.00946048256932073	Normal	CACNG5	27091
1311	ENSG00000075461	482.761349821423	-0.389884905462271	0.16174359717226	-2.4107783684763	0.0159185184723484	0.0637992686866595	Normal	CACNG4	27092
1312	ENSG00000075539	2482.51023464161	-0.14792940143077	0.0508285037077128	-2.91036293007875	0.00361009278199611	0.0206534188235219	Normal	FRYL	285527
1313	ENSG00000075568	5037.9659519572	0.0340682306108653	0.0434845423238441	0.783456013725168	0.433359374152982	0.63053908247882	Normal	TMEM131	23505
1314	ENSG00000075618	22368.6995750819	0.359934862866291	0.0956697880048327	3.76222542723189	0.000168408148945267	0.00169480706398436	Normal	FSCN1	6624
1315	ENSG00000075624	298440.0803878	0.0262555509374815	0.0464331143288611	0.56544855238105	0.571768708332345	0.742494320611997	Normal	ACTB	60
1316	ENSG00000075643	1027.23072885173	0.397440415029705	0.101007012058064	3.93472880880731	8.32906880878702e-05	0.000921964369255035	Normal	MOCOS	55034
1317	ENSG00000075651	3491.66826523848	0.209912013365614	0.0888214712490555	2.36329250916861	0.0181133665262485	0.0704621321290056	Normal	PLD1	5337
1318	ENSG00000075673	652.064983127729	0.302389114182239	0.173209621492266	1.74560067965162	0.0808803640795516	0.208546624678715	Normal	ATP12A	479
1319	ENSG00000075702	1211.45961345522	0.189707598386484	0.0907840653584741	2.08964956155008	0.0366492909600093	0.118337540520526	Normal	WDR62	284403
1320	ENSG00000075711	7166.00794459881	0.0561601562864405	0.061516848977938	0.912924474887327	0.361282264281336	0.563396405537011	Normal	DLG1	1739
1321	ENSG00000075785	21327.7551178638	0.0390285259161784	0.0411327000349203	0.948844374187489	0.342699769335343	0.545017138297229	Normal	RAB7A	7879
1322	ENSG00000075790	33.7286776309784	0.0632283027639911	0.0579090093832744	1.09186801160451	0.274891119725547	0.474822522200284	Normal	BCAP29	55973
1323	ENSG00000075826	270.157634219049	-0.120994119676364	0.0975000848227518	-1.24097166524323	0.214616216373331	0.404095414239237	Normal	SEC31B	25956
1324	ENSG00000075856	3014.0032794702	0.0287195356611687	0.0335562386605378	0.855862815910234	0.392073664754072	0.59280586899094	Normal	SART3	9733
1325	ENSG00000075884	395.622489094895	-0.423796940694335	0.0965126128491172	-4.39115144072518	1.12751972178971e-05	0.000162714067320081	Normal	ARHGAP15	55843
1326	ENSG00000075886	17.8346254674608	0.204900421251195	0.0951630015420009	2.39313834779218	0.0167049408371694	0.0662988942820032	Normal	TUBA3D	113457
1327	ENSG00000075891	10.0984096672828	0.209793587263927	0.205001352507724	1.9866469575739	0.0469615336431533	0.141774866970088	Normal	PAX2	5076
1328	ENSG00000075914	1456.37116248569	0.0894277406116062	0.0422114785143593	2.11856524376968	0.0341272256257248	0.112046758055979	Normal	EXOSC7	23016
1329	ENSG00000075945	2010.61378960964	0.0471601873625616	0.0509739103439143	0.92518343039998	0.354870500956008	0.557160124444731	Normal	KIFAP3	22920
1330	ENSG00000075975	1524.61057890901	-0.0615843755480074	0.0323872331775698	-1.90150100577789	0.057236420888693	0.163023996183309	Normal	MKRN2	23609
1331	ENSG00000076003	4108.12258459853	0.181378157105515	0.0617793643042039	2.93589900446673	0.00332582584603837	0.0193834550523649	Normal	MCM6	4175
1332	ENSG00000076043	1610.1945892643	-0.0259487116938894	0.0476748109412308	-0.544286397596132	0.586244405846979	0.753922563190266	Normal	REXO2	25996
1333	ENSG00000076053	1258.03832139101	-0.0943361970345851	0.0460907052563774	-2.04675157056592	0.0406824829353455	0.127825982546042	Normal	RBM7	10179
1334	ENSG00000076067	2632.26449836642	-0.639396302420506	0.0773981820780093	-8.26117913953997	1.44240422069161e-16	1.06722205570155e-14	Down	RBMS2	5939
1335	ENSG00000076108	7273.37857353648	-0.0878945005873707	0.0391716464794828	-2.24382978301341	0.0248433553541864	0.0888901098016035	Normal	BAZ2A	11176
1336	ENSG00000076201	3483.25043859951	-0.0787642203516551	0.0370076615068297	-2.12832191203301	0.0333104025599561	0.11008418381682	Normal	PTPN23	25930
1337	ENSG00000076242	1670.8058072892	-0.0352218047200837	0.0347541390100429	-1.01345705365905	0.310841899529787	0.513606976557232	Normal	MLH1	4292
1338	ENSG00000076248	3764.69531484325	0.163452061168572	0.0569954384122602	2.86780802636927	0.00413326244197144	0.0229301357933811	Normal	UNG	7374
1339	ENSG00000076258	491.512329899891	-0.0548613009858893	0.0949873399007126	-0.577568924617462	0.563555192256163	0.736001347959356	Normal	FMO4	2329
1340	ENSG00000076321	1208.86846662744	-0.0416509185838742	0.0367368137681179	-1.13376506565028	0.256893108447328	0.453907954976841	Normal	KLHL20	27252
1341	ENSG00000076344	96.5287455038263	-0.0260540959202987	0.120646561293606	-2.19493072611601	0.0281685673454632	0.0971389065758621	Normal	RGS11	8786
1342	ENSG00000076351	274.599211692824	-0.136193779722762	0.0671064706907753	-2.02951237336288	0.042406130000152	0.131578743271649	Normal	SLC46A1	113235
1343	ENSG00000076356	3566.57094420038	-0.167038593665329	0.0891419418990929	-1.87385626094847	0.0609502394328475	0.170660670411973	Normal	PLXNA2	5362
1344	ENSG00000076382	2040.52494127731	0.20886587646137	0.0876387027640262	2.38325091846604	0.0171604931092212	0.0676987597326042	Normal	SPAG5	10615
1345	ENSG00000076513	2724.45049079544	-0.214596290917238	0.0426723962285931	-5.02892463572125	4.93238190449873e-07	9.80416116443706e-06	Normal	ANKRD13A	88455
1346	ENSG00000076554	5383.32284137054	0.118981138820809	0.0655434861109176	1.81529937135363	0.0694779155645126	0.187184487294082	Normal	TPD52	7163
1347	ENSG00000076555	687.149117459104	-0.723340838911506	0.0814778365020134	-8.87779481261846	6.81988949480596e-19	6.276145709351e-17	Down	ACACB	32
1348	ENSG00000076604	4071.70449320412	0.190776285802143	0.0588871312296285	3.23969170613422	0.00119658999127496	0.00858243855811007	Normal	TRAF4	9618
1349	ENSG00000076641	1265.84211018915	-0.548050730079961	0.0873574031269762	-6.27371097465656	3.52542670151489e-10	1.21697371521896e-08	Down	PAG1	55824
1350	ENSG00000076650	726.913891470776	0.00777426685569716	0.0525845533657401	0.147843069594442	0.882466618184094	0.939061864480936	Normal	GPATCH1	55094
1351	ENSG00000076662	109.693452237315	-0.340626364439681	0.106882194239277	-3.18696540192911	0.00143773972081083	0.00994296402680507	Normal	ICAM3	3385
1352	ENSG00000076685	1568.59406018035	0.00685295882939211	0.0454112057646253	0.150908668117033	0.880047762631212	0.93761299604277	Normal	NT5C2	22978
1353	ENSG00000076706	5451.73878284642	-0.324967468535381	0.0816285374872604	-3.98107004518284	6.86057270134421e-05	0.000781480379682595	Normal	MCAM	4162
1354	ENSG00000076716	4166.95073494766	-0.0235144503185775	0.0944485935888571	-0.248966554989067	0.803386652214369	0.89563474630084	Normal	GPC4	2239
1355	ENSG00000076770	1256.60959449777	-0.0497658455748834	0.0701593585240076	-0.70932810857919	0.47812088923589	0.668772126959746	Normal	MBNL3	55796
1356	ENSG00000076826	1760.07642776422	0.0643233046195391	0.0798357565144478	0.805698716066707	0.420416590011113	0.619231402582027	Normal	CAMSAP3	57662
1357	ENSG00000076864	1792.91543640733	-0.329414931973352	0.0944117290417224	-3.48915977314455	0.000484541439136135	0.00411537195639624	Normal	RAP1GAP	5909
1358	ENSG00000076924	3246.22394925663	-0.0272914258750568	0.0413630618608538	-0.659802312006851	0.50938069946118	0.694108897604327	Normal	XAB2	56949
1359	ENSG00000076928	6200.31845811324	-0.133362690449709	0.0550103926107706	-2.42431963859279	0.0153370996191668	0.0620854808136423	Normal	ARHGEF1	9138
1360	ENSG00000076944	2197.04985911933	-0.16678083285819	0.0485827198712361	-3.43292685644901	0.000597103156680208	0.00487927470265358	Normal	STXBP2	6813
1361	ENSG00000076984	1918.55639888155	-0.0125947156819017	0.0425150431038799	-0.296241714561946	0.767045494119144	0.873830847377445	Normal	MAP2K7	5609
1362	ENSG00000077009	2.08959660516305	-0.541292949151369	0.189562246255474	-2.85214463100883	0.00434253374297222	0.0238165156739396	Down	NMRK2	27231
1363	ENSG00000077044	2052.15797983287	-0.276893330345284	0.0706528517749459	-3.9190752111742	8.88893757507149e-05	0.000976250557813886	Normal	DGKD	8527
1364	ENSG00000077063	374.818781877995	-0.229475094566633	0.130319320624935	-1.76090482697156	0.0782545128115754	0.203756038315081	Normal	CTTNBP2	83992
1365	ENSG00000077080	3.11498549353357	1.06960667381387	0.18930522621167	1.68124795323858	0.092714762696806	0.228607441975529	Normal	ACTL6B	51412
1366	ENSG00000077092	823.911142136737	0.0984922689919188	0.0941138831614278	1.04651892205125	0.29532151335312	0.496890939182006	Normal	RARB	5915
1367	ENSG00000077097	6734.42499514966	-0.0463001753210093	0.0427530333451867	-1.08296930363032	0.278822048297108	0.478954083553555	Normal	TOP2B	7155
1368	ENSG00000077147	11271.4878553327	0.0546067693566677	0.0347070549491785	1.57336194990393	0.115635032267126	0.266429806457906	Normal	TM9SF3	56889
1369	ENSG00000077150	3922.81883136934	0.0331146734507815	0.0715890655970819	0.46256656889091	0.643675076271478	0.794037324783213	Normal	NFKB2	4791
1370	ENSG00000077152	1465.87242966352	0.355439526171886	0.0892740629946156	3.98141794414568	6.8505370976767e-05	0.000780773543187263	Normal	UBE2T	29089
1371	ENSG00000077157	2400.24512927899	-0.326709850355858	0.086129745555798	-3.79324969320526	0.000148688506546534	0.00152057188710046	Normal	PPP1R12B	4660
1372	ENSG00000077232	6290.48044921326	0.041162858262979	0.0465946157639714	0.883425438912245	0.377006451220106	0.578351048632282	Normal	DNAJC10	54431
1373	ENSG00000077235	6501.71098802446	-0.126350002852726	0.045493466046814	-0.0734188418055933	0.941472824464258	0.971121854474188	Normal	GTF3C1	2975
1374	ENSG00000077238	5053.89450919145	-0.134712443532011	0.0827785562178356	-1.62738741562358	0.103654842553765	0.246790902367103	Normal	IL4R	3566
1375	ENSG00000077254	3089.62941783092	-0.0937306548599759	0.0357943272881024	-2.61858952511306	0.00882941200526328	0.0408207607882256	Normal	USP33	23032
1376	ENSG00000077264	81.0975628620899	0.629486560379956	0.139048634412604	2.78322356116674	0.00538217059083332	0.0281055886572426	Up	PAK3	5063
1377	ENSG00000077274	170.419633989574	1.26777723681145	0.164700776371068	2.82252736888959	0.00476467549941123	0.0256261597308703	Up	CAPN6	827
1378	ENSG00000077279	5.10693730706923	1.79859335473771	0.215335871348012	2.52082362069829	0.0117080522304902	0.050552200098774	Normal	DCX	1641
1379	ENSG00000077312	3123.18049382556	0.13847769389421	0.0444506534671378	3.11531323626265	0.00183749668566584	0.0120824298195524	Normal	SNRPA	6626
1380	ENSG00000077327	220.583369721159	-0.755190463325015	0.180806102537443	-4.17837282004549	2.93602098527245e-05	0.000374517220048771	Down	SPAG6	9576
1381	ENSG00000077348	1536.68961787386	0.215166562632107	0.0672203137872282	3.20091339830019	0.00136992699093402	0.00957305169118926	Normal	EXOSC5	56915
1382	ENSG00000077380	4685.4716220947	-0.0200990983228075	0.0338223958288888	-0.5942543922881	0.552341977913003	0.727846416170426	Normal	DYNC1I2	1781
1383	ENSG00000077420	733.296588367289	-0.449616833009272	0.0982247461642632	-4.57748075929332	4.70609059823797e-06	7.50911551894191e-05	Normal	APBB1IP	54518
1384	ENSG00000077454	558.91107542453	-0.204623860416975	0.049750315923104	-4.11300932961201	3.9053459640168e-05	0.000481442831149189	Normal	LRCH4	4034
1385	ENSG00000077458	971.480151743417	0.00894423990337584	0.0460147122745406	0.194377652116308	0.845880187222958	0.919621320735587	Normal	FAM76B	143684
1386	ENSG00000077463	1000.82996491751	0.0355517836225322	0.0420063719161879	0.846344181096356	0.397360767764898	0.597837538481727	Normal	SIRT6	51548
1387	ENSG00000077498	0.911509952829956	-0.920898466624391	0.194779025596297	-2.9077527226049	0.00364036066054842	0.0208003116200754	Down	TYR	7299
1388	ENSG00000077514	1549.00833011047	-0.0487720119981398	0.0451389966236318	-1.08048495559266	0.279926282610445	0.48020343738534	Normal	POLD3	10714
1389	ENSG00000077522	66.3962756444507	-0.661675111934015	0.159246957957962	-4.15550812171583	3.24565414539267e-05	0.000408643694253762	Down	ACTN2	88
1390	ENSG00000077549	13138.7252704246	0.0202857024968101	0.0381054197702325	0.532357228996765	0.594478602389529	0.759768422862503	Normal	CAPZB	832
1391	ENSG00000077585	1707.8039398339	0.0201158242875729	0.054442332919691	0.369488404798795	0.711763714326912	0.840249699011975	Normal	GPR137B	7107
1392	ENSG00000077616	84.0851231086328	-0.674560433719298	0.0998382797595687	-4.90038720284431	9.56479598771518e-07	1.79199266005134e-05	Down	NAALAD2	10003
1393	ENSG00000077684	1036.61238422333	-0.412822760468599	0.0676150461403966	-6.10548636419206	1.02488104918205e-09	3.29513806096638e-08	Normal	JADE1	79960
1394	ENSG00000077713	1731.91389825749	0.134219152012326	0.0544490888397414	2.46503938292363	0.0136998192706143	0.057037809643015	Normal	SLC25A43	203427
1395	ENSG00000077721	4952.01374112958	0.121278970779218	0.0513979338918604	2.35960734496692	0.0182942872094799	0.07105091940136	Normal	UBE2A	7319
1396	ENSG00000077782	4703.13614812008	-0.0305111576701031	0.102900139584947	-0.296513830423532	0.766837706459776	0.873669088049161	Normal	FGFR1	2260
1397	ENSG00000077800	4.67436075254056	0.322246320026162	0.134453767060804	2.39765231682233	0.0165005190655737	0.0656734512608911	Normal	FKBP6	8468
1398	ENSG00000077935	95.6611857067	0.478249627365055	0.150053916629644	3.18685999829846	0.0014382637538496	0.00994490107139428	Normal	SMC1B	27127
1399	ENSG00000077942	16812.5176690876	-0.22918699562098	0.0816257358712318	-2.80778875378226	0.004988293686886	0.0265625335719656	Normal	FBLN1	2192
1400	ENSG00000077943	777.776961045425	-1.39104951840231	0.130217359940005	-10.6840585661274	1.20869123297447e-26	2.40370361882454e-24	Down	ITGA8	8516
1401	ENSG00000077984	468.551180462125	-0.338968747842971	0.0991606851953502	-3.41840767113871	0.000629886842756776	0.00509205369928777	Normal	CST7	8530
1402	ENSG00000078018	1985.0419085448	-0.244738311743421	0.129707550090418	-1.88689383384916	0.0591746066455317	0.167112106104533	Normal	MAP2	4133
1403	ENSG00000078043	1655.06322051653	0.0538593096270319	0.055539785026987	0.969744117638191	0.332174053876492	0.534140804971279	Normal	PIAS2	9063
1404	ENSG00000078053	101.902867451255	0.987153574662602	0.128373297254489	6.12793142212447	8.90289406762459e-10	2.89205725377625e-08	Up	AMPH	273
1405	ENSG00000078061	3921.13616849865	-0.080504587989434	0.0329320391614699	-2.4445673740743	0.0145025990336101	0.059469116616598	Normal	ARAF	369
1406	ENSG00000078070	3009.01366947494	0.0843737140473533	0.0784911849000622	-0.768411898960438	0.442242513385315	0.637665091097563	Normal	MCCC1	56922
1407	ENSG00000078081	8073.34154487788	-0.972917547512093	0.123241856585843	-7.89503974139268	2.90222745797658e-15	1.85451424775532e-13	Down	LAMP3	27074
1408	ENSG00000078098	998.700201333648	0.224411518176632	0.109233624937357	2.05439893627265	0.0399370959422928	0.12610607446173	Normal	FAP	2191
1409	ENSG00000078114	3353.14233809979	-0.416545645197779	0.0943762981876861	-4.41371287394915	1.01612706265695e-05	0.000148691558113419	Normal	NEBL	10529
1410	ENSG00000078124	2037.34922430261	-0.13275113969902	0.0569429206940698	-2.33130240073654	0.0197374197280894	0.0751389925498061	Normal	ACER3	55331
1411	ENSG00000078140	4925.17703413435	0.0713013963077729	0.0414662683858625	1.71950320060638	0.0855227853647251	0.216652762924819	Normal	UBE2K	3093
1412	ENSG00000078142	1858.27214757148	-0.0639482867498182	0.0451870466744514	-1.41519040526665	0.157012676927909	0.327594515463008	Normal	PIK3C3	5289
1413	ENSG00000078177	930.467600376031	-0.0228793954297281	0.0519007764713663	-0.440829371044188	0.659336528608153	0.804954080145455	Normal	N4BP2	55728
1414	ENSG00000078237	342.802302919985	-0.0244911937648629	0.0587229664544141	-0.417062572139549	0.676632640352404	0.816678789764834	Normal	TIGAR	57103
1415	ENSG00000078246	1783.67180094312	0.0237719671984907	0.0502302349939411	0.473260096608848	0.636027627068686	0.788852275641502	Normal	TULP3	7289
1416	ENSG00000078269	1568.99783196786	0.130614367750697	0.0594937323787784	2.19542977971542	0.0281327828747895	0.09705655346022	Normal	SYNJ2	8871
1417	ENSG00000078295	289.311505082224	0.221042604382122	0.168440577284381	2.5011330334627	0.0123796665604865	0.0527316107342925	Normal	ADCY2	108
1418	ENSG00000078304	7441.57084010724	0.0206083447060422	0.0422546999072683	0.487717013618678	0.625750299013069	0.782293412761877	Normal	PPP2R5C	5527
1419	ENSG00000078319	716.789985646272	0.145654708972808	0.0550157805651535	2.6475097431591	0.00810870230919256	0.0383142762796897	Normal	NA	NA
1420	ENSG00000078328	9.98135321911675	1.01753212471976	0.184436024545974	0.90826317433273	0.363739193866272	0.565643860830798	Normal	RBFOX1	54715
1421	ENSG00000078369	22762.9308766783	0.0320601614992313	0.0401269944689958	0.798967328775883	0.424309356533214	0.622513822923867	Normal	GNB1	2782
1422	ENSG00000078399	57.5241875301044	-0.204841438010335	0.140212781695082	-1.46094828238286	0.144029634933696	0.309302578854662	Normal	HOXA9	3205
1423	ENSG00000078401	1573.97968212243	-0.588544639282258	0.117079511864968	-5.02707287545419	4.98023131062919e-07	9.88962835225186e-06	Down	EDN1	1906
1424	ENSG00000078403	1721.51262390707	0.0073850852077585	0.0420700758977683	0.175542217204791	0.860653601217448	0.928250244019896	Normal	MLLT10	8028
1425	ENSG00000078487	272.775901948142	-0.00174568553902677	0.0667465341140878	-0.0261538936408136	0.979134590833821	0.990110849645308	Normal	ZCWPW1	55063
1426	ENSG00000078549	69.397462283444	-0.606573869409315	0.139588592719465	-4.34549992785641	1.38958817620251e-05	0.000194075816263871	Down	ADCYAP1R1	117
1427	ENSG00000078579	5.30853566182273	0.404859644002328	0.16641768093968	-0.291209987724382	0.770890724347452	0.876228094075248	Normal	FGF20	26281
1428	ENSG00000078589	267.954765919965	-0.205201041817324	0.110826738844738	-1.85157177892291	0.0640873386297982	0.176989067962309	Normal	P2RY10	27334
1429	ENSG00000078596	1002.15792907715	-0.742471040570661	0.112354903581194	-6.60852471222702	3.88168749587026e-11	1.5128932679889e-09	Down	ITM2A	9452
1430	ENSG00000078618	7325.0094725915	0.0557336787703245	0.0334669322122093	1.66533553346451	0.0958458331044239	0.233952646877755	Normal	NRDC	4898
1431	ENSG00000078668	6861.0093588168	0.149387097336593	0.0693009347817429	2.15562616158837	0.0311128680347513	0.10457827459173	Normal	VDAC3	7419
1432	ENSG00000078674	4248.32911577618	-0.202762789733074	0.0500280393051386	-4.05298316126586	5.05686434902863e-05	0.000601746193173377	Normal	PCM1	5108
1433	ENSG00000078687	969.819862040196	-0.109998069146946	0.0659786444041549	-1.66717537061974	0.0954795386148227	0.233368866635202	Normal	TNRC6C	57690
1434	ENSG00000078699	2658.69628415624	0.0942902689828224	0.0549463886845748	1.71604040539038	0.0861546473838869	0.217725803653998	Normal	CBFA2T2	9139
1435	ENSG00000078725	131.407784270325	-0.131727274744451	0.188488380218745	-0.698912474568136	0.484606731079714	0.674120422174148	Normal	BRINP1	1620
1436	ENSG00000078747	4295.05727873606	0.0795613360802559	0.0409642388287836	1.94221401609307	0.0521111970034695	0.152597994500607	Normal	ITCH	83737
1437	ENSG00000078795	8.23143919413635	0.050992809226481	0.0943638277992611	0.540468105948441	0.588874250525653	0.75564472533426	Normal	PKD2L2	27039
1438	ENSG00000078804	2831.96830151741	-0.167237712048626	0.071679435543898	-2.3331360651053	0.0196410051297594	0.0748891561015907	Normal	TP53INP2	58476
1439	ENSG00000078808	8973.47937779197	0.0967589166276404	0.0449555683236938	2.15232292454675	0.0313719294930663	0.105204476562748	Normal	SDF4	51150
1440	ENSG00000078814	149.683823832771	0.0812249493991008	0.0994989617811121	-2.72468135468549	0.00643635714229808	0.0321999518931413	Normal	MYH7B	57644
1441	ENSG00000078898	78.8264409523102	2.49337408724435	0.234212616564424	6.72475399090267	1.75889356534476e-11	7.23577930090567e-10	Up	BPIFB2	80341
1442	ENSG00000078900	1169.6359089278	0.207083565635632	0.113782309833509	1.81997697317416	0.0687625116410653	0.185932882840283	Normal	TP73	7161
1443	ENSG00000078902	3727.68954590387	-0.0374149623934735	0.0465711728129831	-0.803394061260483	0.421747006483152	0.62009925258763	Normal	TOLLIP	54472
1444	ENSG00000078967	633.476030490143	-0.0238879241900297	0.0498703580683996	-0.479000107524714	0.631938552160091	0.786148451205718	Normal	UBE2D4	51619
1445	ENSG00000079101	45.83751090576	-0.341347698013732	0.135403003840927	-2.52086069874065	0.011706818662229	0.050552200098774	Normal	CLUL1	27098
1446	ENSG00000079102	232.266092399142	-0.644674636949089	0.111610672515458	-5.7762047922094	7.64043712208141e-09	2.10747862376871e-07	Down	RUNX1T1	862
1447	ENSG00000079112	36.8331066281715	-0.214091165605426	0.123431945996741	-2.34699233869067	0.0189256439266976	0.0728162185356368	Normal	CDH17	1015
1448	ENSG00000079134	1305.96476032302	0.169405175261056	0.0519196168596037	3.26283575314633	0.00110303427119322	0.00803020047437025	Normal	THOC1	9984
1449	ENSG00000079150	528.897826251913	-0.0714059821526248	0.0670848217276557	-1.06441427959016	0.287141067784456	0.488347046491038	Normal	FKBP7	51661
1450	ENSG00000079156	565.42465544177	-0.237441401504543	0.0995478233720858	-2.38521772787121	0.0170690158264232	0.0674426133042818	Normal	OSBPL6	114880
1451	ENSG00000079215	1844.22024205733	0.00433619538975694	0.105321998553862	0.0411702780259626	0.967160148274278	0.983713011447677	Normal	SLC1A3	6507
1452	ENSG00000079246	17690.9495314747	0.039468995458964	0.0401081878629271	0.984063338635831	0.325084371287886	0.527610161577473	Normal	XRCC5	7520
1453	ENSG00000079257	951.312900425276	0.0059675300450012	0.0845278014651136	0.0705979459308363	0.943717745245237	0.972301535671387	Normal	LXN	56925
1454	ENSG00000079263	323.558790631043	-0.225071471694396	0.100850059917265	-2.23176811721706	0.0256302925609937	0.0907644612859936	Normal	SP140	11262
1455	ENSG00000079277	1814.21129756792	-0.0911636583643826	0.0442247997357853	-2.06137043059151	0.0392677136155525	0.124455115344698	Normal	MKNK1	8569
1456	ENSG00000079308	11649.3521590136	-1.18280297425379	0.107647919246374	-10.9883223856105	4.34935057445998e-28	9.85079578997691e-26	Down	TNS1	7145
1457	ENSG00000079313	1634.39806776249	0.0564707864551625	0.0469352124781759	1.20316431428845	0.228912741356348	0.421074481842901	Normal	REXO1	57455
1458	ENSG00000079332	6035.76100935134	-0.0694744273574004	0.0399909725240759	-1.73725322548769	0.0823424837834727	0.211101646263653	Normal	SAR1A	56681
1459	ENSG00000079335	452.628951927828	-0.204628411341387	0.0677611969155172	-3.01983832851958	0.00252909647005835	0.0155905473183143	Normal	CDC14A	8556
1460	ENSG00000079337	494.971283745933	-0.563173993120641	0.0944382269112275	-5.96347562023478	2.46928310247892e-09	7.43483999422899e-08	Down	RAPGEF3	10411
1461	ENSG00000079385	1199.81040397864	-0.0781229628859884	0.108328956753301	-0.72116657324563	0.470807035194602	0.662496935344938	Normal	CEACAM1	634
1462	ENSG00000079387	1550.41813866024	0.0631585292354911	0.0398755871337861	1.58388919320506	0.113218937059134	0.262588404305617	Normal	SENP1	29843
1463	ENSG00000079393	37.1057377469164	-0.274913613807752	0.164640402426576	1.55135876368842	0.120815731544649	0.27447287509681	Normal	DUSP13B	51207
1464	ENSG00000079432	6090.50334184057	0.0282427195098064	0.0573639308014536	0.492342681360455	0.622477112165865	0.78028308916084	Normal	CIC	23152
1465	ENSG00000079435	288.238829315974	-0.0797621011671068	0.0873934757184666	-0.912677675575508	0.361412088484128	0.563501118580882	Normal	LIPE	3991
1466	ENSG00000079459	9410.20686112567	0.0542911260077202	0.0622213694318834	0.872549220656876	0.382908828724055	0.584072894424571	Normal	FDFT1	2222
1467	ENSG00000079462	1376.54303195507	0.277474647483344	0.0791493621448433	3.5056990016575	0.000455409916913178	0.00390373244169816	Normal	PAFAH1B3	5050
1468	ENSG00000079482	540.531881879045	-0.138832654552452	0.0620148238720741	-2.23869400180438	0.02517583308363	0.0896235035935581	Normal	OPHN1	4983
1469	ENSG00000079557	0.821541744317721	-2.0853610906312	0.259732463460012	-3.07953259046083	0.00207325685759578	0.0133022561489557	Down	AFM	173
1470	ENSG00000079616	2592.28118010554	0.184771697616856	0.0602466624083005	3.06691843953669	0.00216277861117847	0.0137661449524628	Normal	KIF22	3835
1471	ENSG00000079689	2.58929333947637	1.5359366653424	0.213510036712814	-4.49629439718322	6.91479794264925e-06	0.00010579177184869	Up	SCGN	10590
1472	ENSG00000079691	2047.69633780744	-0.0208880347015238	0.0580300415509465	-0.359952438621873	0.718882701275876	0.844346838287449	Normal	CARMIL1	55604
1473	ENSG00000079739	3805.11860799283	-0.146863987813342	0.0646124139252241	-2.27300161530608	0.0230260825984517	0.0841603541355925	Normal	PGM1	5236
1474	ENSG00000079785	7201.79365320062	0.172109823373194	0.0462959813002062	3.7175967819037	0.000201126945613403	0.0019677329778659	Normal	DDX1	1653
1475	ENSG00000079805	8182.83204125613	-0.115406662320041	0.0387995346382339	-2.97443446396192	0.00293529148938093	0.0175669353257607	Normal	DNM2	1785
1476	ENSG00000079819	3338.73433494462	-0.305428766875363	0.0749353750139697	-4.07590603804877	4.5835525734943e-05	0.000553338085034693	Normal	EPB41L2	2037
1477	ENSG00000079841	50.0083651481342	0.12796230102286	0.159703780900756	0.801199789141763	0.423015993275208	0.621280928519478	Normal	RIMS1	22999
1478	ENSG00000079931	2350.05587980573	0.00248390035727405	0.118684115359073	0.0209286323213214	0.983302586333484	0.992112058596335	Normal	MOXD1	26002
1479	ENSG00000079950	2825.9332905508	-0.282397420044338	0.0492041110048499	-5.73930744700604	9.50645013869632e-09	2.57514258640778e-07	Normal	STX7	8417
1480	ENSG00000079974	962.952699594081	0.0450024070798949	0.0486034570039125	0.925909563961822	0.354492980614372	0.556830154646171	Normal	RABL2B	11158
1481	ENSG00000079999	6439.58869549649	0.134870433886444	0.0624457620714222	2.15979969965725	0.0307881789156612	0.103793308362993	Normal	KEAP1	9817
1482	ENSG00000080007	88.8467179571292	0.0145732111410775	0.15305418214307	0.0952148282077047	0.924144192290604	0.96137973490784	Normal	DDX43	55510
1483	ENSG00000080031	449.744621300497	0.336488955400001	0.138418110446633	2.43086414692294	0.0150628612373033	0.0612123930345276	Normal	PTPRH	5794
1484	ENSG00000080166	14.9307472029168	-0.357090332310424	0.144651255967386	-2.46859473348721	0.0135644742704775	0.0565841079564951	Normal	DCT	1638
1485	ENSG00000080189	3899.54336995871	0.0220098252573171	0.0364677745658718	0.603541665122877	0.546148406603034	0.723081405838897	Normal	SLC35C2	51006
1486	ENSG00000080200	1068.25420554379	-0.0821591183714014	0.0680739342270808	-1.20690898568499	0.227467196785591	0.419570792440241	Normal	CRYBG3	131544
1487	ENSG00000080224	62.8569855486627	0.430630406675158	0.176497782964826	2.43934967975896	0.0147137227794946	0.0601231883606733	Normal	EPHA6	285220
1488	ENSG00000080293	305.183297486194	-0.780191885601232	0.153846205069735	-5.07213904398917	3.93368790468459e-07	7.99444608664913e-06	Down	SCTR	6344
1489	ENSG00000080298	577.940132224321	-0.138554931547815	0.0764284335265838	-1.81286881352726	0.0698520573129801	0.187956482907767	Normal	RFX3	5991
1490	ENSG00000080345	3463.06761751377	0.0618737804099509	0.0404650742679399	1.52906584164613	0.126248122303295	0.282780162542549	Normal	RIF1	55183
1491	ENSG00000080371	4630.50373839543	-0.0105032462343912	0.0419103104713741	-0.25061273528853	0.802113534554826	0.894925138936265	Normal	RAB21	23011
1492	ENSG00000080493	547.790458362148	-0.946888952914102	0.144021235806628	-6.57567116223328	4.84341909206775e-11	1.8557942626449e-09	Down	SLC4A4	8671
1493	ENSG00000080503	6492.76901293506	0.0434720296965888	0.0802035015235424	0.542021981391918	0.587803363207519	0.755019613448569	Normal	SMARCA2	6595
1494	ENSG00000080511	1.39689091339272	0.0520325479756248	0.196911391074797	1.5554235403724	0.119845231286401	0.272876313269142	Normal	RDH8	50700
1495	ENSG00000080546	1142.82723781398	-0.418019887983963	0.0650883577702927	-6.4223487773653	1.34187531397422e-10	4.91956589928966e-09	Normal	SESN1	27244
1496	ENSG00000080561	1312.31935519055	0.0527304899938759	0.0644397314035538	0.818292400002367	0.41319024471866	0.612543268970557	Normal	MID2	11043
1497	ENSG00000080572	27.1165228569746	-0.636829183885625	0.212899089571115	-2.99311684129545	0.00276144007887464	0.0167652105935311	Down	DNAAF6	139212
1498	ENSG00000080573	2023.59182840071	0.17545049417103	0.11480693577941	1.52820709695031	0.126461127300754	0.28305519039185	Normal	COL5A3	50509
1499	ENSG00000080603	242.848180170553	-0.034476010991129	0.0521385114758277	-0.66123870120723	0.508459245631089	0.693423767128581	Normal	SRCAP	10847
1500	ENSG00000080608	2019.55778773329	0.375183989915847	0.0554284499318265	4.54524486355826	5.48714267893723e-06	8.58403041960526e-05	Normal	PUM3	9933
1501	ENSG00000080618	211.316125656713	-3.00293949401715	0.193760892065914	-15.5455492809275	1.70554046980907e-54	4.63543159154506e-51	Down	CPB2	1361
1502	ENSG00000080644	48.8667203281045	0.323202197602074	0.11918356393069	2.71164772409682	0.00669497018411381	0.0331625616962769	Normal	CHRNA3	1136
1503	ENSG00000080709	56.5202242523896	-0.418542017323003	0.107894839597154	-3.87912499667787	0.000104832878753538	0.00112676688663966	Normal	KCNN2	3781
1504	ENSG00000080802	1396.41803868082	-0.0124322887996377	0.035706523907683	-0.348179975223181	0.727705025486998	0.850205722446665	Normal	CNOT4	4850
1505	ENSG00000080815	4679.73714077897	0.0158319702209642	0.0381404379471023	0.415096496057142	0.678071264415266	0.817422949544076	Normal	PSEN1	5663
1506	ENSG00000080819	1591.22836789667	0.179962165046951	0.0607800058064529	2.96087632517143	0.00306765095772551	0.0182120277041727	Normal	CPOX	1371
1507	ENSG00000080822	5876.41934751839	0.154887598879544	0.0637694271582761	2.42886718163762	0.0151460797506177	0.0614464503207465	Normal	CLDND1	56650
1508	ENSG00000080823	652.321770036017	0.288895605759737	0.0860661614994609	3.3566573416155	0.000788908186740633	0.006141342172435	Normal	MOK	5891
1509	ENSG00000080824	71439.6506825473	0.131457880900947	0.0508534978938411	2.58503016747297	0.00973704774902837	0.0438119382223433	Normal	HSP90AA1	3320
1510	ENSG00000080839	1101.83571111912	0.220983347003642	0.0559730111104053	3.94803072492055	7.87966936357449e-05	0.000881312374798915	Normal	RBL1	5933
1511	ENSG00000080845	4163.19037982069	0.0734252654880759	0.0470495813100523	1.56059293842514	0.118619825981287	0.271009474647226	Normal	DLGAP4	22839
1512	ENSG00000080854	401.004618216155	0.272114823756832	0.143046383609363	1.90220443310959	0.0571444335086754	0.162832969709275	Normal	IGSF9B	22997
1513	ENSG00000080910	0.55444926797145	-1.67994598781506	0.279632444101925	-2.57268446133215	0.0100913164289403	0.0451346997449302	Down	CFHR2	3080
1514	ENSG00000080947	132.510806164688	-0.0803282331361859	0.0770846185141085	-1.04207704483091	0.297375960261037	0.499050061660641	Normal	CROCCP3	114819
1515	ENSG00000080986	1128.87615030916	0.416513961360875	0.0895456675195537	4.65137361961484	3.29731321432005e-06	5.47778586476772e-05	Normal	NDC80	10403
1516	ENSG00000081014	933.706971437886	0.0358747809127225	0.0393390846330916	0.911937266992751	0.361801742168224	0.563835375562468	Normal	AP4E1	23431
1517	ENSG00000081019	1219.16115784666	-0.107842886730604	0.0412554939120939	-2.61402310254068	0.00894829856183534	0.0412394569035613	Normal	RSBN1	54665
1518	ENSG00000081026	1367.41814815579	-0.579092986466054	0.0779676684519774	-7.42737818296254	1.10771316923785e-13	6.02123339779846e-12	Down	MAGI3	260425
1519	ENSG00000081041	2144.73056979643	-1.69342980858656	0.156502260461991	-10.8257011403593	2.60080909713028e-27	5.5223846495733e-25	Down	CXCL2	2920
1520	ENSG00000081051	23.6523193049641	-0.44960647812515	0.197215268652686	-0.0160306893257254	0.987209908296346	0.993804073926719	Normal	AFP	174
1521	ENSG00000081052	757.573232217885	-0.855784805880235	0.137230759660777	-6.23682675402502	4.46536042297636e-10	1.5182970285563e-08	Down	COL4A4	1286
1522	ENSG00000081059	793.945693124264	-0.0122787730156908	0.087662693079306	-0.140068744443444	0.88860567542549	0.942396820471537	Normal	TCF7	6932
1523	ENSG00000081087	2211.61312169632	-0.202647684803981	0.0509821107318581	-3.97488019797693	7.04146921978509e-05	0.000799405784328038	Normal	OSTM1	28962
1524	ENSG00000081138	14.834930380617	-0.50079922757373	0.221569373825227	0.301765090671906	0.7628311445764	0.871733709939473	Normal	CDH7	1005
1525	ENSG00000081148	19.015887072984	-0.0721813285671589	0.0875736568315275	-0.824257772697542	0.409793106710236	0.609235116853728	Normal	IMPG2	50939
1526	ENSG00000081154	7673.6696687547	-0.00176294038567247	0.0450220538947473	-0.0391575569281112	0.968764772328898	0.98453451921487	Normal	PCNP	57092
1527	ENSG00000081177	1589.84394693059	0.017998670607027	0.0428767914009919	0.419776170301479	0.674648974648979	0.815387149210208	Normal	EXD2	55218
1528	ENSG00000081181	321.923240295415	0.330046585948891	0.0919205882471402	3.59052292740903	0.000330015198062526	0.00300098065756137	Normal	ARG2	384
1529	ENSG00000081189	988.103560636341	-0.597020895688503	0.0910095802461503	-6.56004578564887	5.37912595616455e-11	2.03996808491342e-09	Down	MEF2C	4208
1530	ENSG00000081237	3738.24514314773	-0.505234065373859	0.106198033597279	-4.75757504640627	1.95932424644765e-06	3.41503766050353e-05	Down	PTPRC	5788
1531	ENSG00000081248	11.5327749990152	-0.764164919413242	0.19268354228865	-5.15618633815089	2.52030100204536e-07	5.30995510343076e-06	Down	CACNA1S	779
1532	ENSG00000081277	45896.1741077457	0.166351562744908	0.144130491652158	1.15414149369519	0.248442164219581	0.44473918287977	Normal	PKP1	5317
1533	ENSG00000081307	2589.06638546213	0.0353126451328277	0.0403459162650567	0.87524750495323	0.381439250368563	0.582700017200344	Normal	UBA5	79876
1534	ENSG00000081320	3659.52254484534	-0.183884716369625	0.0703083754045682	-2.61540700114725	0.00891211873896012	0.0411150985730187	Normal	STK17B	9262
1535	ENSG00000081377	1189.86570847267	-0.117508353503312	0.0529123641235161	-2.22081079885679	0.0263637788605615	0.0925727309589675	Normal	CDC14B	8555
1536	ENSG00000081386	545.05508139049	-0.109279176304772	0.0433868514047519	-2.51871180819658	0.0117785017795357	0.0508133291585304	Normal	ZNF510	22869
1537	ENSG00000081479	428.308242686002	-0.347309251637475	0.158036704551982	-5.68616409446255	1.29924560737286e-08	3.47101211804567e-07	Normal	LRP2	4036
1538	ENSG00000081665	719.78779329927	-0.251299568188565	0.0699844629111079	-3.59079168396394	0.00032967505714733	0.00299870431275822	Normal	ZNF506	440515
1539	ENSG00000081692	337.772166503914	0.115675674263369	0.046187491353119	2.50447915358201	0.0122631831675978	0.0523475441118476	Normal	JMJD4	65094
1540	ENSG00000081721	930.457863620553	0.0540488746432132	0.0443466459569308	1.21878324392267	0.222926472883914	0.41419909290137	Normal	DUSP12	11266
1541	ENSG00000081760	2757.77188730895	0.0868671794933274	0.0578041632383667	1.50278337336283	0.132894914813445	0.292646892784267	Normal	AACS	65985
1542	ENSG00000081791	2200.81419650166	-0.311520639441858	0.0435675509860423	-7.15028923750596	8.65952437437812e-13	4.22286470926611e-11	Normal	DELE1	9812
1543	ENSG00000081800	0.348772124491297	0.429332886867869	0.2490860290207	1.2532666541006	0.210108679686407	NA	Normal	SLC13A1	6561
1544	ENSG00000081803	1306.9210133776	-0.365364575632145	0.0915016330025868	-3.9930085830081	6.52402060008112e-05	0.000750907035076531	Normal	CADPS2	93664
1545	ENSG00000081818	210.558515744249	-0.122671855286883	0.11293427361675	-1.08621758230213	0.27738274025295	0.477346540930024	Normal	PCDHB4	56131
1546	ENSG00000081842	18.3347389102353	-0.118018204609799	0.168205084829107	1.01018156691778	0.312408308909715	0.515346036158909	Normal	PCDHA6	56142
1547	ENSG00000081853	80.2542163133477	-0.461533828018657	0.106989009229279	-4.31380176455723	1.6047084788492e-05	0.000220114950816078	Normal	PCDHGA2	56113
1548	ENSG00000081870	1047.25634317412	0.044608037688633	0.0506784228379925	0.880218972433155	0.378740697496841	0.580077419623984	Normal	IFT25	51668
1549	ENSG00000081913	1692.27209882718	0.0951660345024578	0.069193224880398	1.37536434893155	0.169018515888465	0.344803185335315	Normal	PHLPP1	23239
1550	ENSG00000081923	3819.65149924705	0.0701345058660214	0.066701526904089	1.05146692492223	0.29304419245413	0.494785073785055	Normal	ATP8B1	5205
1551	ENSG00000081985	543.642842936601	0.000161321833075095	0.13060614406029	0.00123453107839162	0.999014986962924	0.999574595066847	Normal	IL12RB2	3595
1552	ENSG00000082014	922.185338579121	-0.0126987268239207	0.0782768699509656	-0.162228789876674	0.871125689045944	0.933119392462482	Normal	SMARCD3	6604
1553	ENSG00000082068	2095.38883944385	0.117402276730578	0.0487999950709848	2.40578408904495	0.0161377992108877	0.064538532296397	Normal	WDR70	55100
1554	ENSG00000082074	1942.25208600585	0.130726629416309	0.109278233797208	1.19626617264659	0.231592705013677	0.424070361324785	Normal	FYB1	2533
1555	ENSG00000082126	6.14135567975813	-0.173239597253794	0.135962711120224	1.69739206507677	0.0896225617338636	0.223579280183953	Normal	MPP4	58538
1556	ENSG00000082146	618.605750833186	0.0512305275792818	0.0527487219739222	0.971218543373956	0.331439461689986	0.533464565287906	Normal	STRADB	55437
1557	ENSG00000082153	7220.79663890216	0.204871691328476	0.0513397983013622	3.9905029720863	6.59333228536958e-05	0.000756748228068544	Normal	BZW1	9689
1558	ENSG00000082175	118.288297090843	-0.913925645860015	0.123608770600022	-7.39383264386872	1.42655943938138e-13	7.6725560982454e-12	Down	PGR	5241
1559	ENSG00000082196	323.408836291407	0.0607873317184049	0.112423282672995	0.540706140602007	0.588710145324428	0.75558724912449	Normal	C1QTNF3	114899
1560	ENSG00000082212	2614.11143364743	0.113213960974388	0.0456903911196766	2.47784965121037	0.0132176829430257	0.0553925265441274	Normal	ME2	4200
1561	ENSG00000082213	2324.52542143534	0.190386319305765	0.0527962619868654	3.60605479558603	0.000310887516643675	0.00285713757405982	Normal	C5orf22	55322
1562	ENSG00000082258	2232.66783245372	-0.0403032558827678	0.0363672767850396	-1.10822958301194	0.267762677770199	0.466502087492968	Normal	CCNT2	905
1563	ENSG00000082269	1784.90591449142	0.0226240884498703	0.0627989359601056	0.360262010200203	0.718651206021564	0.844264056316	Normal	FAM135A	57579
1564	ENSG00000082293	102.452304559261	-0.177692101475221	0.188490494261818	0.998205977741109	0.318179488380687	0.520757211542167	Normal	COL19A1	1310
1565	ENSG00000082397	1725.06239167839	-0.217148671675918	0.10323027523355	-2.10355297779838	0.0354174593955116	0.115235353921486	Normal	EPB41L3	23136
1566	ENSG00000082438	3670.73706232478	-0.0471743636969747	0.0733365516381827	-0.643261075763281	0.520054708681022	0.702248695422739	Normal	COBLL1	22837
1567	ENSG00000082458	2522.35038799185	0.0665373449440954	0.0466479516774883	1.42637153577297	0.153761125478428	0.323423083621737	Normal	DLG3	1741
1568	ENSG00000082482	153.951200256858	0.355298241058997	0.170187261050115	0.866887509592058	0.386003647836981	0.587010051107123	Normal	KCNK2	3776
1569	ENSG00000082497	1189.09778378717	0.0433912514894878	0.0942327228522288	0.460469323980013	0.645179385234337	0.795211899056862	Normal	SERTAD4	56256
1570	ENSG00000082512	1007.49625770879	-0.016943897372641	0.0611419789517911	-0.277124318363271	0.78168464945423	0.882664518860792	Normal	TRAF5	7188
1571	ENSG00000082515	997.616147404373	0.0554614528373529	0.0515209064975579	1.07648555269798	0.281710158758509	0.482228743377012	Normal	MRPL22	29093
1572	ENSG00000082516	1379.00303769044	-0.0565255885676367	0.0363870242581179	-1.55345366238026	0.120314791283818	0.273716150170686	Normal	GEMIN5	25929
1573	ENSG00000082556	133.626311420309	0.36426652237666	0.189448999589533	1.92237002291997	0.0545592147805436	0.157481596443869	Normal	OPRK1	4986
1574	ENSG00000082641	20283.7640945334	0.100722225872525	0.0510637349254111	1.97247984855496	0.0485548545096838	0.145229956614145	Normal	NFE2L1	4779
1575	ENSG00000082684	289.309954301116	0.542112479304075	0.119454541096883	4.53805479635914	5.67755092113634e-06	8.82433838935899e-05	Up	SEMA5B	54437
1576	ENSG00000082701	5177.03452807698	0.0451971824252054	0.0452094050442444	0.999730004659102	0.317441187438478	0.520012523841166	Normal	GSK3B	2932
1577	ENSG00000082781	11740.1992764586	0.131968527047141	0.0640767842513144	2.05953561855262	0.0394429565299138	0.124894015674681	Normal	ITGB5	3693
1578	ENSG00000082805	3430.62588951603	0.00725739956484088	0.0539206988687131	0.134593592000858	0.892933208347581	0.944697359742818	Normal	ERC1	23085
1579	ENSG00000082898	11766.4402745088	0.129804468418384	0.0477068637913637	2.72087539489931	0.00651092987753777	0.0324734021589748	Normal	XPO1	7514
1580	ENSG00000082929	7.34892023784399	-0.680974652605902	0.143052819012309	0.639191845157958	0.522698136511097	0.704464862616431	Normal	LINC01587	10141
1581	ENSG00000082996	4786.19578121576	-0.0116003524045956	0.0555339771441094	-0.208887838141257	0.834535798493133	0.913057684315604	Normal	RNF13	11342
1582	ENSG00000083067	57.0697421103466	-0.258678419974561	0.162727681148793	-0.386107849907016	0.699416796406709	0.832058827392357	Normal	TRPM3	80036
1583	ENSG00000083093	1004.85865315723	0.200559414465667	0.0475650038532224	4.21653395662287	2.4808594515819e-05	0.000322820549384267	Normal	PALB2	79728
1584	ENSG00000083097	801.951027110469	-0.263970616107026	0.0522819901700125	-5.04896881046985	4.44201244450416e-07	8.93839898013552e-06	Normal	DOP1A	23033
1585	ENSG00000083099	2203.73312812973	-0.00914759931483987	0.0424722896157803	-0.215378269706788	0.829472410716585	0.910379959757316	Normal	LYRM2	57226
1586	ENSG00000083123	826.820745083099	-0.0205534816216136	0.0506438443198295	-0.405843452226465	0.684857629341853	0.82222445542918	Normal	BCKDHB	594
1587	ENSG00000083168	4445.2580683034	-0.0917828875821993	0.0657686198206844	-1.39554302591142	0.162852149562214	0.336261974946937	Normal	KAT6A	7994
1588	ENSG00000083223	1783.31952495704	-0.0387921188712609	0.0472944001553538	-0.820227315634457	0.412086532808025	0.6114629215475	Normal	TUT7	79670
1589	ENSG00000083290	1340.66052488401	-0.0950156678713343	0.0622873196064765	-1.52544083346388	0.127149180478465	0.284049415844488	Normal	ULK2	9706
1590	ENSG00000083307	4493.81448942744	0.148490141600531	0.0630630023643341	2.35462933836545	0.0185411900058655	0.0717160563718333	Normal	GRHL2	79977
1591	ENSG00000083312	6795.86562841343	0.104555279800079	0.0502001265007511	2.08276855557569	0.0372723250773417	0.119920933529561	Normal	TNPO1	3842
1592	ENSG00000083444	13134.2996360187	0.211064728249459	0.0714059597273699	2.9558369571107	0.0031182187981849	0.0184370622138364	Normal	PLOD1	5351
1593	ENSG00000083454	105.289706224031	-0.239811617570042	0.11323864875111	0.281310578070358	0.778472197653912	0.880818033192382	Normal	P2RX5	5026
1594	ENSG00000083457	1147.95709965217	-0.0358611677623591	0.054638316790898	-0.656338651354719	0.511606253756895	0.695679388718225	Normal	ITGAE	3682
1595	ENSG00000083520	2865.58830843046	-0.103913846294654	0.0421163493061959	-2.46730447464286	0.0136134546357039	0.0567372052406348	Normal	DIS3	22894
1596	ENSG00000083535	957.918607739346	-0.114853645892848	0.0435298156770869	-2.63850548882973	0.00832723523341046	0.0390976305419414	Normal	PIBF1	10464
1597	ENSG00000083544	861.237734683907	-0.193481802170591	0.0489016410788183	-3.95654997314817	7.60399869466948e-05	0.000854700355071093	Normal	TDRD3	81550
1598	ENSG00000083622	0.694547896519589	-1.56399508887034	0.193164842758701	-0.183246169398261	0.854604869692548	0.924201053839084	Normal	NA	NA
1599	ENSG00000083635	504.388136444598	0.0911369072875799	0.0438357262785829	2.07905394296039	0.037612392678304	0.120672229850405	Normal	NUFIP1	26747
1600	ENSG00000083642	1820.16031412283	-0.100375522553819	0.0428573770219716	-2.34208192737132	0.0191765049189953	0.0735522377764988	Normal	PDS5B	23047
1601	ENSG00000083720	2248.61718744331	0.255189266901119	0.0723979435076838	3.52480587278695	0.00042379323660774	0.00367521860668461	Normal	OXCT1	5019
1602	ENSG00000083750	812.761255376291	0.0605883105487778	0.0528932479076933	1.14548236135801	0.252009398002613	0.448566654791197	Normal	RRAGB	10325
1603	ENSG00000083782	40.0775250794029	-0.201676626611904	0.17608519437539	1.67846184545106	0.0932569729448679	0.229597214385916	Normal	EPYC	1833
1604	ENSG00000083799	2638.35508463059	-0.259158830122021	0.0516357593695859	-5.01898227408107	5.19459422490821e-07	1.02802532699543e-05	Normal	CYLD	1540
1605	ENSG00000083807	363.364292492986	0.315901474711339	0.0801149984378093	3.9430931780283	8.04373851284883e-05	0.000895731034394485	Normal	SLC27A5	10998
1606	ENSG00000083812	540.622396192302	-0.0597920899494217	0.0465267040922992	-1.28511274336653	0.198752889071693	0.384487947122083	Normal	ZNF324	25799
1607	ENSG00000083814	217.741483533809	-0.353605469856541	0.0838875205769055	-4.21522436962526	2.49529983333671e-05	0.000324388978333772	Normal	ZNF671	79891
1608	ENSG00000083817	311.217487024041	0.0167569967737544	0.053257143364673	0.314642626016752	0.753033010843785	0.865778780734918	Normal	ZNF416	55659
1609	ENSG00000083828	548.502016519909	0.0558014508497531	0.0554812210374112	1.00577263697702	0.314524952786911	0.517205278929364	Normal	ZNF586	54807
1610	ENSG00000083838	240.903349978409	-0.0269779408744856	0.0465600448884082	-0.579422836100985	0.56230389911092	0.735048204683966	Normal	ZNF446	55663
1611	ENSG00000083844	1712.09729424786	-0.0551931253214775	0.0512350864651421	-1.07725234160438	0.281367547368796	0.481905313243334	Normal	ZNF264	9422
1612	ENSG00000083845	39742.7282545001	0.167172666757921	0.0723123830129194	2.31180879349612	0.0207882226191475	0.0780237764442464	Normal	RPS5	6193
1613	ENSG00000083857	11215.4285384531	0.335757237093948	0.088051626408153	3.81316263417594	0.000137199764224475	0.00142035550733961	Normal	FAT1	2195
1614	ENSG00000083896	4085.02419315248	-0.0522126102768878	0.0311973749217676	-1.67362199689336	0.0942049126156227	0.231163228452733	Normal	YTHDC1	91746
1615	ENSG00000083937	2484.39681619748	-0.112763085237851	0.0628039795916255	-1.79547773379973	0.0725776172257388	0.193160320098445	Normal	CHMP2B	25978
1616	ENSG00000084070	3376.14579109322	-0.217238996423395	0.0676617571444084	-3.21066599569547	0.00132427758699382	0.00931450349806353	Normal	SMAP2	64744
1617	ENSG00000084072	2773.75992654194	-0.0985736917041367	0.0465040119953985	0.0285197611684806	0.977247607305662	0.989260959634968	Normal	PPIE	10450
1618	ENSG00000084073	4103.04301389331	0.0488392865005943	0.0489881908343898	0.996960983751778	0.318783448535892	0.521410777529037	Normal	ZMPSTE24	10269
1619	ENSG00000084090	13183.4797041038	-0.00243422845215916	0.0466978348069508	-0.0521275451679627	0.958427064927508	0.979792737605373	Normal	STARD7	56910
1620	ENSG00000084092	1397.57467845421	0.120141811585578	0.0516518927309954	2.32598868322845	0.0200191544104331	0.0759200825120499	Normal	NOA1	84273
1621	ENSG00000084093	2481.54216697393	0.043085218723968	0.0371312032772062	1.1603509352323	0.24590595443909	0.441556287463567	Normal	REST	5978
1622	ENSG00000084110	104.311058866432	-0.355605506988007	0.146985883063216	-2.4193864149505	0.0155467152397802	0.0626654859009875	Normal	HAL	3034
1623	ENSG00000084112	4122.08671397786	-0.0816062752941528	0.0489491352895509	-1.66716514559897	0.0954815712194655	0.233368866635202	Normal	SSH1	54434
1624	ENSG00000084207	49677.245812474	0.215552967906365	0.0653490389027958	3.2984829476319	0.000972087841719332	0.0072555981565752	Normal	GSTP1	2950
1625	ENSG00000084234	41236.0667637108	-0.209230971308762	0.0609598187435038	-3.43228055302231	0.000598528045561196	0.00488859273010427	Normal	APLP2	334
1626	ENSG00000084444	1129.46051547683	0.0589580417971715	0.071004904455008	0.830339643061029	0.406346780285892	0.606267535709716	Normal	FAM234B	57613
1627	ENSG00000084453	383.093822323648	0.0419678369315915	0.128918300638673	-1.4646139656649	0.143026269554055	0.307958960451026	Normal	SLCO1A2	6579
1628	ENSG00000084463	6754.87543241092	0.0628128140856336	0.0420751909775138	1.49287020356705	0.13547116609403	0.296606447577349	Normal	WBP11	51729
1629	ENSG00000084623	11545.8189548811	0.12206961804747	0.0439479538532039	2.77759460685015	0.00547628951804857	0.0284658129633819	Normal	EIF3I	8668
1630	ENSG00000084628	100.353996717971	0.106077996354625	0.141708157419497	0.748570961464801	0.454115839841377	0.647528972786904	Normal	NKAIN1	79570
1631	ENSG00000084636	5088.38067246465	0.272638334832214	0.106307241261283	2.56459802657126	0.0103295396636803	0.0459431238281603	Normal	COL16A1	1307
1632	ENSG00000084652	5423.25043407531	0.0163914140314181	0.0383621371706703	0.427280815252187	0.669174804544406	0.811473227391248	Normal	TXLNA	200081
1633	ENSG00000084674	20.330815502507	-2.42429836330425	0.156890726785396	-4.39288488242083	1.11856363411557e-05	0.000161593204236795	Down	APOB	338
1634	ENSG00000084676	3566.73685565717	-0.157701773989452	0.0480642716551421	-3.28105942872186	0.00103417951462574	0.0076213720991074	Normal	NCOA1	8648
1635	ENSG00000084693	2202.51113408297	0.105260425816363	0.0545000024972169	1.93138256666267	0.0534357594449479	0.1552030951927	Normal	AGBL5	60509
1636	ENSG00000084710	287.71845212609	-0.582800523901609	0.126051686995104	-4.62367259266385	3.77004773033038e-06	6.16198178406627e-05	Down	EFR3B	22979
1637	ENSG00000084731	1718.73043896476	0.221545151133018	0.075534691465667	2.93301770461747	0.00335684749054346	0.0195140394259912	Normal	KIF3C	3797
1638	ENSG00000084733	13705.3372644858	0.121108986577587	0.0482438465169304	2.51035024409699	0.0120611468082103	0.0516935274471317	Normal	RAB10	10890
1639	ENSG00000084734	15.0803438087524	0.300167477545258	0.110207338628461	2.63164824445258	0.00849717876104508	0.0397080449026004	Normal	GCKR	2646
1640	ENSG00000084754	11241.3368500218	-0.0132402330970003	0.0335519491371968	-0.394619131784655	0.69312399198995	0.827421712554428	Normal	HADHA	3030
1641	ENSG00000084764	1400.8131230987	0.0686141937933105	0.0719044981394316	0.954245768071615	0.339959252391727	0.542340434630283	Normal	MAPRE3	22924
1642	ENSG00000084774	5603.66027056805	0.241309291155198	0.0623102237400312	3.87270304553846	0.000107634939873134	0.00115262968971577	Normal	CAD	790
1643	ENSG00000085063	14338.7145038821	-0.197877086307525	0.0708426653574785	-2.79319648910931	0.00521899797343639	0.0274965248618577	Normal	CD59	966
1644	ENSG00000085117	5378.66151975548	0.0145200299717561	0.0786033273218237	0.184724945636386	0.853444779103312	0.92365479824809	Normal	CD82	3732
1645	ENSG00000085185	1228.17464418015	0.0410884325168598	0.053901031964904	0.76229381310512	0.445884665630444	0.640989669890404	Normal	BCORL1	63035
1646	ENSG00000085224	3551.00917972178	-0.108099998125169	0.041160212111291	-2.62632247508121	0.00863130025840532	0.0401788598506439	Normal	ATRX	546
1647	ENSG00000085231	475.370525721991	-0.0572915698411533	0.0391985209311715	-1.46157610064732	0.143857407514757	0.309046677006988	Normal	AK6	102157402
1648	ENSG00000085265	584.385204478154	-1.22751552041183	0.13251963091051	-9.26415298273668	1.96631752060869e-20	2.04057342727649e-18	Down	FCN1	2219
1649	ENSG00000085274	1635.24016986411	0.192389261973419	0.0667825289343622	2.88083047554774	0.00396628906398192	0.0221929278836694	Normal	MYNN	55892
1650	ENSG00000085276	2868.02603674378	-0.307676288055635	0.0848045336565798	-3.62808142092676	0.000285535220834764	0.00264922619094029	Normal	MECOM	2122
1651	ENSG00000085365	3391.63023807531	0.0174718273644164	0.0527738559305522	0.331069536141189	0.740591961916304	0.857764513293101	Normal	SCAMP1	9522
1652	ENSG00000085377	3277.68328018582	-0.106987621918647	0.0457626277499293	0.691319822183015	0.489364577648252	0.678331750078676	Normal	PREP	5550
1653	ENSG00000085382	723.423441679742	-0.236168558509387	0.0481222751087824	-2.16940779933027	0.0300517373700157	0.101951338029525	Normal	HACE1	57531
1654	ENSG00000085415	2614.66981803358	0.247250667283717	0.0491100471065701	5.03462312597822	4.78789855382405e-07	9.54505255379473e-06	Normal	SEH1L	81929
1655	ENSG00000085433	1341.74421476651	0.0439652265136454	0.0572849456788557	0.767483955647835	0.442793828900701	0.638279429199625	Normal	WDR47	22911
1656	ENSG00000085449	2505.42941307766	-0.000715734567787761	0.041830885930089	-0.0171104333937631	0.986348515486925	0.993415096580141	Normal	WDFY1	57590
1657	ENSG00000085465	85.9816421806773	-0.0849817175332415	0.0840363255723909	-1.01125890940788	0.311892527227794	0.514703471098717	Normal	OVGP1	5016
1658	ENSG00000085491	2205.23733389978	-0.145613365021203	0.059854513257771	-2.43278962750952	0.0149830032999784	0.060979043479437	Normal	SLC25A24	29957
1659	ENSG00000085511	2149.67955131471	-0.0949170984207681	0.0532018361615014	-1.78409478540827	0.0744082644807817	0.196606008196964	Normal	MAP3K4	4216
1660	ENSG00000085514	599.993575704104	-0.578650081479166	0.099364770755511	-5.82357844276854	5.7600759548988e-09	1.62509879951082e-07	Down	PILRA	29992
1661	ENSG00000085552	4294.35092901298	0.360374105581269	0.11445259180421	3.14860988592886	0.00164049033285196	0.011047160536787	Normal	IGSF9	57549
1662	ENSG00000085563	176.443349697887	-1.06038147121974	0.112338692927957	-9.43935546097047	3.75079459879484e-21	4.23580039345341e-19	Down	ABCB1	5243
1663	ENSG00000085644	1144.50674386183	0.0442045528432095	0.0447160823360508	0.988560534680952	0.322878203213187	0.525445106109774	Normal	ZNF213	7760
1664	ENSG00000085662	6350.86159430767	0.147230400693445	0.0827796656354943	1.77857748292434	0.075309058422242	0.198435864384563	Normal	AKR1B1	231
1665	ENSG00000085719	8178.28011600984	-0.0136752492050367	0.0480806139416462	-0.284423687052987	0.776085708606081	0.879386924829837	Normal	CPNE3	8895
1666	ENSG00000085721	2527.622746097	0.0714790159712081	0.0432162666646982	1.65398411716714	0.0981307398662973	0.237677875645747	Normal	RRN3	54700
1667	ENSG00000085733	18035.2600626391	0.0750212410106508	0.0877262227716093	0.855180058973598	0.392451473875132	0.593052051124804	Normal	CTTN	2017
1668	ENSG00000085741	576.794617795051	0.103766648578128	0.159178974048823	0.651911711417465	0.514458129376617	0.697834936563831	Normal	WNT11	7481
1669	ENSG00000085760	2575.87871774829	0.169806203673791	0.0479172803577781	3.54373531223567	0.000394501087748244	0.00347140521159517	Normal	MTIF2	4528
1670	ENSG00000085788	3356.72389252571	0.074405574800313	0.0818862365841341	0.908650482707988	0.363534649898719	0.565347343393895	Normal	DDHD2	23259
1671	ENSG00000085831	833.128273537993	-0.26669372709213	0.0873676983977817	-3.05255242619096	0.00226904091528661	0.014297412679197	Normal	TTC39A	22996
1672	ENSG00000085832	3506.80397728257	-0.207294650403949	0.0365988842074336	-5.66395995082749	1.47918944617435e-08	3.915817879327e-07	Normal	EPS15	2060
1673	ENSG00000085840	743.786710773454	0.218731314371229	0.0857883474852491	2.54965433720101	0.0107829771455736	0.0473809454915653	Normal	ORC1	4998
1674	ENSG00000085871	1918.84297970645	0.0209405409936286	0.0600984170100797	0.348437421245367	0.727511703090034	0.850070852786747	Normal	MGST2	4258
1675	ENSG00000085872	1917.15927640671	0.0453127801545237	0.0538531687405476	0.84141368251514	0.400116222935179	0.600409974110033	Normal	CHERP	10523
1676	ENSG00000085978	1759.1259282449	0.0569364301773616	0.0382492623626382	1.48856312241199	0.136602448606498	0.298612336179685	Normal	ATG16L1	55054
1677	ENSG00000085982	2322.28932513829	-0.105164129649434	0.0558607011160524	-1.88261512758856	0.0597525447835447	0.168336102946275	Normal	USP40	55230
1678	ENSG00000085998	4571.60665280827	0.05991608232019	0.0451419823940705	1.32728055102537	0.184415895009594	0.365763425334523	Normal	POMGNT1	55624
1679	ENSG00000085999	527.550295712094	0.17962903539679	0.0905699161066524	1.98331195213797	0.0473325951665472	0.142588874584334	Normal	RAD54L	8438
1680	ENSG00000086015	3064.13027707263	0.00950112101519758	0.0575664629616651	0.165045751070616	0.868907971664059	0.9324133024682	Normal	MAST2	23139
1681	ENSG00000086061	10036.8957485833	-0.044917005732204	0.0568476339952857	-0.790131478224404	0.429450988038161	0.627004902064239	Normal	DNAJA1	3301
1682	ENSG00000086062	14712.9289711145	0.0671947068474391	0.0623492277285133	1.0777177722332	0.281159724799094	0.481589834906495	Normal	B4GALT1	2683
1683	ENSG00000086065	5455.06857357899	0.0931716310937028	0.0652801878941091	1.4272568779317	0.153505865262094	0.323008360868056	Normal	CHMP5	51510
1684	ENSG00000086102	2987.76318028929	-0.00646940090463124	0.051239042180864	-0.126259502945453	0.899526511626021	0.94824970712356	Normal	NFX1	4799
1685	ENSG00000086159	9.85182679822375	-0.0686364478818717	0.130468158020636	-0.526085726422886	0.598828645485553	0.76321851735134	Normal	AQP6	363
1686	ENSG00000086189	630.839733351186	0.0423106498222131	0.0467157077461852	0.905705020043314	0.365092004718306	0.566774717198732	Normal	DIMT1	27292
1687	ENSG00000086200	1142.49134239179	0.0180459767541064	0.0404897867645299	0.445691639556335	0.655820004546975	0.802607767332224	Normal	IPO11	51194
1688	ENSG00000086205	496.029209381568	0.167706070957585	0.12549253554305	1.33636479214314	0.18143006830755	0.36179519784593	Normal	FOLH1	2346
1689	ENSG00000086232	11122.7283433526	0.127721734535259	0.0396646102114436	3.22004214934759	0.00128171750176244	0.00905598944746118	Normal	EIF2AK1	27102
1690	ENSG00000086288	20.489379241163	-0.199216564632193	0.119125831690059	-1.67242364872616	0.0944408120131169	0.231602684320906	Normal	NME8	51314
1691	ENSG00000086289	1296.52915227142	-0.501940203210131	0.101861757271495	-4.92773821933497	8.31869690313984e-07	1.57737969928933e-05	Down	EPDR1	54749
1692	ENSG00000086300	1283.15616459938	-0.182441391916407	0.0822782241037526	-2.2173792611415	0.0265971856829631	0.0931701379896064	Normal	SNX10	29887
1693	ENSG00000086475	3095.5826537906	0.141107764672562	0.0413698891553838	3.41088005588389	0.000647535699887187	0.00520345444797181	Normal	SEPHS1	22929
1694	ENSG00000086504	3019.46655265337	0.0863965789577207	0.0461290828684204	1.87293104928999	0.0610779069515829	0.170900762567065	Normal	MRPL28	10573
1695	ENSG00000086506	8.93644200427502	0.309440101723811	0.184062759954572	0.288538185692853	0.77293480482628	0.877386342533095	Normal	HBQ1	3049
1696	ENSG00000086544	4709.85797669063	-0.237484845977187	0.0795674703922427	-2.98470773377531	0.00283849391263513	0.0171259020024136	Normal	ITPKC	80271
1697	ENSG00000086548	13064.1291046046	-0.264575920462651	0.159870988353031	-1.65505341176505	0.0979136639765139	0.237391913099122	Normal	CEACAM6	4680
1698	ENSG00000086570	7925.15751417033	0.175202432193926	0.145340339607247	1.2054273922431	0.228038352156855	0.420169372716743	Normal	FAT2	2196
1699	ENSG00000086589	2339.2496169942	-0.0863746032451587	0.0313602239924163	-2.75427274987958	0.0058822724284222	0.0301044318756941	Normal	RBM22	55696
1700	ENSG00000086598	18072.2600236409	0.0842845912055678	0.0501241687076125	1.68151545174603	0.0926628376939497	0.228567287659995	Normal	TMED2	10959
1701	ENSG00000086619	1055.51773508285	0.224845220271032	0.0913911089668229	2.46024279078693	0.0138843053323266	0.0575531631711531	Normal	ERO1B	56605
1702	ENSG00000086666	3802.8380800447	0.0495316320755496	0.0465855157414001	1.06324162412301	0.287672390605334	0.488944718594108	Normal	ZFAND6	54469
1703	ENSG00000086696	159.766671109443	0.319856045388321	0.150868606939794	3.21674931488728	0.00129651830336789	0.00914155278306853	Normal	HSD17B2	3294
1704	ENSG00000086712	1417.87638383207	-0.0524505779777568	0.0478800458093848	-1.09545766670845	0.273316182087941	0.473024032576038	Normal	TXLNG	55787
1705	ENSG00000086717	61.8610156794924	0.38246613962625	0.110120468180485	3.47310656665648	0.000514471035762473	0.00431137353429874	Normal	PPEF1	5475
1706	ENSG00000086730	820.60277548772	-0.569707305793061	0.0879231133208832	-6.47966587036693	9.19259597416188e-11	3.42562845223612e-09	Down	LAT2	7462
1707	ENSG00000086758	16086.7537062193	0.0375693743439412	0.0480207607985245	0.782356930426949	0.434004837936069	0.631084506886568	Normal	HUWE1	10075
1708	ENSG00000086827	1418.23719640674	0.0844570757852931	0.046012860414252	1.83550966321561	0.0664302086303366	0.181334963989342	Normal	ZW10	9183
1709	ENSG00000086848	349.10227364979	-0.0817036638644853	0.0462273928252647	-1.76742570307834	0.0771569615332601	0.201757783537888	Normal	ALG9	79796
1710	ENSG00000086967	104.868868880448	0.572116886044938	0.143328643254992	2.09418074291582	0.0362438825393251	0.117362240140048	Normal	MYBPC2	4606
1711	ENSG00000086991	332.302791534676	0.19604332273194	0.101197221204651	1.93723670838152	0.0527164149662061	0.153792456803009	Normal	NOX4	50507
1712	ENSG00000087008	918.246903207264	-0.0376777831280179	0.0565778540549896	-0.665946631964278	0.505445212782793	0.691081947705299	Normal	ACOX3	8310
1713	ENSG00000087053	2949.52721304753	0.0435904542299894	0.0453063446559688	0.962127092796928	0.335985766293405	0.538316672047536	Normal	MTMR2	8898
1714	ENSG00000087074	6332.8472961156	-0.492297610486075	0.0842158444972916	-5.84571234895314	5.04405023807322e-09	1.43300237007504e-07	Normal	PPP1R15A	23645
1715	ENSG00000087076	518.131781915663	-0.211270316265262	0.0947198305209561	-2.23048711807398	0.0257151217190901	0.0909534419078275	Normal	HSD17B14	51171
1716	ENSG00000087077	5324.13205739539	0.105688675940075	0.0648967296883072	1.62856612165313	0.103404901002919	0.246310897112883	Normal	TRIP6	7205
1717	ENSG00000087085	209.64029359088	-0.0279619457100973	0.118012422972704	-0.236943103361339	0.812700930290838	0.90099234563666	Normal	ACHE	43
1718	ENSG00000087086	254367.003848497	-0.183069032243996	0.0808170004059001	-2.26523586674865	0.023498209247837	0.0853505875459569	Normal	FTL	2512
1719	ENSG00000087087	6544.96432472053	0.0864596261765955	0.0430699250617698	2.00742441594019	0.044704491218211	0.13679446806155	Normal	SRRT	51593
1720	ENSG00000087088	3140.31971199796	0.0720748686108595	0.0408623629207924	1.76384515952822	0.0777580519925509	0.202828248442407	Normal	BAX	581
1721	ENSG00000087095	1265.25287812469	-0.10185671067703	0.0460331940986575	-2.2126785591751	0.0269198146127325	0.0940336733897591	Normal	NLK	51701
1722	ENSG00000087111	5010.52640425481	0.0858117870250473	0.0475354182778679	1.80521729612401	0.0710406854138227	0.190266648574619	Normal	PIGS	94005
1723	ENSG00000087116	2764.53400227795	0.254843882126442	0.103641129475337	2.45888295831443	0.0139370045736144	0.0577324298195725	Normal	ADAMTS2	9509
1724	ENSG00000087128	1714.75400821227	-0.0464469029856827	0.177380728766265	-0.261860155634913	0.793429259161446	0.889471595377381	Normal	TMPRSS11E	28983
1725	ENSG00000087152	4876.14696939121	0.0946804634277034	0.0390694503373747	2.42338821012451	0.0153764849839615	0.0622070743042465	Normal	ATXN7L3	56970
1726	ENSG00000087157	1891.06962056559	-0.084950236136124	0.0412382675780316	-2.05998587491799	0.0393998911842303	0.124808599915736	Normal	PGS1	9489
1727	ENSG00000087191	5733.25327877343	0.10823050922233	0.0393545829198821	2.75013730523589	0.0059570297540246	0.0303425114564504	Normal	PSMC5	5705
1728	ENSG00000087206	1330.24033971475	0.020587193158026	0.0398497998270262	0.51661972593688	0.605421642840228	0.767923510012458	Normal	UIMC1	51720
1729	ENSG00000087237	106.209795591529	-0.573617181780673	0.0987497726373226	-5.80872659772876	6.29497883909031e-09	1.75776505008242e-07	Down	CETP	1071
1730	ENSG00000087245	21422.2806117556	0.13308057608666	0.101032326165688	1.31720117718991	0.187771199437512	0.36984480902888	Normal	MMP2	4313
1731	ENSG00000087250	31.4197327692875	1.10168323119206	0.145851722120986	3.75528422554795	0.000173144875380344	0.00173434159201618	Up	MT3	4504
1732	ENSG00000087253	2112.66138370211	0.148042660604355	0.0672226117563049	2.20227365264405	0.0276459841386831	0.0958394116807681	Normal	LPCAT2	54947
1733	ENSG00000087258	237.272653112576	-0.0834785401114211	0.109114909594627	0.593882452941701	0.552590735976583	0.728048965009642	Normal	GNAO1	2775
1734	ENSG00000087263	1918.61768333836	0.0814239255857168	0.0376007346541058	2.16548810363373	0.0303503254619728	0.102690851392954	Normal	OGFOD1	55239
1735	ENSG00000087266	3352.73826453515	0.0358383167203149	0.0583612658752073	0.614077198476731	0.539164314910636	0.717712100511879	Normal	SH3BP2	6452
1736	ENSG00000087269	1612.41637311225	0.107239402693607	0.0421822296676439	2.54228750569234	0.0110129543176921	0.0481940877655293	Normal	NOP14	8602
1737	ENSG00000087274	10280.5556627905	-0.213549733809085	0.0459790508310063	-4.64450187511149	3.40897952951249e-06	5.64718721898274e-05	Normal	ADD1	118
1738	ENSG00000087299	713.953236735616	0.305457258378967	0.0597962625687714	5.10829869640736	3.25072482311698e-07	6.71355367724586e-06	Normal	L2HGDH	79944
1739	ENSG00000087301	692.317470905304	-0.054191173364785	0.0624752348086541	-0.86740147362642	0.385722074721	0.586795976028159	Normal	TXNDC16	57544
1740	ENSG00000087302	5852.17690494471	0.123771798967309	0.0434382193022767	2.84937553720098	0.00438051412622543	0.0239743321114188	Normal	RTRAF	51637
1741	ENSG00000087303	763.15454666697	0.0539661825815501	0.100035710240879	0.539470157339127	0.589562483267094	0.756088059323442	Normal	NID2	22795
1742	ENSG00000087338	2329.36317088129	0.142071979717823	0.0476908992410488	2.97901605969552	0.00289175621519367	0.0173803799765613	Normal	GMCL1	64395
1743	ENSG00000087365	13407.4498107517	0.0884173088299579	0.033540330368918	2.63614869747945	0.00838529769198547	0.0393294772557368	Normal	SF3B2	10992
1744	ENSG00000087448	2437.41764494777	0.108675745050003	0.0597438144241982	1.81902807007712	0.0689071477079364	0.186126455824366	Normal	KLHL42	57542
1745	ENSG00000087460	62850.3803173864	0.114489460166202	0.0455931291110473	2.51111141015461	0.0120351707396008	0.051631047112706	Normal	GNAS	2778
1746	ENSG00000087470	4875.46776982315	0.101182157222667	0.0480178834804248	2.10717627321818	0.0351023027982345	0.114392540405949	Normal	DNM1L	10059
1747	ENSG00000087494	7052.09414177932	0.136947341163968	0.163915148245159	0.835549361684412	0.403408466494892	0.603417954946387	Normal	PTHLH	5744
1748	ENSG00000087495	188.115608398963	-0.476554512150396	0.152872108154258	-3.117650443723	0.0018229887874809	0.0120025204922515	Normal	PHACTR3	116154
1749	ENSG00000087502	2833.91467592818	0.0884434839340327	0.0510777725602054	1.73154584369887	0.0833544557685698	0.212732844170092	Normal	ERGIC2	51290
1750	ENSG00000087510	2015.47224425096	0.270485565490209	0.0847795764894314	3.19044486543718	0.00142053942720534	0.00985577797282288	Normal	TFAP2C	7022
1751	ENSG00000087586	1794.34608564342	0.255231748288475	0.0801854170956627	3.18301028548111	0.00145752436613416	0.0100423108599895	Normal	AURKA	6790
1752	ENSG00000087589	322.504670193848	-1.12361977409672	0.116715725428681	-9.62745467794952	6.12272788881653e-22	7.72790620963692e-20	Down	CASS4	57091
1753	ENSG00000087842	2453.10202585281	0.284274222770352	0.0961376818952838	2.95692693475441	0.00310721737780349	0.0183880153953103	Normal	PIR	8544
1754	ENSG00000087884	179.29281364985	-0.124061594176014	0.0594515771777314	-2.0867532890935	0.0369104415084476	0.11898196247461	Normal	AAMDC	28971
1755	ENSG00000087903	903.886944451156	-0.436591379409402	0.0842399973060579	-5.18273529329903	2.18655259195781e-07	4.65490214459195e-06	Normal	RFX2	5990
1756	ENSG00000087995	1296.05533167661	0.133097683925702	0.0460621223405488	2.88952521778978	0.00385824059680553	0.0217469030598625	Normal	METTL2A	339175
1757	ENSG00000088002	547.702919847768	0.0707892872475866	0.125105615963061	0.565842739765098	0.571500689423139	0.742240844421871	Normal	SULT2B1	6820
1758	ENSG00000088035	900.523604110808	0.0693603639305226	0.0451032332443397	1.53781440407275	0.124094000672137	0.279481323773514	Normal	ALG6	29929
1759	ENSG00000088038	3282.01935951213	0.126470668868206	0.0464678269995704	2.72168202426272	0.00649506045417061	0.032433932459043	Normal	CNOT3	4849
1760	ENSG00000088053	15.4159830451413	-0.0137245560464385	0.114380153314837	-1.96351050920741	0.0495868845626281	0.147451786854862	Normal	GP6	51206
1761	ENSG00000088179	1129.81912557133	-0.15455179295505	0.0379059389657232	-4.07724304528109	4.55728490137196e-05	0.00055085131496132	Normal	PTPN4	5775
1762	ENSG00000088205	6182.96043056988	0.0371368365196794	0.0402025600381088	0.9237431242395	0.355620073753313	0.557740985103295	Normal	DDX18	8886
1763	ENSG00000088247	11561.125114679	0.0824390942509643	0.047580989909733	1.73260516206464	0.0831658711339544	0.212495105176732	Normal	KHSRP	8570
1764	ENSG00000088256	2912.95943136137	-0.0651685116402781	0.0442831254945723	-1.47163333710842	0.141119918127134	0.305240705762257	Normal	GNA11	2767
1765	ENSG00000088280	1388.90625942648	-0.125197244410086	0.0652509466341115	-1.91870308617721	0.0550219207246738	0.158424582534324	Normal	ASAP3	55616
1766	ENSG00000088298	2699.49766588653	0.0404149234760053	0.0463812307443394	0.871364037327929	0.383555415362973	0.584662074164056	Normal	EDEM2	55741
1767	ENSG00000088305	576.355284495911	0.318419564477569	0.101419217369088	3.1395928086915	0.00169182814898625	0.0113069590127658	Normal	DNMT3B	1789
1768	ENSG00000088320	56.4269265186993	-0.352169948398026	0.115748202558863	-3.04242438764293	0.00234680768551531	0.0146762779142642	Normal	REM1	28954
1769	ENSG00000088325	6366.39507932698	0.305314192627787	0.0955865674168913	3.19408614478169	0.00140274252223136	0.00975312045073648	Normal	TPX2	22974
1770	ENSG00000088340	553.191217518256	-0.145578745364213	0.119770982509338	1.8316594437153	0.0670021745380422	0.182480102315913	Normal	FER1L4	80307
1771	ENSG00000088356	1620.67304724432	0.224535494200298	0.0596099112742821	3.76674594108605	0.000165389152177796	0.00166978329766825	Normal	PDRG1	81572
1772	ENSG00000088367	4023.68046134576	-0.0853660071665486	0.0700789011066456	-1.21814208394786	0.223169983860631	0.414482913570407	Normal	EPB41L1	2036
1773	ENSG00000088386	224.599840060655	0.409673472736841	0.136384416486157	3.00367201536979	0.0026674271214488	0.0162836886281676	Normal	SLC15A1	6564
1774	ENSG00000088387	4268.49716307054	-0.362794615654854	0.0702392885853375	-5.16513656637234	2.40263435860281e-07	5.0751604938611e-06	Normal	DOCK9	23348
1775	ENSG00000088448	3140.47660516499	-0.104910488947065	0.0583794078228878	-1.79704760201861	0.0723280630452889	0.192748756323071	Normal	ANKRD10	55608
1776	ENSG00000088451	734.569755463111	0.0494738486971775	0.0534523597105424	0.925570759306425	0.354669095215651	0.557014154106549	Normal	TGDS	23483
1777	ENSG00000088538	184.909032162075	0.298641666030807	0.121802056827173	2.4517952828916	0.0142145505980273	0.058641853752315	Normal	DOCK3	1795
1778	ENSG00000088543	223.21757396021	-0.235286831967141	0.071062268989901	-3.31097680357153	0.000929709150251516	0.00699279207866393	Normal	C3orf18	51161
1779	ENSG00000088682	2177.24894160234	0.112169024985107	0.0438544574413037	2.55775708048717	0.0105349656027862	0.0466177659496786	Normal	COQ9	57017
1780	ENSG00000088726	1089.82950814264	0.270826706603631	0.12432276695401	2.17837242079448	0.0293783214287371	0.100259116692345	Normal	TMEM40	55287
1781	ENSG00000088727	214.956325860076	-0.213417011601108	0.0589370130276454	-3.62108595049422	0.000293369023819809	0.00270896225664461	Normal	KIF9	64147
1782	ENSG00000088756	803.180253007316	0.13785464748913	0.10347657535913	1.33222107031719	0.182787554726382	0.363683896099811	Normal	ARHGAP28	79822
1783	ENSG00000088766	80.83569609509	-0.371491898853657	0.0712016099705449	-5.21737684369867	1.81474807222083e-07	3.93530050044142e-06	Normal	CRLS1	54675
1784	ENSG00000088782	0.0519786956563737	0.00170008540554771	0.164026899956647	0.0103711086550996	0.991725200865374	NA	Normal	DEFB127	140850
1785	ENSG00000088808	2650.78762383348	-0.0543171857322838	0.0604201519064155	-0.898991717890305	0.368657072130349	0.570214835418563	Normal	PPP1R13B	23368
1786	ENSG00000088812	6672.05591469908	0.132487681482845	0.0632817310590266	2.09361460796422	0.0362943252088831	0.117488252351576	Normal	ATRN	8455
1787	ENSG00000088826	1311.35381968154	0.460294754681532	0.0848475857210633	5.42492528565629	5.79787867601547e-08	1.38307734267875e-06	Normal	SMOX	54498
1788	ENSG00000088827	1435.73210089953	-0.750511558061123	0.112979977719807	-6.64314671459138	3.07055915663733e-11	1.21416639862067e-09	Down	SIGLEC1	6614
1789	ENSG00000088832	13297.6225461642	0.0296841845647295	0.0396455631068938	0.748739060713628	0.454014495802312	0.647516633369552	Normal	FKBP1A	2280
1790	ENSG00000088833	5552.38037350671	0.0972625333269692	0.0438165550221838	2.21976656087257	0.0264346179253891	0.0927480970083901	Normal	NSFL1C	55968
1791	ENSG00000088836	1708.62826182826	0.227411694927542	0.123038790938943	1.8482598175866	0.0645647656761343	0.177813711212906	Normal	SLC4A11	83959
1792	ENSG00000088854	1841.48698593867	-0.154145317299916	0.0649646003650496	-2.37276027365045	0.0176557189260479	0.0690908378937531	Normal	DNAAF9	25943
1793	ENSG00000088876	642.228323489849	0.0916130509529664	0.0516730990114527	1.77293410745613	0.0762396261272743	0.200137609655938	Normal	ZNF343	79175
1794	ENSG00000088881	732.883011481805	0.0218479639726988	0.087562832670542	0.249511509516423	0.80296513907776	0.895374924251549	Normal	EBF4	57593
1795	ENSG00000088882	1228.65063413737	0.101105011247314	0.112747517178244	0.896733141422247	0.36986133164609	0.571393640098064	Normal	CPXM1	56265
1796	ENSG00000088888	6413.8405795224	-0.0697757891685556	0.0463773273793855	-1.50452385769323	0.132446535115704	0.292027060226989	Normal	MAVS	57506
1797	ENSG00000088899	1607.16436280383	-0.134492634069642	0.081514787506054	-1.6499196088128	0.0989593795552214	0.239075389866479	Normal	LZTS3	9762
1798	ENSG00000088926	61.2135973235807	-2.44471455324439	0.197672934566118	-12.3943924655232	2.80261696750103e-35	1.17790812918641e-32	Down	F11	2160
1799	ENSG00000088930	6451.75801679408	0.0214379209164559	0.0381876946011555	0.561382738160175	0.574536649009408	0.744712899237427	Normal	XRN2	22803
1800	ENSG00000088970	976.925907249939	-0.0140526729404188	0.07147175926241	-0.196618683679016	0.844125948550035	0.918861868071355	Normal	KIZ	55857
1801	ENSG00000088986	10421.7723056472	0.136810353760605	0.041970815444074	3.25965417383146	0.0011154813548102	0.00810622885434976	Normal	DYNLL1	8655
1802	ENSG00000088992	240.78103480708	-0.611174692482567	0.131000672580301	-3.94811261746989	7.87697502730703e-05	0.000881312374798915	Down	TESC	54997
1803	ENSG00000089006	5821.81006660754	0.0255936165276756	0.0381635003447732	0.670630624696045	0.50245586811087	0.688465372848746	Normal	SNX5	27131
1804	ENSG00000089009	33195.5324553353	0.0912997432974964	0.0489551893526178	1.8649649523086	0.0621863169818207	0.173182032291473	Normal	RPL6	6128
1805	ENSG00000089012	173.953234373495	0.065734720295796	0.110576566843592	0.594482847132475	0.552189211477282	0.727708090302435	Normal	SIRPG	55423
1806	ENSG00000089022	2000.49240981763	0.0480921882747695	0.0328646689972182	1.46333996683614	0.143374376713778	0.308431565081911	Normal	MAPKAPK5	8550
1807	ENSG00000089041	237.183209460375	-0.542877021459649	0.0995804827688442	-5.45165943551445	4.99019536244484e-08	1.20023766687995e-06	Down	P2RX7	5027
1808	ENSG00000089048	1406.81435713239	0.121284971428107	0.0522830316776643	2.31977560792252	0.0203530192560398	0.0768167586949602	Normal	ESF1	51575
1809	ENSG00000089050	1764.47326070824	0.0989533158218027	0.0470194131708485	2.10451900094107	0.035333198924249	0.115025461450434	Normal	RBBP9	10741
1810	ENSG00000089053	7904.00277659371	0.0823475766481917	0.0380854336936928	2.16218016742101	0.0306042916185641	0.103327185151604	Normal	ANAPC5	51433
1811	ENSG00000089057	2285.77348603392	-0.0464076667265753	0.0540571291478918	-0.858494251275706	0.390619603486831	0.591427616242706	Normal	SLC23A2	9962
1812	ENSG00000089060	2169.32444441138	-0.0636541607540174	0.0469931711364065	-1.35454100317961	0.175563841093887	0.354168275209837	Normal	SLC8B1	80024
1813	ENSG00000089063	6721.04159340411	0.0736859005226171	0.0475759827000093	1.54880428967811	0.121428774050174	0.275343915705963	Normal	TMEM230	29058
1814	ENSG00000089091	215.671287399912	0.04706467375565	0.0741738607419406	0.634515271598655	0.525744603560027	0.706624948259584	Normal	DZANK1	55184
1815	ENSG00000089094	1864.81502047845	0.0564672313136882	0.0450977291549932	1.25210727097948	0.21053077861592	0.398982836677847	Normal	KDM2B	84678
1816	ENSG00000089101	62.2834090590376	-0.653777918169427	0.14335037704444	-4.56082826769802	5.09522400262906e-06	8.07001134961855e-05	Down	CFAP61	26074
1817	ENSG00000089116	118.690755053497	0.179527805791074	0.178362609889309	1.00646939797189	0.314189825190819	0.516925250953602	Normal	LHX5	64211
1818	ENSG00000089123	700.649793867606	0.0876643499066445	0.0376849254756884	2.3262433858748	0.0200055703438901	0.0758756248748453	Normal	TASP1	55617
1819	ENSG00000089127	2694.20279996061	0.126594260690052	0.0888518567024851	1.42477536142887	0.154222146636722	0.324022287883215	Normal	OAS1	4938
1820	ENSG00000089154	8568.31812507253	0.0390310177688057	0.0454297810760465	0.859150576587481	0.390257446696169	0.591076850574336	Normal	GCN1	10985
1821	ENSG00000089157	95959.3642302829	0.209317164161492	0.0609718877089174	3.43300764956009	0.000596925256331984	0.00487927470265358	Normal	RPLP0	6175
1822	ENSG00000089159	2722.88964602985	-0.101929824293749	0.0681632559534287	-1.49537916340393	0.134815515363413	0.295555976034395	Normal	PXN	5829
1823	ENSG00000089163	48.3302324993918	-0.114635167105616	0.0676306742990082	-1.69501395264305	0.0900727739769936	0.224263274062176	Normal	SIRT4	23409
1824	ENSG00000089169	17.5497533532827	0.404014172206313	0.141320886803483	-4.5174968894738	6.25749469708174e-06	9.64482207223548e-05	Normal	RPH3A	22895
1825	ENSG00000089177	1826.9217125904	0.0672101882008665	0.0601358511597518	1.1176388229518	0.263721280721554	0.4619683398125	Normal	KIF16B	55614
1826	ENSG00000089195	1989.08711750231	0.163802397176541	0.0533205758834805	3.0720290799282	0.00212609011581169	0.0135856491914437	Normal	TRMT6	51605
1827	ENSG00000089199	365.319314196691	0.984567800935077	0.175702442198659	4.21096117606057	2.54286449022558e-05	0.000330151272412473	Up	CHGB	1114
1828	ENSG00000089220	11315.3075839893	-0.100242135214771	0.0537583977602341	-1.86467937989336	0.0622263587630903	0.173269871870341	Normal	PEBP1	5037
1829	ENSG00000089225	450.914294219419	-0.617896541127258	0.102065216689034	-6.05401507858471	1.41279377288522e-09	4.44076920069272e-08	Down	TBX5	6910
1830	ENSG00000089234	1567.24566635083	0.0283454837882715	0.0312351078919441	0.907488113756551	0.364148732294019	0.566021637874126	Normal	BRAP	8315
1831	ENSG00000089248	9612.41092609084	0.0378348507084542	0.0442785010853168	0.85447469548272	0.392842024256749	0.593184327008376	Normal	ERP29	10961
1832	ENSG00000089250	556.836876560017	0.434397173138162	0.178551695109627	2.43245127950794	0.0149970089733964	0.0610114768349882	Normal	NOS1	4842
1833	ENSG00000089280	12708.4786013515	0.0233006015298172	0.0437644838908842	0.532408708732069	0.594442954816191	0.759765820671112	Normal	FUS	2521
1834	ENSG00000089289	2447.84123286398	0.0444880844957638	0.041086291348937	1.08279669989472	0.278898670682482	0.479042055498373	Normal	IGBP1	3476
1835	ENSG00000089327	5022.11035333094	0.0164975829723933	0.0833148527342461	0.198014443755301	0.843033762999863	0.918258745718526	Normal	FXYD5	53827
1836	ENSG00000089335	1150.54455491504	-0.178240378785794	0.0576743785414156	-3.09046020529279	0.00199846582654155	0.0129364012093436	Normal	ZNF302	55900
1837	ENSG00000089351	4386.16278118784	-0.135315711006182	0.0510446823448029	-2.65092788211267	0.00802709792936238	0.0380389083324707	Normal	GRAMD1A	57655
1838	ENSG00000089356	387.624851319191	0.185454923389965	0.127326959408724	1.45651238289963	0.145251029008102	0.311220578683045	Normal	FXYD3	5349
1839	ENSG00000089472	992.591612501293	-0.0413689928755208	0.0981096694357551	-0.4216628854059	0.673271098430431	0.81455073569789	Normal	HEPH	9843
1840	ENSG00000089486	1575.17186042766	-0.175356135705117	0.0650882559191335	-2.6941308068615	0.00705724622458507	0.034538993287381	Normal	CDIP1	29965
1841	ENSG00000089505	43.4430379249488	-0.0315261566025624	0.0675641289457503	-0.466604394782046	0.640782942146816	0.791968041291884	Normal	CMTM1	113540
1842	ENSG00000089558	22.6766993359017	0.0828964736689159	0.107734456684419	0.76945602302968	0.441622641690823	0.637214030821575	Normal	KCNH4	23415
1843	ENSG00000089597	31260.0492349433	0.0793605052211094	0.039248833848618	2.0219833718491	0.0431780697224883	0.133334611910802	Normal	GANAB	23193
1844	ENSG00000089639	1452.38355737365	-0.244261730476821	0.053818768516977	-4.53859690151359	5.6629771501503e-06	8.8050439533687e-05	Normal	GMIP	51291
1845	ENSG00000089682	607.516072877802	0.154195301516943	0.051940535984009	2.96868650712029	0.0029907554419053	0.0178256020256718	Normal	RBM41	55285
1846	ENSG00000089685	4710.13922470601	0.265013108932809	0.100231151123274	2.64399679352523	0.00819334323186418	0.0385934392693979	Normal	BIRC5	332
1847	ENSG00000089692	449.430515658358	0.176840187082785	0.0995337723401092	1.77668443970184	0.0756201738632699	0.198956136668842	Normal	LAG3	3902
1848	ENSG00000089693	15378.911396915	0.138386228605388	0.0519238306246687	2.66517670549461	0.00769478782916109	0.0368193791337135	Normal	MLF2	8079
1849	ENSG00000089723	239.300353113007	0.313578996893717	0.0846456164096108	3.70459134280403	0.000211731801824539	0.00205618916073912	Normal	OTUB2	78990
1850	ENSG00000089737	8077.93915339905	-0.000650915598027046	0.0367278328054906	-0.0177229189036485	0.985859896877061	0.99309471660903	Normal	DDX24	57062
1851	ENSG00000089775	733.559135232222	0.0776734366310147	0.0429725497232446	1.80751348349278	0.0706822542806418	0.189627148099053	Normal	ZBTB25	7597
1852	ENSG00000089818	1867.96237532087	0.00332107537437529	0.041772257822645	0.0795041477559227	0.936631632626265	0.968282090382004	Normal	NECAP1	25977
1853	ENSG00000089820	1876.18613114269	-0.0590797972260802	0.0904002728752989	-0.65354086815247	0.513407651354575	0.697005775537356	Normal	ARHGAP4	393
1854	ENSG00000089847	71.6698783862922	-0.312182004230397	0.089941975562211	-3.47092695660032	0.000518665065007722	0.00434276799552984	Normal	ANKRD24	170961
1855	ENSG00000089876	1744.03305883761	0.123833697394813	0.0479406226317967	2.58306406596268	0.00979271364859076	0.0439942153406176	Normal	DHX32	55760
1856	ENSG00000089902	3351.47076416106	0.061053707405232	0.0531043929125682	1.14969160880792	0.250270911661188	0.446698678980925	Normal	RCOR1	23186
1857	ENSG00000089916	1866.4113924213	0.0251345163391217	0.0360879618108211	0.696479125655458	0.486128825459554	0.675546237049974	Normal	GPATCH2L	55668
1858	ENSG00000090006	8855.53401598231	-0.620497148911389	0.0968296358373855	-6.40825021664147	1.47199192086219e-10	5.37725507434674e-09	Down	LTBP4	8425
1859	ENSG00000090013	4905.90220852953	0.138600486032366	0.0819513439460118	1.69124986453651	0.0907890909921223	0.225526305748221	Normal	BLVRB	645
1860	ENSG00000090020	4390.77752095382	-0.0132415434757704	0.0592412816445908	-0.223519249288231	0.823131403300161	0.907325160193078	Normal	SLC9A1	6548
1861	ENSG00000090054	4497.92779151416	-0.0228618440016164	0.0405714499453454	-0.563496258437205	0.573097007169281	0.743437769697306	Normal	SPTLC1	10558
1862	ENSG00000090060	11280.3420616588	0.0986483222164733	0.0359055794348601	2.74743687762454	0.00600630692036389	0.0305203939336152	Normal	PAPOLA	10914
1863	ENSG00000090061	532.492177695623	0.0729332853443332	0.0479493678769964	1.52104648193617	0.128248173210114	0.28581542258951	Normal	CCNK	8812
1864	ENSG00000090097	1043.55239926195	-0.0609990147037131	0.0522889726559291	-1.16657543419537	0.243381868788871	0.438317446074333	Normal	PCBP4	57060
1865	ENSG00000090104	4627.86295910084	0.083514083176912	0.103816762159094	0.804446903649111	0.421138922269009	0.619796815387999	Normal	RGS1	5996
1866	ENSG00000090238	1997.31968978198	-0.192898037665565	0.0582610713939668	-3.31092761473522	0.000929872587375771	0.00699279207866393	Normal	YPEL3	83719
1867	ENSG00000090263	1993.07278046382	0.235395415350149	0.0589213788804483	3.99507508130065	6.46737540178097e-05	0.000745228830920878	Normal	MRPS33	51650
1868	ENSG00000090266	2175.96720822479	0.0924712775823538	0.0497864404722188	1.85735915514675	0.0632600734648873	0.175333923109424	Normal	NDUFB2	4708
1869	ENSG00000090273	5721.85480810643	0.0290784654901634	0.039936407569998	0.728119163103909	0.466540644158252	0.658995529798476	Normal	NUDC	10726
1870	ENSG00000090316	3198.73998509761	0.0505811420099574	0.0433840695981541	1.16589274103345	0.243657814235473	0.438678756878279	Normal	MAEA	10296
1871	ENSG00000090339	8512.47116879481	-0.947854572290523	0.123726732632757	-7.66151041779432	1.83758969073674e-14	1.0763628809189e-12	Down	ICAM1	3383
1872	ENSG00000090372	5360.0658846063	0.0708219608333845	0.0423834237496192	1.67098229875378	0.0947251742253511	0.232132477928535	Normal	STRN4	29888
1873	ENSG00000090376	1092.30850068928	-0.529095951436566	0.0994454001502549	-5.32055003426039	1.0345399094926e-07	2.35095446099188e-06	Down	IRAK3	11213
1874	ENSG00000090382	13338.9379075074	-0.44601277891274	0.134514809119284	-3.31589917159108	0.000913487803567009	0.00689904979174135	Normal	LYZ	4069
1875	ENSG00000090402	0.62834424324992	0.170844952382433	0.273967150553735	0.824879310511379	0.409440113524014	0.608966214062326	Normal	SI	6476
1876	ENSG00000090432	1917.49632182623	-0.0433428951219362	0.0411963234043714	-1.0521069481493	0.292750484700636	0.494503369068175	Normal	MUL1	79594
1877	ENSG00000090447	1143.7920618008	0.209228972451975	0.0631761716817586	3.31183218411235	0.000926871275238788	0.00697815108936933	Normal	TFAP4	7023
1878	ENSG00000090470	1360.29290562505	0.0282421807992903	0.0364453075022616	0.774919436515788	0.438387266256026	0.634552532246606	Normal	PDCD7	10081
1879	ENSG00000090487	6038.54430121519	0.059421620317477	0.0343230119752982	1.73124721274376	0.0834076819407172	0.212775444425202	Normal	SPG21	51324
1880	ENSG00000090512	364.315201914436	0.179411270671754	0.223525366003458	0.802446002742477	0.422295011572129	0.620634711214108	Normal	FETUB	26998
1881	ENSG00000090520	3778.29525016313	0.147383467975569	0.0634426243388076	2.32309656155746	0.0201739656606518	0.0763736202968291	Normal	DNAJB11	51726
1882	ENSG00000090530	4553.3273617887	-0.178425999539259	0.126301998420525	-1.41271764969986	0.157738759923942	0.328700355989535	Normal	P3H2	55214
1883	ENSG00000090534	40.3749465449954	-0.330147509715881	0.129798475679647	-0.870109778913238	0.384240414118976	0.585290435017278	Normal	THPO	7066
1884	ENSG00000090539	343.334464731361	-0.0161169428001425	0.105767987488906	1.25620713717122	0.209040879754587	0.397280153528216	Normal	CHRD	8646
1885	ENSG00000090554	8.56454005424889	-0.153166151962558	0.093305044657076	-1.64159182630586	0.100674622721536	0.24155747272742	Normal	FLT3LG	2323
1886	ENSG00000090565	2278.95253848597	-0.157360957380913	0.0541569548961049	-2.90564709758091	0.00366494538924108	0.0209144028035527	Normal	RAB11FIP3	9727
1887	ENSG00000090581	2325.59673114822	-0.049325557913201	0.0456187746561016	-1.08125611481593	0.27958320284855	0.479816797041873	Normal	GNPTG	84572
1888	ENSG00000090612	933.968343124968	-0.137313203243784	0.0535814415800665	-2.56269811008644	0.0103862314299879	0.0461586701283518	Normal	ZNF268	10795
1889	ENSG00000090615	5460.065172793	-0.0352302638291486	0.0425855432366353	-0.827282892519834	0.408076737893182	0.608013758147403	Normal	GOLGA3	2802
1890	ENSG00000090621	7695.22319345992	-0.0884213035285795	0.0484259662656523	0.922747719122267	0.356138691656275	0.558234015389948	Normal	PABPC4	8761
1891	ENSG00000090659	301.468278721309	-0.254466262516748	0.101812920944899	-2.49936634194413	0.0124415621520045	0.0529620555302202	Normal	CD209	30835
1892	ENSG00000090661	2496.74906620056	0.0435336960745605	0.0766021436126127	0.568309901134574	0.569824557109026	0.740771924241733	Normal	CERS4	79603
1893	ENSG00000090674	1274.83533041637	-0.245494255666746	0.0505923698563606	-4.85239440776156	1.21979732644389e-06	2.23399359409095e-05	Normal	MCOLN1	57192
1894	ENSG00000090686	2995.99305475442	0.0545656553784685	0.0353486807404919	1.54364029250354	0.122675498200786	0.277283342133159	Normal	USP48	84196
1895	ENSG00000090776	6094.58748903871	0.116068251696933	0.0834630541454367	1.39065171507207	0.164331066137783	0.338553047436101	Normal	EFNB1	1947
1896	ENSG00000090857	1950.49103727011	0.0160147766166571	0.0589763558546708	0.271545305387006	0.785971659488917	0.885420780183044	Normal	PDPR	55066
1897	ENSG00000090861	10717.7427184647	0.168903729009618	0.0514086667555633	3.28550935006733	0.00101798163695721	0.00752103576938595	Normal	AARS1	16
1898	ENSG00000090863	13884.2567391948	0.000709236792056937	0.045705365663025	0.0155172657210631	0.987619510097764	0.993958531343577	Normal	GLG1	2734
1899	ENSG00000090889	1726.5799406097	0.26706626256944	0.0898492213268892	2.97236647398415	0.00295513718740473	0.017657193735324	Normal	KIF4A	24137
1900	ENSG00000090905	2780.5117170768	-0.0769919881906113	0.0478750830941578	-1.60818543895596	0.107794571258599	0.25391859253889	Normal	TNRC6A	27327
1901	ENSG00000090924	2361.92059314926	0.0742106732102265	0.0754482699073638	0.983595697122963	0.325314341638717	0.527920351879915	Normal	PLEKHG2	64857
1902	ENSG00000090932	88.2692776387276	-0.113864397507033	0.161265892590883	1.31620366137086	0.1881056951476	0.370360908904537	Normal	DLL3	10683
1903	ENSG00000090971	832.775959986941	0.147692418646813	0.067532771069815	2.18697489776883	0.0287443565458479	0.098690409942827	Normal	NAT14	57106
1904	ENSG00000090975	1265.40004006601	-0.20093792736697	0.0673374687944753	-2.9840446325973	0.00284465273617628	0.0171503701195555	Normal	PITPNM2	57605
1905	ENSG00000090989	1766.48895849646	0.0140414907240787	0.0492529514482216	0.285088944526792	0.775575999748565	0.879078134946327	Normal	EXOC1	55763
1906	ENSG00000091009	1096.20158406527	-0.0182096311214742	0.0357435926732296	-0.50945188777686	0.610435513972394	0.771826394917557	Normal	RBM27	54439
1907	ENSG00000091010	5.41836097312383	0.0339156322397534	0.086025747258924	0.394274645411257	0.693378280376776	0.827598161060124	Normal	POU4F3	5459
1908	ENSG00000091039	4373.10302646795	-0.0213268116885638	0.0414765517585805	-0.514189872792759	0.607119247500526	0.769230886477732	Normal	OSBPL8	114882
1909	ENSG00000091073	2226.75109368494	0.130542493341301	0.0703024470860933	1.85686913620216	0.0633297745753456	0.175455538558457	Normal	DTX2	113878
1910	ENSG00000091106	215.675504909442	-1.05107889814872	0.099396963963577	-10.5745788202823	3.90930021497494e-26	7.310750053399e-24	Down	NLRC4	58484
1911	ENSG00000091127	1976.90419839107	0.249995525198857	0.0649454258660872	3.84931172237724	0.000118450189036751	0.00125265299783405	Normal	PUS7	54517
1912	ENSG00000091128	64.9188094074658	0.465680369862645	0.155271731174865	2.79395165601206	0.00520682620086056	0.0274501345605436	Normal	LAMB4	22798
1913	ENSG00000091129	2895.17210235759	-0.133101429403898	0.140891170552061	-0.944730743756549	0.344796357182455	0.547114862766895	Normal	NRCAM	4897
1914	ENSG00000091136	11455.7451607589	0.0136518844499261	0.0768592793552029	0.177621292725584	0.85902040126961	0.927107103271018	Normal	LAMB1	3912
1915	ENSG00000091137	137.522853055904	0.659987064372836	0.141288894108116	0.16544494135866	0.868593782937841	0.932281055809438	Normal	SLC26A4	5172
1916	ENSG00000091138	2.44648988485123	-0.250475363028147	0.139829769473754	-2.29391245919667	0.0217955276145571	0.0807561637544547	Normal	SLC26A3	1811
1917	ENSG00000091140	4844.01346189139	0.0740342916917746	0.045835720075747	1.61520914414041	0.106265410999864	0.251406038768693	Normal	DLD	1738
1918	ENSG00000091157	1051.38664652373	-0.0110540614479298	0.0454214599472736	-3.30534313939146	0.000948601856591204	0.0071089339135129	Normal	WDR7	23335
1919	ENSG00000091164	4017.15642653485	0.0914538567471658	0.0494501118284667	1.8494161307762	0.0643977479765253	0.177473628709997	Normal	TXNL1	9352
1920	ENSG00000091181	94.7306495214211	-0.980085679764907	0.146801634099014	-6.67713845825299	2.43652737895288e-11	9.82515807963909e-10	Down	IL5RA	3568
1921	ENSG00000091262	351.46227116277	-1.09346910809898	0.11178671839241	-9.78216998351593	1.34299762554598e-22	1.81295785424697e-20	Down	ABCC6	368
1922	ENSG00000091317	6023.30772909558	-0.0446514862567914	0.0473810123850568	-0.942393408788497	0.345991260533447	0.548313769073958	Normal	CMTM6	54918
1923	ENSG00000091409	19271.0684686041	0.121049400076959	0.0948423634997887	1.27631732129653	0.201843369572776	0.388533476119879	Normal	ITGA6	3655
1924	ENSG00000091428	384.229102098005	-0.619249088020042	0.0792901378525853	-7.8098842411685	5.72405337610649e-15	3.54109572135219e-13	Down	RAPGEF4	11069
1925	ENSG00000091436	3617.98022945268	-0.0809029854682278	0.0538161454825615	-1.50332219906999	0.132755978315587	0.2925131955542	Normal	MAP3K20	51776
1926	ENSG00000091482	13.0436377935538	-0.0450046810740758	0.161971921185853	2.51286774514483	0.0119754220036074	0.0514722197409666	Normal	SMPX	23676
1927	ENSG00000091483	3605.35824892446	0.120199278294993	0.0478391993654	2.51256867241951	0.0119855775402734	0.0514995810668073	Normal	FH	2271
1928	ENSG00000091490	6908.22541525768	-0.039261094245404	0.0709386826468854	-0.553452218095804	0.579953790813682	0.749138371531073	Normal	SEL1L3	23231
1929	ENSG00000091513	298.490469139934	-1.32745831322774	0.142685316695492	0.518862149044685	0.603856874667494	0.766678202006989	Normal	TF	7018
1930	ENSG00000091527	11612.9284491582	0.00850011465630901	0.0410601093976603	0.207016084718498	0.835997296803286	0.914018928236333	Normal	CDV3	55573
1931	ENSG00000091536	83.8827559653692	-0.0389168708453077	0.0892440442998969	-0.436070443786075	0.662785620585275	0.807532215945271	Normal	MYO15A	51168
1932	ENSG00000091542	5525.3585936598	0.123929371860155	0.0435600449952334	2.84502329126936	0.00444081757531619	0.0242425349371305	Normal	ALKBH5	54890
1933	ENSG00000091583	72.5853387337799	-2.82652295871909	0.21078610728963	-13.4708244442969	2.32258045779638e-41	2.0584121761618e-38	Down	APOH	350
1934	ENSG00000091592	1801.29494495741	-0.145834116469495	0.095023224423587	-1.53472847306391	0.124850538773334	0.280791458305912	Normal	NLRP1	22861
1935	ENSG00000091622	1124.4411247653	0.00670433352226826	0.0846959379423801	0.0791572022555636	0.936907585380981	0.968331814952766	Normal	PITPNM3	83394
1936	ENSG00000091640	2111.01086643666	-0.0393794694447679	0.0414765864496084	-0.949439777718659	0.342396987453302	0.544777753756243	Normal	SPAG7	9552
1937	ENSG00000091651	889.291712332619	0.254660781575937	0.0906108888378295	2.8104766931074	0.00494681716531621	0.0263989411336495	Normal	ORC6	23594
1938	ENSG00000091656	345.683600479158	-0.0896306078850012	0.145240121877093	-0.617126001175371	0.537151619754304	0.71608506046707	Normal	ZFHX4	79776
1939	ENSG00000091664	0.551987270834966	0.843847032428734	0.279680629580783	1.86065099838561	0.0627934779438727	0.174393948740705	Normal	SLC17A6	57084
1940	ENSG00000091704	3.97500945149457	-0.0450949891820637	0.161876973498275	-0.531775258417396	0.594881660718725	0.760028748906821	Normal	CPA1	1357
1941	ENSG00000091732	878.862805077345	0.0852792537697693	0.0386756432224189	2.20498663916453	0.0274550321049745	0.0953477083955703	Normal	ZC3HC1	51530
1942	ENSG00000091831	255.660465153365	-0.123332803949099	0.124429466003366	-0.991201556787387	0.321587170562034	0.524167030604229	Normal	ESR1	2099
1943	ENSG00000091844	175.251758209885	0.442718870215232	0.116639314887116	2.44880423333142	0.0143331327147401	0.0589937561347325	Normal	RGS17	26575
1944	ENSG00000091879	734.205275648461	-0.379960326920969	0.0936704514261544	-2.63237544316161	0.00847901069622554	0.0396413197320783	Normal	ANGPT2	285
1945	ENSG00000091947	2024.71847372087	0.0991443104967877	0.0442510001996131	2.24049919055547	0.0250585332693522	0.0893463603572636	Normal	TMEM101	84336
1946	ENSG00000091972	1004.44675808494	0.157013020490363	0.118734582881382	1.32237344359326	0.186043827451535	0.367704210866543	Normal	CD200	4345
1947	ENSG00000091986	8428.34229519104	0.041063494069739	0.103670418935264	0.396096709992959	0.692033685293492	0.826701124682658	Normal	CCDC80	151887
1948	ENSG00000092009	10.6737949902349	-0.93756724306723	0.154850627826199	-6.0524997827661	1.42615191122968e-09	4.47930362997007e-08	Down	CMA1	1215
1949	ENSG00000092010	9566.67254952586	0.056076908788109	0.0573020166402539	0.978621513353007	0.327767025434696	0.530136112597976	Normal	PSME1	5720
1950	ENSG00000092020	605.595137778211	-0.0285185391197388	0.0525348706153276	-0.542850374461106	0.587232826285108	0.754500720516586	Normal	PPP2R3C	55012
1951	ENSG00000092036	593.11417880811	0.18100076168907	0.0539572642169244	3.35452158334741	0.000795023507977265	0.00617597529977461	Normal	HAUS4	54930
1952	ENSG00000092051	88.2327593396623	-0.553631748958773	0.138392789436036	-4.0004258292667	6.32286030308314e-05	0.000731263457691045	Down	JPH4	84502
1953	ENSG00000092054	4.8800529817468	0.219161711538761	0.175847573839331	1.37827399296942	0.168118709624881	0.343620954275902	Normal	MYH7	4625
1954	ENSG00000092067	9.87313422276071	-0.260814026971999	0.124271922243627	-1.20069876014112	0.229868075260602	0.422071868316183	Normal	CEBPE	1053
1955	ENSG00000092068	10349.2632088597	0.140174288752538	0.118599012028341	1.18190582436137	0.237243070693591	0.430991786630643	Normal	SLC7A8	23428
1956	ENSG00000092094	1407.86138489362	0.0474828331232248	0.0450435446632	1.05415496771155	0.291811973493834	0.493470654363556	Normal	OSGEP	55644
1957	ENSG00000092096	837.365696583902	0.0019187689331762	0.0745610378087091	0.0257338273317828	0.979469642475939	0.990223210698064	Normal	SLC22A17	51310
1958	ENSG00000092098	28.9884629636942	0.0890457407624903	0.0759529134635971	1.17240062215641	0.24103624984239	0.435386054640152	Normal	RNF31	55072
1959	ENSG00000092108	2715.56542391879	0.144675465235762	0.0409539664848507	3.53263688897703	0.00041143715747833	0.00358714072627813	Normal	SCFD1	23256
1960	ENSG00000092140	1368.58981643781	0.224422723781726	0.0524565299137233	4.27826103917144	1.8835905292629e-05	0.000252267472723358	Normal	G2E3	55632
1961	ENSG00000092148	6762.14242735311	0.105419753317542	0.0467144039015471	2.25668533696861	0.0240277437244473	0.0866946682147331	Normal	HECTD1	25831
1962	ENSG00000092199	23101.8798416167	0.151236441716768	0.0366029961597337	4.13180460795425	3.59926318083696e-05	0.000448455872116018	Normal	HNRNPC	3183
1963	ENSG00000092200	39.9724069263319	0.046663194231058	0.0822271099051602	0.567483738816838	0.570385571464239	0.741170363277047	Normal	RPGRIP1	57096
1964	ENSG00000092201	8104.5151211744	0.167573891167286	0.0484621857910103	3.45782658649246	0.000544551779205463	0.00452420764920487	Normal	SUPT16H	11198
1965	ENSG00000092203	4269.37739468702	0.0575142397556601	0.0398716690248346	1.44248369117668	0.149165969140613	0.316993235504821	Normal	TOX4	9878
1966	ENSG00000092208	641.248012199447	0.247425647320619	0.0611283610812679	4.0476465720971	5.17351853109041e-05	0.000614193370633354	Normal	GEMIN2	8487
1967	ENSG00000092295	1548.79639513771	0.462448416444504	0.151866368197718	3.04482715258467	0.00232814068786386	0.0145908746445555	Normal	TGM1	7051
1968	ENSG00000092330	3260.29997909401	0.00254776495615344	0.0465910490871342	0.0546833035102437	0.956390771326586	0.978789490853015	Normal	TINF2	26277
1969	ENSG00000092345	8.06603451876343	0.559072895494948	0.160752173170928	3.47863794487567	0.000503968979265707	0.00424500151791412	Up	DAZL	1618
1970	ENSG00000092377	42.4301003676886	0.378503554848879	0.222200779181521	1.70267818804906	0.0886283089431877	0.221940964311786	Normal	TBL1Y	90665
1971	ENSG00000092421	1558.30347604214	-0.281311649102731	0.105579453188975	-2.66448486403274	0.00771063362219486	0.0368825668492414	Normal	SEMA6A	57556
1972	ENSG00000092439	2675.66044167105	0.0714578419811684	0.0496155572320745	1.4402299470837	0.149802353226007	0.31779894553353	Normal	TRPM7	54822
1973	ENSG00000092445	1323.01498001114	0.132576428980024	0.0656964941656346	2.01801150614919	0.0435900630106171	0.134206793961569	Normal	TYRO3	7301
1974	ENSG00000092470	838.144383427181	0.287035737447197	0.0852603600026188	3.36656470212194	0.000761107250775784	0.00596020368798063	Normal	WDR76	79968
1975	ENSG00000092529	184.928591015506	-0.701863604462801	0.108831634826749	-6.44920879317779	1.12435575600131e-10	4.16328205818905e-09	Down	CAPN3	825
1976	ENSG00000092531	624.746595145659	-0.155405460263175	0.0401382141145597	-3.87175342650995	0.000108055231818481	0.00115682659946844	Normal	SNAP23	8773
1977	ENSG00000092607	160.741510048397	0.289306361943895	0.124186051888073	2.32955797138887	0.019829525677905	0.0754254621045746	Normal	TBX15	6913
1978	ENSG00000092621	5694.89553991062	-0.0351418153915426	0.0988382552023693	2.16891112392285	0.0300894320514845	0.102036763090577	Normal	PHGDH	26227
1979	ENSG00000092758	385.392293280301	0.163905268729604	0.152378869522694	0.4720229371211	0.636910416666606	0.789466824769358	Normal	COL9A3	1299
1980	ENSG00000092820	23971.0621906678	-0.205242257715665	0.0554216173723439	-3.70329162219866	0.000212819999578553	0.00206480417446038	Normal	EZR	7430
1981	ENSG00000092841	24753.9249295991	-0.0236178903926991	0.0542951055183475	-0.434991751988916	0.663568414315784	0.807989633514114	Normal	MYL6	4637
1982	ENSG00000092847	3179.78081426706	-0.00571249161262918	0.050461435242336	-0.113205352351872	0.90986775238534	0.953584630176754	Normal	AGO1	26523
1983	ENSG00000092850	127.613976465009	-0.665830171602674	0.153365276820885	-4.34197918024018	1.41204916655159e-05	0.000196673797136915	Down	TEKT2	27285
1984	ENSG00000092853	802.411816583617	0.202325806038886	0.0840960401392113	2.40588098927929	0.0161335195426875	0.0645300231526253	Normal	CLSPN	63967
1985	ENSG00000092871	1231.74439209242	0.0697326806879021	0.0569577085138419	1.22428745992318	0.220843805840517	0.411789255237203	Normal	RFFL	117584
1986	ENSG00000092929	2371.72104964923	-0.517629585936938	0.106431178948836	-4.86362292491006	1.15256389986656e-06	2.1190381019056e-05	Down	UNC13D	201294
1987	ENSG00000092931	1380.20417924045	0.0289951744137495	0.0374749830931006	0.773720978142212	0.439095811597007	0.635106289028061	Normal	MFSD11	79157
1988	ENSG00000092964	5617.15619983465	-0.996990943637231	0.102630952582853	-9.71469460759589	2.61030330360287e-22	3.42176350743671e-20	Down	DPYSL2	1808
1989	ENSG00000092969	694.761590200843	-0.359978237213479	0.122189429443367	-2.94614758991692	0.00321758832538683	0.0188740490430749	Normal	TGFB2	7042
1990	ENSG00000092978	1153.33858879516	0.0774137295902253	0.040497312523307	1.91157716899201	0.0559304500463915	0.160304596983358	Normal	GPATCH2	55105
1991	ENSG00000093000	4505.91963184354	0.137586905413613	0.0475150932859388	2.89564544346389	0.00378379642688754	0.0214246962126877	Normal	NUP50	10762
1992	ENSG00000093009	1640.55671810179	0.322349298061228	0.0985373030491704	3.2713116188338	0.00107049881539831	0.00783520569230851	Normal	CDC45	8318
1993	ENSG00000093010	7381.70485472191	0.0374289824642212	0.0563077100352411	0.66472233063364	0.506228108297233	0.69161888468705	Normal	COMT	1312
1994	ENSG00000093072	4443.33485668226	-0.390481265805479	0.0981739270278818	-3.97749199044557	6.96459680097921e-05	0.000791781044010933	Normal	ADA2	51816
1995	ENSG00000093100	9.20574791217389	0.289854276857686	0.115589100486686	2.50842404655579	0.0121271036553059	0.0519161778661673	Normal	NA	NA
1996	ENSG00000093134	107.021458687661	-0.196671569961636	0.153764298592553	-1.27912163339099	0.200854226615471	0.387269443372092	Normal	VNN3P	55350
1997	ENSG00000093144	2897.52709971388	-0.325328341480634	0.0568069217067294	-5.72691841271054	1.02271322223289e-08	2.76302005593045e-07	Normal	ECHDC1	55862
1998	ENSG00000093167	2277.52640101873	-0.0624405196169099	0.0396314182934543	-1.57553110890105	0.115133903638045	0.265635482938078	Normal	LRRFIP2	9209
1999	ENSG00000093183	1802.24473136919	-0.204998094662727	0.042765553886164	-4.79353164700388	1.63870594541681e-06	2.91097010818094e-05	Normal	SEC22C	9117
[truncated: 55,490 more rows]
